# Supplementary material for: Maize Global Transcriptomics Reveals Pervasive Leaf Diurnal Rhythms but Rhythms in Developing Ears Are Largely Limited to the Core Oscillator
Source: PLoS One. 2010 Sep 23;5(9):e12887. doi: 10.1371/journal.pone.0012887 (PMC2944807; doi:10.1371/journal.pone.0012887)
Supplement: Table S1 — Summary of all mRNA profiling results. (3.26 MB XLSX) [file pone.0012887.s008.xlsx]

## Sheet: Sheet1
ProbeID	Leaf_gtest_qval	Ear_gtest_qval	Leaf Amplitude	Ear Amplitude
A4195060	1	0.07	1	1.93759
A4195064	0.1	0.16	32.6547	2.52858
A4195066	0.00719	0.02	10.8119	3.46464
A4195068	0.00124	0.26	1.70134	1.2461
A4195069	0.000398	0.04	4.77805	2.26397
A4195071	9.85e-06	0.05	1.84777	1.36137
A4195077	0.04	0.09	1.69994	1.90196
A4195079	0.18	0.08	14.7266	2.41265
A4195085	0.00217	0.05	1.79299	1.21507
A4195087	0.00153	0.17	9.63965	2.35554
A4195092	0.01	0.01	1.36018	1.15162
A4195094	1.38e-06	0.25	6.9235	1.97081
A4195095	0.06	0.18	1.92471	1.18142
A4195099	0.13	0.09	1.61614	1.28888
A4195100	0.11	0.05	1.74929	1.66091
A4195102	0.11	0.07	1.68951	1.37574
A4195103	0.03	0.11	2.05314	1.45622
A4195105	0.09	0.08	2.16323	2.28161
A4195106	0.11	0.07	1.58188	1.83219
A4195107	0.12	0.15	1.74094	2.50701
A4195108	4.16e-06	0.07	20.7626	2.38873
A4195109	0.01	0.02	1.7236	1.43672
A4195110	0.09	0.16	2.46937	1.98851
A4195111	0.02	0.06	1.55903	1.25349
A4195114	4e-05	0.16	5.99906	1.60507
A4195117	0.00172	0.27	1.55342	1.11102
A4195121	0.25	0.08	1.67023	1.44082
A4195124	0.00593	0.1	2.66997	1.47463
A4195125	0.02	0.07	1.70915	1.22653
A4195129	1.32e-05	0.02	4.43573	3.12056
A4195130	0.17	0.02	3.70262	1.99647
A4195133	0.05	0.03	1.52232	1.73598
A4195134	0.16	0.01	1.5403	1.31876
A4195136	6.66e-05	0.12	1.70356	1.30102
A4195141	3.23e-06	0.00132	42.3246	18.6444
A4195143	0.14	0.19	2.46844	1.36313
A4195144	1.59e-05	0.06	8.78042	1.48937
A4195146	0.0003	0.02	3.35593	1.74684
A4195149	0.17	0.07	2.49111	2.73165
A4195160	0.19	0.05	1.43113	1.31936
A4195163	0.000297	0.15	2.23601	1.4817
A4195168	0.04	0.07	1.84799	1.43018
A4195177	0.06	0.1	1.84312	1.63103
A4195184	0.18	0.05	1.32069	1.49832
A4195185	0.09	0.21	59.1861	2.37791
A4195188	5.05e-05	0.09	7.52042	1.45246
A4195193	0.06	0.15	2.27457	2.80909
A4195194	0.000279	0.14	4.41035	1.36499
A4195199	0.12	0.2	2.99519	1.29928
A4195202	0.000971	0.05	2.2118	1.17681
A4195203	1	0.02	1	3.47371
A4195207	0.07	0.05	2.61244	1.62648
A4195209	0.12	0.16	4.92003	2.76346
A4195213	6.73e-05	0.29	3.8763	2.21464
A4195216	9.24e-05	0.17	3.33857	1.44402
A4195217	1.73e-05	0.05	9.41839	1.95524
A4195225	5.82e-05	0.17	2.29924	1.29782
A4195228	0.000152	0.02	3.38004	2.03497
A4195235	0.11	0.17	2.61996	1.96306
A4195239	0.00958	0.22	1.79853	1.54733
A4195241	0.12	0.05	1.3627	1.36375
A4195243	0.02	0.03	2.04575	1.6328
A4195245	0.22	0.08	1.65473	1.38572
A4195257	0.13	0.09	1.7008	1.70216
A4195261	0.00377	0.3	1.94757	1.30311
A4195266	0.01	0.12	1.43586	1.25244
A4195271	0.000204	0.19	5.12848	1.71282
A4195273	0.04	0.19	1.78729	1.18981
A4195275	0.00578	0.02	7.60397	3.75481
A4195276	0.05	0.3	4.44077	1.36672
A4195277	0.000186	0.11	3.13598	1.36841
A4195278	0.00252	0.06	1.37566	1.28839
A4195286	2.64e-05	1	187.848	1
A4195287	0.01	0.01	2.05413	1.34049
A4195295	0.11	0.25	1.79436	1.44181
A4195299	0.09	0.04	2.6501	1.36243
A4195303	0.00457	0.02	1.82696	1.17226
A4195307	0.00174	0.00752	12.6359	2.06568
A4195309	0.07	0.08	1.32926	1.63807
A4195312	1.28e-06	0.07	7.07454	1.38784
A4195313	0.01	0.18	1.72851	1.53124
A4195316	0.02	0.02	2.47709	1.2527
A4195321	0.19	0.15	1.35466	1.27006
A4195329	6.67e-05	0.11	2.6323	1.35187
A4195333	0.1	0.2	1.85335	1.66485
A4195341	0.000956	0.2	9.69936	1.29754
A4195342	0.00616	0.09	1.49864	1.36227
A4195343	0.01	0.22	1.37796	1.34212
A4195344	0.03	0.23	2.22185	1.99416
A4195345	0.000142	0.04	6.05904	1.69977
A4195348	0.04	0.05	1.39639	1.47624
A4195351	0.06	0.11	4.8791	2.18135
A4195355	2.52e-06	0.25	3.43556	1.39854
A4195357	0.000222	0.17	3.54427	2.19844
A4195360	0.000173	0.07	2.11235	1.65294
A4195366	0.13	0.08	1.5724	1.40191
A4195369	0.000717	0.16	3.39544	1.8295
A4195370	0.13	0.2	2.11722	2.68141
A4195376	0.01	0.02	2.21246	2.00377
A4195379	0.02	0.03	3.16363	1.5619
A4195380	5.12e-05	0.02	5.06341	2.13488
A4195384	0.25	0.2	1.47466	1.16384
A4195388	0.000169	0.2	2.32122	1.34924
A4195392	0.01	0.08	2.65697	1.47127
A4195395	0.16	0.23	1.801	1.47481
A4195400	0.01	0.31	2.50173	1.45775
A4195404	0.13	0.23	1.94567	1.2746
A4195410	3.2e-05	0.23	5.95208	2.31941
A4195411	0.07	0.09	2.25387	1.38115
A4195424	0.09	0.2	1.54828	1.35767
A4195425	0.03	0.09	1.59946	1.37009
A4195427	0.12	0.05	1.52086	1.69158
A4195431	0.21	0.1	1.32249	1.46383
A4195442	2.77e-05	1	7.09764	1
A4195448	0.000398	0.02	1.66965	1.38357
A4195449	1	0.02	1	1.25564
A4195450	0.01	0.01	3.60896	1.90506
A4195453	0.000278	0.2	3.52966	3.3
A4195456	0.02	0.06	2.39429	1.23004
A4195465	6.12e-05	0.04	1.54098	1.372
A4195468	0.00275	0.02	3.10024	1.35914
A4195469	0.22	0.07	2.71158	1.80675
A4195474	2.76e-06	0.04	19.7076	1.30879
A4195475	0.17	0.14	1.61303	1.7935
A4195477	5.81e-05	0.02	4.17767	2.10709
A4195478	0.05	0.24	4.8861	2.43944
A4195485	0.09	0.26	2.76797	1.42131
A4195486	0.13	0.19	2.07375	1.31621
A4195489	0.23	0.11	2.38699	2.17607
A4195492	0.0012	0.13	2.10682	2.01696
A4195500	0.00563	0.18	1.54137	1.25103
A4195508	0.00922	0.31	3.04135	12.0206
A4195514	0.24	0.01	4.62369	6.06263
A4195518	0.03	0.07	2.38903	1.67531
A4195519	0.03	0.14	1.97073	1.47035
A4195527	0.02	0.15	1.42126	1.31072
A4195528	0.03	0.04	1.932	1.50614
A4195529	0.01	0.06	3.59382	1.54945
A4195530	0.2	0.04	1.42554	1.30016
A4195531	0.000156	0.22	2.97739	2.37632
A4195542	0.18	0.03	1.36981	1.78417
A4195549	0.00264	0.04	1.73892	1.24035
A4195553	0.000319	0.07	2.81902	1.36897
A4195555	8.15e-06	0.00662	5.21658	2.5181
A4195556	0.07	0.08	1.9443	2.85636
A4195558	0.17	0.02	1.45916	1.43585
A4195568	0.000237	0.22	13.6765	1.89357
A4195570	0.07	0.3	1.49774	1.28985
A4195576	0.00478	0.03	1.43951	1.27525
A4195579	0.14	0.03	4.56219	2.27982
A4195582	0.12	0.02	1.30394	1.36694
A4195584	0.000115	0.06	7.26354	1.9602
A4195585	0.13	0.08	1.5479	1.63169
A4195586	0.06	0.09	29.6075	1.92516
A4195587	0.08	0.08	1.93473	1.64178
A4195591	0.03	0.01	1.41979	1.96825
A4195593	0.05	0.11	1.86796	1.40812
A4195594	0.01	0.15	1.64482	1.27711
A4195599	0.000358	0.3	7.72043	2.64057
A4195602	1.76e-05	0.15	15.0836	1.94501
A4195610	0.05	0.09	1.92634	1.42434
A4195617	0.09	0.3	1.80722	2.01846
A4195627	0.15	0.24	1.80696	1.15865
A4195629	4.44e-05	0.26	4.16759	1.36194
A4195633	0.03	0.15	4.77555	2.27151
A4195637	0.09	0.16	2.07411	2.67452
A4195642	0.01	0.11	4.1001	2.5366
A4195643	0.13	0.04	1.93932	1.81624
A4195645	0.01	0.15	2.29289	1.97625
A4195647	0.000428	0.08	4.04249	1.60634
A4195649	0.09	0.28	2.1027	1.89701
A4195650	0.13	0.08	1.6232	1.29017
A4195651	0.05	0.16	4.21351	2.42035
A4195653	0.03	0.03	1.46249	1.51038
A4195657	0.01	0.04	1.38876	1.62281
A4195660	3.12e-05	0.14	4.78781	1.40317
A4195661	2.17e-05	0.11	12.7149	1.81404
A4195664	0.0038	0.3	3.17066	1.66061
A4195669	3.58e-06	0.02	37.6193	3.76832
A4195679	0.05	1	1.91857	1
A4195680	0.17	0.25	2.34152	1.77395
A4195685	0.03	1	2.36083	1
A4195688	1.72e-05	0.02	9.81883	1.90046
A4195690	0.000104	0.01	1.90016	1.29617
A4195695	0.1	0.06	2.34979	1.70035
A4195699	0.07	0.02	1.39738	1.25597
A4195700	1.57e-05	0.21	10.3862	1.72252
A4195701	1	0.06	1	1.33857
A4195702	0.02	0.17	2.30924	1.39022
A4195704	0.24	0.24	1.23275	1.14119
A4195705	0.21	0.01	4.39858	4.73207
A4195708	0.17	0.09	1.35722	1.11511
A4195709	2.15e-05	0.03	36.8746	1.691
A4195712	0.00614	0.1	2.68269	1.57141
A4195715	0.19	0.14	1.62995	1.22559
A4195722	0.09	0.16	1.41447	1.38233
A4195724	0.05	0.03	2.75977	2.4326
A4195727	0.01	0.09	1.7336	1.25859
A4195728	0.03	0.08	1.56791	1.44052
A4195730	0.13	0.01	1.55164	1.9993
A4195731	0.000937	0.02	15.9422	1.87686
A4195732	0.03	0.18	2.99315	2.18231
A4195733	0.0005	0.04	3.59038	3.13508
A4195734	4.58e-05	0.07	2.38524	1.23343
A4195740	0.11	0.28	2.80926	1.81204
A4195742	0.00173	0.05	2.8156	1.44728
A4195749	0.15	0.15	2.74952	1.6341
A4195750	0.03	0.05	1.63249	1.629
A4195754	0.18	0.17	1.85424	1.35165
A4195756	0.000723	0.02	3.64866	1.91152
A4195757	0.00325	0.13	2.58149	1.43952
A4195767	4.56e-06	0.04	4.6406	1.44616
A4195773	0.2	0.03	1.78089	1.5018
A4195777	0.03	0.11	2.38488	2.69441
A4195783	0.05	0.22	2.45332	1.62673
A4195788	0.05	0.11	1.62776	2.0483
A4195793	0.21	0.22	1.71859	1.43656
A4195794	0.12	0.11	1.33586	1.44006
A4195796	3.59e-05	0.00159	27.5233	5.20203
A4195798	3.36e-05	0.27	4.61393	17.881
A4195800	0.000195	0.04	4.89195	1.87234
A4195802	0.21	0.02	1.76587	1.34914
A4195808	0.00107	0.08	3.44548	1.43909
A4195809	6.01e-07	0.21	44.8165	1.78755
A4195816	0.09	0.02	1.59979	1.57112
A4195817	0.000219	0.14	2.37372	1.39344
A4195822	0.00391	0.08	1.55827	1.38369
A4195823	0.15	0.02	2.40065	1.29288
A4195826	0.13	0.13	1.54602	1.26617
A4195827	0.15	0.12	1.61317	1.68347
A4195833	0.000315	0.26	7.64222	1.64722
A4195836	0.1	0.07	2.44715	1.59643
A4195837	0.02	0.13	1.97246	1.39013
A4195841	0.14	0.12	2.00336	1.69443
A4195842	0.02	0.16	1.98661	1.26519
A4195843	0.02	0.16	4.72545	2.09174
A4195845	0.09	0.16	1.89742	1.48763
A4195849	0.1	0.2	1.60683	1.33712
A4195854	0.01	0.07	1.78253	1.46072
A4195856	0.14	0.05	1.70528	1.574
A4195857	0.0012	0.02	10.144	7.34581
A4195859	1	0.03	1	4.84844
A4195861	4.32e-07	0.02	2.80684	1.42714
A4195862	0.03	0.05	2.76934	1.24273
A4195863	0.00095	0.3	4.16151	1.75006
A4195870	0.000576	0.24	3.22065	1.29296
A4195872	0.00189	0.04	2.18782	1.61326
A4195876	0.19	0.14	1.75195	1.65419
A4195878	0.12	0.03	3.0617	1.85786
A4195887	0.000637	0.11	1.97866	1.37059
A4195890	0.08	0.08	2.30434	1.50751
A4195897	0.1	0.02	1.65707	1.47579
A4195902	0.13	0.12	1.63576	1.98793
A4195903	0.00193	0.26	2.51999	1.27568
A4195904	0.09	0.3	1.97309	2.24065
A4195905	0.000116	0.18	4.97659	1.8044
A4195907	0.00727	0.06	1.37101	1.40428
A4195908	0.00714	0.02	1.61342	1.94675
A4195909	0.03	0.07	5.11888	1.46927
A4195911	0.05	0.06	1.75445	1.63169
A4195928	0.14	0.09	2.49784	1.49733
A4195929	0.08	0.05	2.00972	1.22968
A4195936	0.06	0.29	3.19418	1.92589
A4195941	0.08	0.25	2.23774	2.88998
A4195943	0.01	0.02	9.6844	2.12749
A4195945	0.03	0.14	10.4297	1.7456
A4195947	0.000341	0.3	2.65072	1.74975
A4195949	0.2	0.03	2.05972	2.49653
A4195952	0.00278	0.26	3.13178	1.71743
A4195956	0.22	0.18	1.49695	1.38031
A4195958	0.03	0.1	8.41405	1.93053
A4195959	0.08	0.3	3.29843	1.95024
A4195964	0.14	0.14	2.30582	1.28395
A4195967	1.41e-05	0.14	3.39756	1.38001
A4195973	5.46e-05	0.14	4.7876	3.65874
A4195974	8.92e-07	0.02	21.8754	1.3719
A4195979	0.16	0.06	1.46769	1.66625
A4195980	1.39e-06	0.1	24.3131	1.86474
A4195982	0.26	0.1	5.63004	2.58988
A4195983	6.76e-07	0.09	36.9684	1.86683
A4195991	0.09	0.29	6.01286	1.59853
A4195996	0.07	0.05	2.58908	1.58462
A4195997	0.25	0.07	1.96461	1.44534
A4196000	0.21	0.07	1.30358	1.39308
A4196002	0.01	0.07	2.62756	1.58731
A4196007	0.00228	0.02	1.98155	1.20632
A4196009	0.06	0.04	1.77503	1.51056
A4196011	0.01	0.12	1.48184	1.38388
A4196016	0.03	0.12	2.2817	2.27296
A4196019	0.03	0.03	1.55735	1.512
A4196025	0.16	0.09	1.66985	1.21828
A4196026	0.04	0.02	1.7994	1.38187
A4196031	0.00809	0.29	1.7545	1.49706
A4196032	0.01	0.07	1.29612	1.2359
A4196033	0.01	0.08	2.50858	1.23198
A4196041	0.12	0.13	2.83426	5.96812
A4196051	2.92e-05	0.02	86.5965	2.26507
A4196052	0.23	0.14	2.53051	1.98884
A4196053	0.00292	0.29	20.7012	1.88375
A4196054	0.1	0.06	1.48324	1.38041
A4196056	0.02	0.01	1.802	1.66383
A4196059	1	0.23	1	1.58406
A4196068	0.00041	0.3	2.4316	1.24092
A4196070	0.03	0.00724	2.85308	1.83365
A4196072	0.05	0.08	1.6468	1.59298
A4196073	0.000412	0.11	5.76322	1.54635
A4196082	8.42e-05	0.02	1.78443	1.20253
A4196088	0.06	0.18	3.02788	1.47895
A4196089	0.00145	0.11	15.5066	1.69005
A4196093	0.14	0.05	1.59039	1.68062
A4196095	0.08	0.25	2.14475	3.79599
A4196098	0.000162	0.15	5.67451	1.64154
A4196101	0.04	0.02	1.58998	1.30679
A4196103	0.00504	0.05	2.03976	1.45407
A4196105	0.11	0.02	3.84446	1.6221
A4196108	0.00242	0.19	4.59008	1.48142
A4196109	0.00161	0.06	1.91058	1.48129
A4196113	0.03	0.06	1.75198	1.22148
A4196117	0.1	0.09	1.83373	1.15835
A4196122	0.0018	0.2	4.64481	1.76433
A4196128	0.00488	0.06	2.35066	1.73632
A4196132	0.01	0.19	1.95299	1.36562
A4196133	0.19	0.02	1.965	1.52861
A4196136	0.000197	0.15	2.61806	1.66095
A4196138	0.000609	0.02	7.64798	1.68113
A4196145	0.000794	0.23	6.23887	1.63472
A4196148	0.17	0.2	2.04443	1.40188
A4196151	0.02	0.04	1.84973	1.55767
A4196155	8.78e-05	0.1	9.23673	1.79133
A4196157	0.00586	0.04	2.00591	1.55879
A4196160	0.00313	0.27	4.10859	2.03323
A4196162	0.000204	0.15	8.34357	2.62512
A4196163	0.22	0.06	1.93121	1.82642
A4196164	0.0089	0.06	1.54881	1.28771
A4196165	0.0008	0.01	4.40451	1.99672
A4196170	0.01	0.02	1.96631	1.42252
A4196175	0.01	0.09	2.14302	1.36872
A4196176	0.16	0.1	3.12987	2.09883
A4196178	0.19	0.13	2.68948	1.75584
A4196179	0.22	0.02	1.56619	1.41996
A4196185	0.00179	0.22	9.04953	1.72244
A4196186	0.14	0.26	1.9265	1.69747
A4196189	4.95e-05	0.01	12.0487	3.2438
A4196191	0.09	0.05	1.67219	1.57569
A4196195	0.12	0.02	8.68145	2.30301
A4196200	0.11	0.03	1.50569	1.27859
A4196202	0.24	0.14	2.85877	4.42158
A4196207	0.21	0.12	2.98171	1.5316
A4196217	0.07	0.24	3.46981	1.96439
A4196223	0.04	0.04	2.78058	2.40513
A4196227	7.01e-05	0.13	7.89689	2.26414
A4196230	0.00616	0.23	2.94725	1.5282
A4196231	0.15	0.09	1.706	1.28728
A4196232	1.42e-05	0.21	12.1205	2.02621
A4196234	0.000199	0.07	3.35107	1.21265
A4196238	0.00923	0.05	1.68675	1.25823
A4196242	0.16	0.05	1.32171	1.14719
A4196243	0.000408	0.000261	3.78314	2.0233
A4196245	0.00417	0.04	1.58686	1.35197
A4196246	0.00306	0.08	1.41323	1.34963
A4196247	0.03	0.06	1.59916	1.32173
A4196250	0.00108	0.09	4.81608	1.45598
A4196254	0.11	0.1	1.88484	1.19809
A4196259	0.00106	0.1	1.80175	1.34771
A4196260	0.000745	0.2	5.16356	2.19099
A4196262	0.11	0.02	5.57363	1.37332
A4196263	0.00187	0.13	2.1544	1.61594
A4196267	0.000367	0.02	5.89363	1.42676
A4196273	0.000293	0.09	4.76757	2.64903
A4196276	0.05	0.11	1.85413	1.53299
A4196278	8.92e-05	0.11	2.18036	1.18385
A4196280	0.000543	0.05	1.66542	1.20703
A4196282	1.89e-06	0.04	4.0457	1.3207
A4196287	2.13e-05	0.1	13.3047	2.79084
A4196292	0.00501	0.08	3.64913	1.94059
A4196293	0.06	0.12	1.42807	1.48691
A4196295	0.19	0.05	5.81257	1.50289
A4196300	0.09	0.06	2.509	2.15927
A4196301	0.14	0.21	3.14092	1.5213
A4196304	0.000109	0.02	2.38085	1.3174
A4196306	3.37e-05	0.24	1.71759	1.29766
A4196319	0.16	0.01	1.64632	1.41424
A4196320	0.00441	0.07	2.32137	1.17544
A4196322	0.2	0.23	8.13701	1.29555
A4196323	0.08	0.16	2.45848	2.66635
A4196328	0.00116	0.27	2.09454	1.22502
A4196336	0.04	0.15	1.48094	1.52767
A4196339	0.24	0.17	1.97333	1.52588
A4196340	0.00444	0.19	1.70437	1.37756
A4196342	0.09	0.03	1.90821	2.09353
A4196346	0.00202	0.25	1.92265	1.64165
A4196350	0.17	0.16	2.00444	1.5031
A4196355	0.02	0.11	2.61762	1.91271
A4196357	0.12	0.14	3.22498	1.66756
A4196359	0.13	0.25	1.60465	1.30315
A4196367	0.03	0.13	3.50241	1.3353
A4196368	0.01	0.11	1.61739	1.31017
A4196371	0.12	0.09	2.44589	1.87098
A4196373	0.00661	0.23	1.39319	1.32068
A4196374	0.13	0.17	1.93428	1.59219
A4196377	0.07	0.14	2.10266	1.54625
A4196378	0.03	0.31	2.04542	2.24708
A4196388	0.00206	0.02	6.50724	3.03595
A4196390	1.96e-06	0.01	5.55733	1.56787
A4196393	0.12	0.17	3.3084	2.28413
A4196401	1	0.17	1	1.41751
A4196402	0.00458	0.06	2.93345	1.91866
A4196407	5.36e-05	0.11	10.1813	2.87785
A4196408	0.14	0.1	2.01938	2.12925
A4196410	0.00889	0.02	1.62755	1.12998
A4196411	0.09	0.17	3.39944	1.24922
A4196412	0.06	0.27	1.88958	1.3755
A4196416	0.01	0.02	2.11448	1.46782
A4196418	0.07	0.2	4.60828	1.6261
A4196421	0.09	0.22	5.3213	1.83112
A4196429	0.03	0.14	10.0798	1.29194
A4196433	0.05	0.08	2.19461	3.98913
A4196436	0.00318	0.17	2.08703	1.21181
A4196437	0.21	0.11	1.40372	1.19747
A4196438	0.19	0.14	5.74013	1.43774
A4196446	0.01	0.09	1.46481	1.67237
A4196447	0.18	0.09	2.41382	1.31174
A4196453	0.00162	0.04	6.09515	2.39701
A4196455	0.14	0.02	1.95709	1.49937
A4196462	0.1	0.09	2.47503	2.00649
A4196463	0.000646	0.02	3.28034	1.19153
A4196466	5.15e-05	0.09	2.07945	1.17932
A4196467	0.01	0.03	2.30661	1.81232
A4196470	0.00468	0.24	3.30192	1.72875
A4196471	0.1	0.03	1.47702	1.28061
A4196473	0.22	0.27	1.41482	1.53452
A4196475	1	0.29	1	1.88721
A4196476	0.12	0.13	1.7931	1.31601
A4196477	0.23	0.02	1.6498	1.48414
A4196480	0.000316	0.02	5.36143	1.54682
A4196483	0.00353	0.03	3.08382	1.70128
A4196488	0.11	0.16	1.35454	1.20595
A4196493	0.000202	0.2	5.74958	1.4392
A4196496	0.07	0.03	1.46335	1.45911
A4196499	0.01	0.2	3.72073	1.35381
A4196501	0.13	0.03	1.37064	1.41389
A4196504	0.1	0.11	1.5904	1.94003
A4196510	0.23	0.07	2.61585	4.793
A4196514	0.18	0.03	2.07427	1.71359
A4196524	0.21	0.13	1.705	1.3062
A4196529	0.15	0.18	1.41793	2.31999
A4196531	0.02	0.1	1.6885	1.24798
A4196533	0.08	0.06	1.57915	1.33454
A4196535	0.06	0.03	2.06399	1.29651
A4196539	0.02	0.02	5.06809	3.75882
A4196540	0.06	0.03	1.86831	1.31148
A4196542	0.19	0.1	2.17574	1.73765
A4196544	0.03	0.16	2.9301	1.69573
A4196547	0.01	0.14	1.46333	1.18521
A4196548	0.14	0.05	3.40945	2.6667
A4196550	0.02	0.02	3.86659	2.08046
A4196551	9.33e-05	0.16	17.9317	1.93827
A4196553	0.15	0.05	2.98542	1.78175
A4196557	0.00254	0.07	3.93773	1.67418
A4196562	0.14	0.11	2.24656	2.58909
A4196563	0.00198	0.06	3.17932	1.86676
A4196567	0.11	0.02	3.21053	1.57173
A4196571	0.16	0.1	1.89781	1.73146
A4196574	0.06	0.18	1.8584	1.35717
A4196575	0.00363	0.02	4.75608	2.09555
A4196578	0.00439	0.03	1.86337	1.94789
A4196580	0.01	0.19	2.54869	1.64517
A4196581	0.000742	0.14	5.40397	1.59728
A4196587	0.09	0.03	2.54676	1.54177
A4196590	0.00164	0.08	1.27492	1.38529
A4196593	0.02	0.24	2.56554	1.21755
A4196597	0.06	0.12	2.89582	2.68221
A4196600	1	0.03	1	1.89891
A4196606	0.16	0.11	2.94993	3.08876
A4196610	0.24	0.26	1.8302	2.82963
A4196611	0.00435	0.23	1.76728	1.15513
A4196612	0.02	0.14	1.39836	1.62087
A4196615	0.13	0.03	2.71266	3.4693
A4196621	0.00781	0.02	1.53744	1.74451
A4196625	0.23	0.07	1.75385	1.30684
A4196626	0.00341	0.22	1.81206	1.25683
A4196629	0.000433	0.17	1.95856	1.36992
A4196643	0.26	0.23	2.09675	1.48664
A4196644	2.79e-05	0.12	5.61559	1.31304
A4196648	0.24	0.31	4.44587	1.98697
A4196649	0.05	0.1	1.67015	1.1685
A4196653	0.13	0.18	2.17076	1.53649
A4196665	0.19	0.03	1.5026	2.51151
A4196666	0.04	0.2	1.99775	1.88658
A4196667	0.01	0.26	2.76767	2.28966
A4196668	0.00679	0.02	1.85622	1.6593
A4196671	1.57e-05	0.15	3.91552	1.33498
A4196676	0.12	0.21	2.1601	1.4327
A4196678	0.12	0.01	1.53587	1.25963
A4196680	7.01e-07	0.02	11.5647	1.28457
A4196683	0.04	0.12	1.54764	1.45391
A4196684	0.02	0.04	1.44394	1.59405
A4196685	0.22	0.18	1.80481	1.59443
A4196702	0.000455	0.02	2.44075	1.96042
A4196704	1.02e-05	0.05	10.1251	1.47434
A4196709	0.11	0.16	1.3258	1.23951
A4196715	0.15	0.12	1.45874	1.48008
A4196723	9.5e-06	0.05	3.30209	1.28915
A4196725	0.09	0.09	1.42171	1.28142
A4196735	0.05	0.02	2.20055	2.13056
A4196739	0.07	0.21	1.97551	1.9644
A4196743	3.69e-06	0.18	29.9787	1.70924
A4196744	0.24	0.04	1.58093	1.37274
A4196748	0.05	0.02	2.28794	1.53265
A4196756	0.14	0.17	1.4042	1.23631
A4196759	0.00133	0.14	2.09257	1.33391
A4196760	0.00212	0.1	1.827	1.20835
A4196767	0.04	0.08	1.4925	1.13091
A4196773	1	0.00203	1	4.0373
A4196776	0.02	0.06	9.39632	1.8308
A4196779	0.03	0.24	2.70631	1.27961
A4196780	0.00103	0.05	2.09075	1.81833
A4196784	0.00479	0.18	1.59417	1.3217
A4196790	8.02e-05	0.03	7.70413	2.0411
A4196791	0.1	0.19	1.3667	1.54248
A4196796	0.000354	0.21	1.84981	1.28898
A4196798	0.06	0.12	2.06931	1.27889
A4196802	0.15	0.19	1.99638	1.63201
A4196805	0.00108	0.09	2.12726	1.1327
A4196817	0.09	0.02	3.22261	1.45515
A4196820	0.00398	0.28	2.27362	1.24505
A4196821	0.02	0.06	3.56784	1.82813
A4196831	0.00675	0.18	1.53764	1.51648
A4196841	0.06	0.19	3.70917	1.98531
A4196846	0.16	0.06	1.57845	1.55785
A4196848	6.68e-05	0.02	2.22331	2.06226
A4196850	0.04	0.06	1.7386	1.71114
A4196851	0.14	0.06	1.40205	1.46006
A4196852	0.07	0.02	2.92614	1.85423
A4196855	0.00533	0.07	5.23112	1.46539
A4196856	0.000142	0.15	2.61748	1.46983
A4196858	0.04	0.02	6.49538	1.43816
A4196860	0.09	0.02	1.66326	1.24066
A4196863	0.00154	0.24	4.414	1.23506
A4196867	0.07	0.01	1.36343	1.40649
A4196868	0.02	0.02	1.44679	1.19533
A4196872	0.00793	0.15	1.44727	1.18761
A4196874	9.79e-07	0.3	5.78813	1.72304
A4196884	3.39e-05	0.14	1.48419	1.24772
A4196885	7.73e-06	0.02	2.71417	1.34033
A4196886	0.09	0.02	1.53725	1.22227
A4196889	5.64e-05	0.09	16.9602	3.52488
A4196891	0.000137	0.000542	84.7787	4.3811
A4196894	0.11	0.29	1.78793	1.67144
A4196901	0.01	0.03	5.37675	1.54216
A4196902	0.15	0.24	1.78875	1.95265
A4196905	0.11	0.23	2.05358	1.71626
A4196908	0.05	0.06	3.08778	1.44061
A4196910	0.12	0.06	1.96924	1.93577
A4196912	0.000103	0.02	70.3394	2.09313
A4196915	0.000365	0.13	6.95009	2.40329
A4196918	0.000684	0.07	5.6643	1.28203
A4196923	0.2	0.21	2.47573	1.67724
A4196924	0.25	0.02	3.11014	2.46003
A4196925	0.07	0.16	1.62502	1.38757
A4196931	0.26	0.09	1.82961	1.46067
A4196936	0.000507	0.03	2.76104	1.22728
A4196937	0.21	0.01	2.03511	1.87701
A4196939	0.000332	0.31	2.90312	1.1721
A4196940	0.00669	0.02	5.16397	1.47746
A4196941	0.16	0.18	4.13171	1.44372
A4196942	0.16	0.02	1.83983	1.96203
A4196945	0.1	0.07	2.02717	2.46105
A4196954	8.09e-06	0.02	37.7384	2.10435
A4196957	6.38e-05	0.08	4.7498	1.55405
A4196960	0.18	0.12	2.04458	1.34835
A4196961	0.00413	0.02	2.26192	1.39412
A4196964	0.00545	0.13	4.03012	2.50216
A4196968	0.2	0.22	1.6796	1.44078
A4196969	0.18	0.1	7.3879	1.49691
A4196982	0.22	1	1.40294	1
A4196985	0.00472	0.13	3.88113	1.96001
A4196987	0.01	0.25	1.76193	1.29862
A4196988	0.11	0.27	1.6535	1.44329
A4196991	0.000773	0.09	5.34774	1.74402
A4196993	0.12	0.2	2.56964	1.57991
A4196995	0.12	0.29	2.02875	1.69778
A4196997	0.15	0.02	1.70396	1.7784
A4196999	0.15	0.24	1.75276	1.22865
A4197002	0.000116	0.28	4.64126	2.89518
A4197007	0.06	0.3	1.73539	1.55784
A4197008	0.14	0.02	4.50058	2.15826
A4197009	0.24	0.05	1.43847	1.53207
A4197013	0.03	0.05	2.47402	1.47877
A4197022	0.22	0.13	1.9508	1.2675
A4197031	0.19	0.15	2.25684	3.0712
A4197034	0.05	0.27	4.27961	1.844
A4197035	0.12	0.16	1.35346	1.27087
A4197036	0.2	0.02	1.40949	1.79964
A4197038	0.07	0.09	1.77704	1.44811
A4197043	0.09	0.01	1.74354	2.31148
A4197054	0.05	0.28	1.59419	1.41382
A4197055	0.17	0.3	1.96208	1.49418
A4197056	0.000455	0.09	2.46679	1.26554
A4197057	0.13	0.19	1.95793	1.64788
A4197058	0.000129	0.1	52.8694	2.57699
A4197061	0.00126	0.1	18.0917	1.69424
A4197067	0.000153	0.02	4.90361	2.27728
A4197068	0.04	0.05	3.86612	1.26264
A4197072	2.14e-06	0.08	3.64606	1.89572
A4197076	0.17	0.07	1.68462	1.38284
A4197077	0.0085	0.02	9.54255	3.32496
A4197079	0.00514	0.13	1.48688	1.2206
A4197081	0.01	0.13	5.38141	2.35599
A4197082	0.07	0.03	1.41305	1.3178
A4197087	0.13	0.15	3.19554	1.99878
A4197093	0.05	0.17	1.70452	1.40165
A4197097	0.000239	0.11	2.26933	1.25705
A4197098	0.02	0.11	2.38028	1.6812
A4197102	3.23e-05	0.04	4.25077	1.80005
A4197104	0.09	0.02	1.26234	1.59269
A4197117	0.02	0.14	2.51645	1.29979
A4197120	0.21	0.06	1.69562	1.9186
A4197128	0.14	0.05	1.78525	2.14605
A4197132	0.00167	0.05	1.43962	1.51481
A4197134	6.64e-05	0.00468	6.24347	3.15226
A4197144	0.18	0.02	1.44575	1.57437
A4197147	9.71e-05	0.02	9.32154	1.57845
A4197149	0.08	0.2	1.64082	1.32996
A4197152	0.15	0.05	1.82148	2.28814
A4197153	0.08	0.00572	1.99384	1.4558
A4197154	0.01	0.22	1.75881	1.4623
A4197156	0.14	0.08	1.8359	1.42209
A4197163	0.18	0.12	1.8611	1.4706
A4197164	0.000884	0.13	9.0531	1.36393
A4197165	0.17	0.1	1.75763	1.40364
A4197168	0.09	0.06	6.01248	1.29056
A4197170	0.25	0.02	1.39938	1.30957
A4197171	8.09e-06	0.1	3.5399	1.18005
A4197176	0.14	0.04	1.98647	1.31171
A4197178	1	0.24	1	2.38871
A4197185	0.00639	0.01	1.97172	1.40871
A4197186	0.01	0.27	3.70453	1.43231
A4197190	0.02	0.11	2.52788	2.07868
A4197197	0.14	0.02	2.3752	1.76119
A4197207	0.08	0.08	2.03468	1.46816
A4197210	0.00166	0.19	3.39293	1.72031
A4197215	0.000335	0.02	2.45551	1.54419
A4197218	0.00606	0.11	5.08065	2.44169
A4197219	0.22	0.09	1.81971	1.75354
A4197220	1.72e-05	0.3	2.97822	2.86728
A4197227	0.000454	0.16	5.10859	1.94867
A4197232	0.000294	0.02	4.57462	1.56402
A4197235	0.00844	0.03	1.88896	1.66567
A4197240	8.64e-05	0.26	3.17078	1.17661
A4197241	4.81e-05	0.21	3.09286	1.65489
A4197242	0.02	0.04	2.06129	1.38314
A4197244	0.01	0.07	1.71688	1.93463
A4197247	0.06	0.09	1.37012	1.81165
A4197249	0.12	0.13	1.79426	1.48756
A4197251	0.13	0.06	1.69848	2.0088
A4197252	0.06	0.09	2.69189	1.57012
A4197253	0.07	0.24	2.97709	1.92875
A4197257	0.09	0.26	3.58738	3.39372
A4197260	0.16	0.09	1.49368	1.25002
A4197263	0.00526	0.05	1.61834	1.16929
A4197265	1	0.08	1	1.8753
A4197269	5.37e-05	0.14	4.21366	1.46579
A4197274	0.00029	0.03	1.79148	1.1827
A4197278	0.03	0.15	2.48973	3.34711
A4197292	0.13	0.02	1.93442	1.64253
A4197296	0.03	0.19	2.30236	1.36267
A4197303	0.000889	0.29	3.28397	1.7703
A4197304	0.00188	0.15	3.92411	1.63903
A4197306	0.00267	0.13	1.87962	1.62474
A4197308	0.000881	0.07	5.33103	1.61836
A4197310	0.00594	0.07	2.28786	1.53419
A4197312	0.00192	0.06	1.69135	1.42203
A4197316	0.0093	0.03	1.80758	1.35494
A4197317	5.38e-05	0.19	3.2322	1.42399
A4197322	0.06	0.07	1.64478	1.98468
A4197334	0.00102	0.17	2.75246	2.48017
A4197351	1.42e-05	0.08	23.8968	1.51149
A4197352	0.000165	0.1	22.8157	1.49602
A4197363	0.15	0.03	1.86016	1.33782
A4197366	0.000285	0.31	2.79104	1.64259
A4197369	0.000329	0.05	2.75589	1.36313
A4197372	0.13	0.08	2.43387	2.06039
A4197377	0.08	0.04	4.6641	1.57437
A4197379	0.00454	0.21	2.72191	2.48272
A4197381	0.000598	0.31	5.94117	1.47591
A4197385	0.03	0.28	1.50362	1.22057
A4197386	0.05	0.01	1.36649	1.33321
A4197387	0.02	0.18	3.02554	1.75015
A4197393	0.21	0.26	2.82889	1.22246
A4197394	1.77e-05	0.09	12.3723	1.52201
A4197396	0.02	0.05	1.79458	2.27001
A4197409	0.25	0.27	1.75161	1.80557
A4197411	0.00176	0.02	2.15898	1.60605
A4197413	0.01	0.18	2.58022	1.70213
A4197414	0.04	0.06	1.56214	1.57261
A4197415	0.000135	0.19	9.95909	1.29874
A4197416	0.00713	0.07	1.28304	1.27773
A4197419	0.11	0.03	2.63689	1.76842
A4197422	0.01	0.11	1.85799	2.9022
A4197423	0.21	0.02	1.35426	1.21317
A4197429	0.09	0.28	1.48771	1.24299
A4197432	0.13	0.25	1.33241	1.46819
A4197435	0.00133	0.14	4.13373	1.48385
A4197437	0.08	0.11	2.47715	1.67292
A4197438	0.0055	0.1	1.76247	1.88485
A4197440	0.12	0.25	1.48662	1.31645
A4197449	0.000397	0.04	1.78689	1.38473
A4197450	0.00221	0.01	1.53961	1.21652
A4197458	0.00738	0.1	1.4623	1.4089
A4197462	0.0001	0.1	4.37742	1.58702
A4197471	0.02	0.28	1.63542	1.41961
A4197477	0.13	0.02	1.91638	2.09056
A4197478	0.00029	0.22	6.36268	1.46004
A4197479	0.00175	0.18	4.1795	2.12624
A4197483	0.13	0.12	1.65804	1.55679
A4197491	0.00346	0.27	2.38077	1.78979
A4197494	1.29e-05	0.16	2.7853	1.2305
A4197496	0.01	0.03	2.07637	1.30055
A4197497	0.16	0.09	2.28414	1.22377
A4197500	0.21	0.31	1.53588	1.74059
A4197504	0.01	0.25	5.58891	1.50597
A4197506	0.06	0.1	1.61713	1.34066
A4197507	0.14	0.23	2.64374	2.41715
A4197509	0.01	0.18	1.55492	1.28764
A4197511	0.02	0.27	1.9021	1.25901
A4197514	0.17	0.12	2.09116	1.75547
A4197516	0.000144	0.02	22.9436	2.59155
A4197517	3.85e-05	1	2.97628	1
A4197520	0.13	0.16	1.46708	1.69824
A4197521	0.06	0.04	1.33516	1.45852
A4197522	0.000185	0.11	2.86566	1.25164
A4197523	0.05	0.09	1.62399	1.61709
A4197526	0.02	0.17	1.62804	1.68381
A4197530	0.07	0.07	4.01527	1.37262
A4197532	0.02	0.27	3.763	1.90333
A4197533	7.2e-05	0.02	13.7713	2.11828
A4197534	0.01	0.08	1.83893	1.78205
A4197536	0.12	0.02	1.4627	1.18601
A4197542	0.16	0.03	1.50024	1.80334
A4197547	0.1	0.21	1.40584	1.25875
A4197556	0.000119	0.04	2.30176	1.36372
A4197557	0.02	0.03	2.61602	1.76273
A4197561	0.000622	0.29	1.72507	1.38794
A4197564	0.2	0.05	1.62642	1.49403
A4197567	1	0.14	1	1.71711
A4197571	0.00142	0.07	2.49135	1.35642
A4197575	0.13	0.12	2.08709	2.13833
A4197579	0.21	0.13	2.66703	2.79955
A4197583	0.11	0.23	1.31177	1.39389
A4197588	0.05	0.21	1.30089	1.46275
A4197592	0.15	0.17	2.05726	1.31482
A4197593	0.00109	0.07	2.07705	1.27856
A4197601	0.03	0.18	1.5432	1.25569
A4197612	0.000141	0.02	15.1922	1.60422
A4197620	0.07	0.3	1.84261	1.71797
A4197622	0.1	0.01	1.70893	9.22683
A4197627	0.12	0.04	1.75012	1.78994
A4197630	0.08	0.05	1.54805	1.30765
A4197634	0.15	0.12	3.47088	1.84477
A4197641	0.04	0.01	1.63729	2.15984
A4197650	0.13	0.11	1.37969	1.13416
A4197653	0.000637	0.04	7.64135	2.02436
A4197654	0.1	1	2.14797	1
A4197655	0.14	0.02	1.90456	3.02741
A4197661	0.00119	0.08	4.35754	1.74765
A4197669	0.000789	0.05	3.45524	1.99929
A4197672	0.000548	0.09	2.17571	1.25256
A4197673	6.27e-06	0.09	3.31572	1.60457
A4197675	2.62e-05	0.19	2.29737	1.5364
A4197684	0.000123	0.09	2.28131	1.23336
A4197687	0.23	0.23	2.12553	1.70224
A4197689	0.03	0.02	2.34546	1.58899
A4197693	0.2	0.02	2.07925	1.93958
A4197696	0.05	0.12	1.54222	1.93692
A4197698	0.000899	0.02	2.0554	1.19554
A4197707	0.02	0.23	2.87023	1.36127
A4197708	0.00114	0.01	2.11009	1.56044
A4197712	8.39e-05	0.05	4.11277	2.53646
A4197720	0.00221	0.02	1.63727	1.15463
A4197722	0.00478	0.08	1.65927	1.45082
A4197724	0.00556	0.09	1.7885	1.1639
A4197726	0.000683	0.02	8.9622	2.2684
A4197727	0.01	0.06	1.6089	2.35243
A4197730	0.13	0.14	2.07562	2.64291
A4197731	0.01	0.13	3.15534	3.53736
A4197733	0.1	0.03	1.73212	1.74853
A4197734	0.00472	0.12	2.56485	2.21891
A4197735	0.01	0.03	2.13944	1.18251
A4197737	0.03	0.02	9.62304	7.68303
A4197739	0.000387	0.27	9.92514	1.58875
A4197740	0.11	0.04	2.35122	1.78192
A4197745	0.01	0.31	1.73666	1.33857
A4197748	0.14	0.2	1.24982	1.26032
A4197749	1.29e-06	0.08	3.06959	1.50564
A4197755	0.00189	0.04	1.82072	1.26546
A4197756	0.000394	0.17	1.62069	1.27355
A4197761	0.000437	0.2	6.24649	1.76817
A4197762	0.07	0.07	3.06114	1.3779
A4197765	0.08	0.29	1.36704	1.27545
A4197766	0.05	0.16	1.91671	1.88925
A4197767	0.09	0.08	2.71685	1.96281
A4197769	0.14	0.09	1.67104	1.57829
A4197771	0.11	0.11	1.59722	1.13466
A4197776	0.000817	0.01	27.7084	1.33936
A4197779	0.05	0.15	1.78643	1.36876
A4197781	0.06	0.06	1.58954	1.24142
A4197782	0.000204	0.03	3.05001	1.71807
A4197789	0.01	0.11	2.06672	2.98592
A4197797	0.01	0.23	2.60549	1.25981
A4197799	0.09	0.1	1.76435	1.3384
A4197800	0.14	0.29	2.03136	1.9548
A4197803	0.00244	0.17	2.72471	1.19037
A4197805	0.2	0.28	1.90984	1.649
A4197809	0.15	0.11	1.97883	1.31354
A4197818	0.0017	0.02	3.01188	1.33847
A4197820	0.06	0.04	1.85804	1.46936
A4197829	0.11	0.09	1.59482	1.83217
A4197830	0.14	0.16	1.34323	1.99276
A4197831	0.12	0.12	2.34742	1.31549
A4197833	0.12	0.08	1.45185	1.66139
A4197835	0.1	0.28	1.91649	1.67981
A4197842	0.02	0.06	1.67698	1.52052
A4197843	0.16	0.02	1.59431	1.85987
A4197846	0.06	0.04	1.93259	1.31517
A4197855	0.16	0.02	5.27304	2.44148
A4197858	0.000634	0.28	2.76106	1.31865
A4197868	0.08	0.06	1.59552	1.29342
A4197870	0.09	0.04	2.05611	1.59039
A4197877	0.17	0.17	2.00151	1.63655
A4197878	0.14	0.18	2.14051	1.37825
A4197879	0.00309	0.03	2.0719	1.32263
A4197885	0.02	0.11	3.17181	2.317
A4197899	0.00199	0.27	8.4091	1.69528
A4197900	0.09	0.07	1.47247	2.30861
A4197902	0.07	0.11	3.65399	3.94505
A4197911	0.15	0.1	3.75556	1.84501
A4197912	0.03	0.3	1.61054	1.40505
A4197915	0.17	0.1	2.68715	1.38253
A4197921	0.000369	0.14	2.40952	1.33116
A4197924	0.00757	0.02	1.85205	1.44646
A4197927	0.01	0.01	1.93116	1.37267
A4197934	0.13	0.07	6.28797	1.60793
A4197937	0.00674	0.03	14.4165	2.07825
A4197948	0.02	0.03	1.72677	1.39554
A4197953	0.24	0.2	1.45583	1.51504
A4197957	0.000208	0.09	2.24534	1.39852
A4197962	0.23	0.02	3.95454	1.75456
A4197967	0.01	0.16	2.99243	1.73243
A4197969	0.14	0.04	2.37279	1.75643
A4197972	0.06	0.06	1.99889	1.58929
A4197975	0.14	0.03	2.0805	2.16058
A4197976	9.16e-05	0.04	6.60574	1.41135
A4197978	0.0011	0.21	4.74738	1.5657
A4197981	0.12	0.16	2.27459	1.57889
A4197982	0.000577	0.19	3.60927	2.18968
A4197983	0.05	0.13	6.04581	1.74209
A4197986	0.0051	0.04	1.97403	1.23634
A4197989	0.04	0.04	1.39139	1.27306
A4197991	1	0.01	1	1.46711
A4197993	0.03	0.28	1.71135	1.26533
A4197996	5.47e-05	0.02	183.414	2.32335
A4197997	0.08	0.01	2.01223	1.86398
A4197999	6.98e-06	0.01	3.98926	1.24206
A4198014	0.00225	0.11	2.4415	1.5972
A4198017	0.02	0.04	1.48491	1.38746
A4198018	0.01	0.02	2.76306	1.74066
A4198021	8.66e-05	0.05	82.2655	1.79021
A4198023	0.01	0.18	1.99299	1.28549
A4198026	0.11	0.24	3.51098	1.75553
A4198027	0.00625	0.05	2.4654	1.80739
A4198041	0.00393	0.3	2.83326	1.87121
A4198043	0.000264	0.27	3.11546	1.88372
A4198044	0.05	0.3	2.51854	1.53371
A4198051	0.04	0.02	1.5968	1.23669
A4198052	0.00389	0.21	3.98154	1.75691
A4198053	7.06e-05	0.27	4.0004	1.27167
A4198059	0.000968	0.13	2.34065	1.50304
A4198060	0.06	0.26	2.00748	1.63038
A4198072	0.00679	0.1	3.50369	1.40584
A4198074	0.09	0.19	3.55202	4.58741
A4198081	0.000268	0.01	4.13119	2.50095
A4198082	0.05	0.13	1.41939	1.19163
A4198084	0.000446	0.06	1.6044	1.29104
A4198088	0.11	0.16	1.45398	1.6912
A4198090	0.000162	0.08	10.2708	1.38001
A4198093	0.15	0.02	1.3189	1.33764
A4198095	0.07	0.02	3.35901	2.59203
A4198096	6.53e-05	0.15	88.0617	2.51479
A4198097	0.01	0.2	1.9437	1.84905
A4198100	0.02	0.16	1.58268	1.60541
A4198102	0.14	0.08	1.81453	1.39231
A4198105	7.57e-05	0.2	6.31218	1.71224
A4198106	1.24e-06	0.06	15.1231	2.53827
A4198108	0.00182	0.04	2.66496	1.6533
A4198111	0.12	0.06	2.44039	1.58361
A4198114	0.01	0.12	8.06638	1.26885
A4198115	0.14	0.29	1.70896	1.29445
A4198117	7.58e-05	0.28	3.06644	1.51193
A4198119	0.00276	0.17	8.30769	1.81186
A4198120	0.09	0.01	1.7371	1.31205
A4198129	0.19	0.22	2.45118	3.16795
A4198133	0.14	0.02	1.93712	1.55263
A4198136	2.84e-05	0.05	3.49539	1.39641
A4198138	0.02	0.05	2.81445	1.92044
A4198143	0.00255	0.11	6.78006	2.21647
A4198147	0.02	0.02	2.30529	1.36699
A4198148	0.04	0.14	1.58394	1.404
A4198152	0.01	0.24	1.37065	1.12059
A4198159	0.1	0.3	3.86243	1.95103
A4198162	0.11	0.02	1.35968	1.29012
A4198163	0.01	0.04	1.53498	1.53956
A4198164	0.24	0.21	1.24456	1.18887
A4198168	0.02	0.24	2.48759	2.14387
A4198181	0.000254	0.23	1.48732	1.26196
A4198188	0.04	0.25	1.80135	1.23872
A4198197	0.00504	0.28	4.15125	2.06158
A4198208	0.18	0.21	1.71033	7.32462
A4198209	0.000968	0.03	4.37577	1.80341
A4198212	0.08	0.2	2.68213	1.857
A4198216	0.13	0.18	1.39645	1.3385
A4198224	0.26	0.1	1.19796	1.68337
A4198225	0.18	0.22	1.8942	1.70506
A4198232	0.1	0.26	1.60656	1.41091
A4198236	0.14	0.28	1.97605	1.45558
A4198243	0.16	0.12	1.78338	14.0685
A4198244	9.16e-06	0.07	10.1146	1.72038
A4198247	0.00802	0.02	2.27628	1.1647
A4198248	0.12	0.02	2.72338	1.43214
A4198249	0.02	0.16	1.40719	1.47903
A4198254	4.29e-05	0.08	1.76411	1.50763
A4198255	8.53e-05	0.3	3.02608	1.18098
A4198256	0.00331	0.15	1.65187	1.45343
A4198263	8.3e-05	0.13	27.0538	2.41143
A4198272	0.01	0.03	1.73175	1.24105
A4198274	0.01	0.02	2.37658	2.73933
A4198283	0.01	0.1	1.83481	1.38077
A4198286	0.24	0.19	3.37038	2.05661
A4198289	0.00563	0.02	1.91357	1.23319
A4198290	0.04	0.18	2.73548	1.87507
A4198301	0.19	0.04	4.2441	1.98077
A4198302	0.03	0.14	2.69011	1.71057
A4198311	0.13	0.02	5.29127	7.16354
A4198314	0.12	0.06	2.14577	1.49567
A4198316	0.25	0.2	2.15492	2.51936
A4198317	0.05	0.12	2.01457	1.40948
A4198319	0.16	0.22	1.25274	1.30617
A4198324	0.00302	0.05	6.60364	2.04283
A4198326	0.18	0.03	1.43282	1.21097
A4198331	0.02	0.06	3.6881	2.21017
A4198335	2.78e-06	0.3	109.239	5.54014
A4198337	0.04	0.06	1.98016	1.51519
A4198341	0.000571	0.01	2.2303	1.60742
A4198344	0.00273	0.21	2.28027	1.27702
A4198346	0.09	0.09	8.35956	1.99086
A4198350	0.08	0.1	2.93224	3.04109
A4198351	0.13	0.26	2.11441	1.53033
A4198357	0.13	0.08	3.76516	5.7064
A4198358	0.01	0.26	2.13762	1.2449
A4198359	0.18	0.09	1.31422	1.32375
A4198366	0.02	0.24	2.07	1.57296
A4198372	0.00357	0.26	4.23705	2.56847
A4198382	0.13	0.1	1.97433	2.51851
A4198384	0.04	0.11	1.66149	1.70781
A4198388	0.09	0.03	1.78218	1.3491
A4198392	6.96e-05	0.12	2.51419	1.33504
A4198395	0.00677	0.31	2.85164	2.00015
A4198396	0.01	0.01	2.15698	2.17399
A4198407	0.09	0.03	1.80382	1.4148
A4198410	2.48e-05	0.13	2.79856	1.2229
A4198411	0.14	0.27	1.71581	1.58384
A4198415	0.03	0.04	3.02025	1.32423
A4198419	1	0.14	1	1.22795
A4198429	0.05	0.02	1.89267	1.90257
A4198440	0.03	0.02	2.1789	1.55588
A4198442	0.01	0.2	1.54589	1.17998
A4198444	0.1	0.02	1.84589	1.90302
A4198445	0.14	0.23	2.64304	1.69533
A4198448	0.1	0.11	3.64089	1.73766
A4198449	0.000475	0.05	3.0948	2.07767
A4198452	0.01	0.16	2.18878	1.54643
A4198454	0.01	0.02	3.01608	1.45654
A4198459	0.01	0.02	6.17846	2.22941
A4198475	0.1	0.16	1.68528	1.37938
A4198480	0.04	0.21	1.85006	1.58904
A4198481	0.03	0.19	1.701	1.51031
A4198483	0.1	0.03	3.05614	1.75488
A4198486	0.000749	0.14	1.8566	1.24099
A4198488	0.00389	0.21	3.21497	1.53269
A4198500	0.05	0.00139	1.89664	1.68745
A4198501	8.99e-05	0.05	9.20327	1.96331
A4198512	0.01	0.02	2.29546	1.67944
A4198513	0.000734	0.21	3.6695	1.76903
A4198517	0.2	0.31	2.85293	1.69865
A4198521	0.18	0.13	1.6669	1.62279
A4198526	0.08	0.11	2.05013	1.57615
A4198527	8.76e-05	0.06	3.79459	2.32881
A4198528	0.24	0.13	1.25296	1.22455
A4198529	0.03	0.02	1.6261	1.52689
A4198532	0.00448	0.02	1.8242	1.59981
A4198534	0.04	0.05	1.9922	1.38558
A4198535	0.2	0.3	1.93866	1.79119
A4198536	0.00141	0.04	1.711	1.19152
A4198539	5.76e-05	0.02	1.80433	1.14609
A4198547	4.09e-06	0.26	11.7599	1.40266
A4198548	0.15	0.13	1.9033	1.60198
A4198549	1.12e-05	0.06	1.7042	1.33765
A4198553	1	0.09	1	1.21333
A4198556	0.00657	0.08	2.13737	2.31227
A4198557	0.12	0.28	1.61791	1.23247
A4198560	0.00305	0.01	3.74427	2.59123
A4198561	0.01	0.02	2.39981	1.70238
A4198562	0.07	0.12	1.72244	1.46726
A4198564	0.000101	0.2	1.89716	1.20912
A4198565	0.09	0.14	6.04223	3.26339
A4198573	0.03	0.02	7.57954	2.52157
A4198574	0.04	0.23	1.77148	1.48883
A4198575	0.00628	0.02	2.30649	1.4874
A4198577	0.0017	0.06	21.7409	14.5755
A4198578	0.00143	0.02	6.83861	1.38378
A4198579	0.2	0.25	1.42919	1.25985
A4198580	0.09	0.07	1.40059	1.81918
A4198586	0.01	0.1	2.57429	1.83205
A4198588	0.13	0.19	2.07553	3.04745
A4198591	0.13	0.05	2.8828	1.48549
A4198592	0.00155	0.05	7.55509	1.45669
A4198595	0.000105	0.21	9.84495	1.50166
A4198598	0.000325	0.06	10.6195	1.56834
A4198599	1.98e-05	0.14	2.77496	2.50032
A4198600	0.00103	0.12	7.75491	1.73362
A4198611	5.44e-05	0.02	2.69963	1.49346
A4198612	0.01	0.23	1.75199	1.31026
A4198617	0.01	0.05	1.60129	1.48909
A4198619	1	0.25	1	1.68799
A4198620	1.89e-05	0.13	4.40327	1.39347
A4198622	0.15	0.2	1.97597	3.06384
A4198623	0.04	0.29	2.15812	1.29311
A4198635	0.01	0.19	2.03641	1.35286
A4198638	0.00671	0.23	5.20572	1.41729
A4198643	0.000191	0.21	9.09125	2.46673
A4198644	0.03	0.02	1.86233	1.29238
A4198645	0.17	0.13	5.72088	2.21664
A4198648	6.63e-05	0.27	13.3834	1.36593
A4198649	2.42e-05	0.16	13.6121	1.55375
A4198651	0.05	0.12	2.21297	1.83135
A4198653	0.16	0.08	1.25832	1.33686
A4198654	0.000847	0.08	6.55436	1.72452
A4198659	0.01	0.1	2.09788	1.33299
A4198662	0.21	0.02	2.43232	2.12485
A4198663	0.000121	0.14	4.98601	1.26948
A4198664	0.12	0.05	1.84105	1.80504
A4198665	0.21	0.18	1.79851	1.78601
A4198675	0.000955	0.03	1.78336	1.21734
A4198677	0.00172	0.08	1.77742	1.63309
A4198679	0.00582	0.25	2.29337	2.25454
A4198682	0.00162	0.08	1.52734	1.54996
A4198683	0.08	0.17	1.93154	1.40222
A4198694	0.000613	0.03	2.12819	1.35343
A4198696	0.11	0.18	1.43306	1.2174
A4198697	0.21	0.04	3.81746	2.51285
A4198698	0.1	0.02	1.4964	1.5315
A4198699	0.14	0.14	1.65092	1.29409
A4198700	0.05	0.26	1.92012	1.85713
A4198705	0.05	0.09	2.43985	2.01374
A4198706	0.05	0.11	1.86843	3.44755
A4198711	0.06	0.08	1.70754	1.50983
A4198712	0.17	0.24	2.21601	1.42136
A4198719	0.04	0.12	3.79819	1.59687
A4198720	0.17	0.02	1.4737	1.34447
A4198721	0.02	0.01	2.17208	1.95228
A4198724	0.00025	0.23	3.47797	1.57427
A4198725	0.15	0.04	2.3211	2.15819
A4198727	0.14	0.08	2.02475	1.4782
A4198728	0.07	0.24	1.45273	1.7697
A4198729	0.000941	0.02	2.60347	1.55868
A4198730	1.63e-05	0.13	2.97795	1.54895
A4198731	0.09	0.22	5.96784	1.73478
A4198732	0.25	0.03	1.3884	1.72881
A4198733	0.09	0.08	2.0541	1.33738
A4198738	0.22	0.18	1.84502	1.5048
A4198739	0.19	0.02	1.33914	1.27677
A4198740	0.00344	0.21	1.38958	1.26916
A4198741	0.00136	0.17	12.2377	1.41438
A4198742	0.06	0.04	1.54863	1.74955
A4198748	0.01	0.16	3.64928	1.35352
A4198756	0.1	0.17	1.64409	1.38272
A4198757	0.03	0.27	2.87253	2.66939
A4198763	0.12	0.08	1.43445	1.31568
A4198766	0.17	0.03	2.29728	1.46768
A4198774	0.00031	0.07	3.50711	1.26996
A4198779	0.21	0.18	1.3132	1.19311
A4198781	0.03	0.07	2.65597	1.39463
A4198783	0.00291	0.02	1.46475	1.89204
A4198784	0.1	0.11	1.58119	1.83952
A4198786	0.17	0.02	2.17833	1.20686
A4198790	0.18	0.28	3.59663	2.47603
A4198791	0.05	0.13	3.72657	1.54474
A4198792	0.00025	0.02	4.71509	2.12792
A4198793	0.06	0.19	2.55897	1.88819
A4198794	0.0042	0.11	1.74571	1.21467
A4198803	0.18	0.02	1.39497	1.36765
A4198805	0.24	0.22	1.52336	1.22575
A4198808	0.04	0.15	2.24322	1.58873
A4198809	0.08	0.12	2.17432	1.74915
A4198814	0.12	0.31	3.42731	3.09051
A4198821	0.15	0.01	3.91106	1.66148
A4198825	0.01	0.27	3.2993	1.81391
A4198826	0.02	0.02	12.1837	2.99927
A4198834	5.51e-05	0.05	11.3259	2.58053
A4198835	0.14	0.24	3.07072	1.28294
A4198839	1.1e-05	0.00648	2.86063	3.42117
A4198844	0.00201	0.1	2.9028	1.20493
A4198846	0.000376	0.07	3.3189	1.66577
A4198849	1	0.29	1	2.01562
A4198850	0.22	0.18	2.43444	2.8333
A4198857	0.15	0.07	1.73131	1.78134
A4198858	0.01	0.08	1.56072	1.66302
A4198861	4.86e-05	0.04	2.90038	1.39492
A4198865	0.13	0.19	1.37984	1.35049
A4198866	0.02	0.02	1.9021	1.31874
A4198869	0.25	0.26	2.18221	1.63021
A4198873	0.08	0.17	1.66074	1.58495
A4198879	0.24	0.02	2.07468	1.97031
A4198894	1	0.18	1	1.15984
A4198895	0.09	0.02	1.61016	1.4693
A4198896	0.000126	0.21	3.58695	1.32841
A4198899	0.14	0.13	2.58161	1.86172
A4198904	3.39e-06	0.05	3.32236	1.5396
A4198906	1.83e-06	0.22	6.80696	2.01005
A4198908	0.000253	0.05	2.20054	1.20877
A4198909	0.00616	0.21	6.32033	1.78979
A4198910	0.05	0.23	2.00538	2.38185
A4198911	0.17	0.15	2.28282	1.4878
A4198913	0.000931	0.23	3.15728	1.80989
A4198916	0.00154	0.02	2.5788	1.29416
A4198917	0.000838	0.00586	3.85004	1.52889
A4198919	0.00216	0.26	2.04322	1.44703
A4198921	0.24	0.24	2.70563	2.65931
A4198922	0.00235	0.15	3.49692	2.02594
A4198925	0.06	0.05	2.43707	1.78885
A4198926	0.000894	0.1	1.3953	1.17047
A4198929	0.15	0.16	2.91464	2.38776
A4198935	0.19	0.05	1.41063	1.23103
A4198936	0.21	0.17	2.38398	1.96063
A4198940	0.0014	0.19	3.19613	1.61848
A4198943	0.00279	0.02	17.9173	1.72931
A4198949	0.00172	0.26	2.77775	1.635
A4198950	0.000192	0.02	1.72099	1.45182
A4198953	0.11	0.21	2.57972	2.86907
A4198954	0.09	0.13	1.73714	2.46605
A4198960	0.00041	0.16	2.59232	1.34364
A4198961	0.000883	0.01	1.60846	1.58045
A4198962	0.05	0.14	2.91661	2.67894
A4198963	0.15	0.17	1.62667	1.44839
A4198968	0.000259	0.01	6.72423	1.5361
A4198971	0.07	0.15	1.51624	1.20505
A4198972	2.56e-06	0.28	7.91695	1.44402
A4198976	3.28e-06	0.08	4.60793	2.02344
A4198978	0.01	0.03	1.85054	1.21104
A4198979	0.1	0.2	10.4755	4.30617
A4198981	0.11	0.07	1.3437	1.5433
A4198983	0.00102	0.19	2.21036	1.28966
A4198985	0.21	0.04	1.99547	1.46248
A4198986	0.04	0.09	1.74653	1.21442
A4198987	0.000502	0.06	66.2097	1.96757
A4198995	0.16	0.1	1.61309	1.18489
A4198997	0.02	0.05	1.66616	1.20526
A4198998	0.07	0.09	2.30273	2.85344
A4198999	0.21	0.02	1.86457	2.51511
A4199001	0.01	0.03	2.34093	3.5299
A4199007	0.00029	0.07	2.18391	1.58423
A4199009	0.06	0.18	1.67996	2.01723
A4199011	0.15	0.11	2.00206	1.98112
A4199017	0.2	0.11	1.42734	1.66506
A4199020	0.1	0.16	1.79007	1.16728
A4199021	0.18	0.22	1.27338	1.30413
A4199022	0.000141	0.09	6.82946	2.02697
A4199028	0.000909	0.02	1.92944	1.56492
A4199029	0.00979	0.11	1.66195	1.39511
A4199030	0.00239	0.06	3.80383	1.38667
A4199031	1.51e-05	0.21	2.03263	1.57465
A4199032	0.000133	0.05	3.04775	1.51837
A4199034	0.00961	0.27	1.73191	1.72466
A4199042	0.08	0.08	1.48817	1.33746
A4199051	4.44e-05	0.02	25.3263	2.05924
A4199052	7.9e-05	0.17	1.77997	1.29911
A4199053	0.000262	0.23	69.2577	2.20454
A4199059	0.25	0.15	1.28404	1.46202
A4199063	0.09	0.1	1.87647	2.82035
A4199065	0.11	0.3	1.68123	1.26206
A4199073	0.1	0.02	1.64601	1.661
A4199075	0.07	0.24	1.50054	1.32675
A4199080	0.01	0.1	1.62929	2.29352
A4199083	0.14	0.06	1.9798	2.00092
A4199096	0.00127	0.31	1.99243	1.20823
A4199098	0.01	0.23	2.62703	2.30493
A4199100	0.18	0.16	2.62908	2.82262
A4199101	0.00724	0.22	3.46807	1.21474
A4199105	0.03	0.02	6.90143	5.32045
A4199116	0.18	0.03	3.03772	1.70592
A4199117	0.18	0.23	2.10949	3.61061
A4199120	0.14	0.15	4.01999	1.38741
A4199125	0.04	0.02	1.95814	1.99275
A4199126	0.00217	0.02	4.36737	1.58229
A4199127	0.08	0.22	1.89617	1.16231
A4199133	2.81e-05	0.16	16.2774	1.63276
A4199134	0.14	0.2	2.23756	1.96285
A4199136	0.1	0.01	1.66755	1.49879
A4199138	0.00161	0.02	4.56108	2.03035
A4199141	0.08	0.06	1.22783	1.21603
A4199143	0.00013	0.19	2.45633	1.24828
A4199144	0.00351	0.31	3.8386	1.57429
A4199149	0.08	0.03	2.19572	1.83893
A4199150	1.01e-05	0.1	2.65688	1.92546
A4199151	0.07	0.02	2.06298	1.65735
A4199154	0.04	0.26	1.80792	1.71355
A4199155	0.08	0.09	1.95574	1.85765
A4199160	0.16	0.14	1.56842	1.96486
A4199161	0.00252	0.02	4.44257	2.13655
A4199171	0.02	0.03	1.62516	1.68661
A4199177	3.03e-06	0.09	3.38127	1.36788
A4199179	0.00401	0.29	7.76968	1.47406
A4199181	0.11	0.15	1.87208	1.84203
A4199182	0.01	0.02	1.8262	1.2803
A4199184	0.01	0.04	1.66228	1.3259
A4199186	0.01	0.22	1.85806	1.40696
A4199187	0.00121	0.11	1.6127	1.34143
A4199190	0.00964	0.05	2.19879	1.23615
A4199193	0.000997	0.09	4.18	1.35616
A4199205	0.000358	0.12	3.88779	2.02431
A4199206	0.04	0.26	1.41086	1.30564
A4199213	1	0.15	1	1.31111
A4199218	0.01	0.02	1.96217	1.59757
A4199219	0.15	0.16	2.9148	2.11832
A4199222	0.13	0.29	2.2651	1.77178
A4199223	0.2	0.14	2.43552	1.34289
A4199224	0.12	0.1	1.83285	1.50018
A4199226	0.02	0.2	1.633	3.1314
A4199229	0.14	0.04	6.31027	1.52882
A4199233	0.00038	0.04	2.78613	1.48788
A4199239	0.00274	0.12	5.31822	1.44814
A4199240	0.01	0.02	2.57668	2.282
A4199241	0.16	0.02	3.26882	1.77211
A4199242	0.01	0.05	1.63878	2.01161
A4199243	0.000193	0.3	3.04155	1.76832
A4199249	0.03	0.11	3.16221	1.50283
A4199252	0.000113	0.02	2.21874	1.75893
A4199255	0.000723	0.01	4.25363	1.80201
A4199268	0.00039	0.05	2.04864	1.32151
A4199270	0.01	0.08	1.57756	1.46406
A4199271	0.21	0.14	2.56817	1.63425
A4199274	0.04	0.28	2.19369	1.66433
A4199276	6.53e-05	0.02	5.94053	1.53861
A4199277	0.000867	0.23	8.58471	3.24908
A4199279	0.04	0.13	4.02822	1.19067
A4199281	0.000593	0.03	3.22828	1.47016
A4199294	0.15	0.04	2.03152	1.38874
A4199295	1	0.05	1	1.81153
A4199304	0.00398	0.13	1.50627	2.30044
A4199306	9.48e-06	0.02	3.18526	2.52483
A4199309	0.13	0.22	2.83148	1.98911
A4199312	0.1	0.02	1.5767	2.05685
A4199313	0.12	0.1	1.68558	1.88275
A4199315	0.00678	0.22	9.17404	1.83105
A4199316	0.00699	0.05	2.48812	2.59262
A4199319	0.18	0.15	1.8578	2.00523
A4199322	0.02	0.04	2.25032	1.40914
A4199331	0.11	0.02	2.70942	1.8085
A4199342	0.06	0.07	1.79416	2.07199
A4199343	7.21e-07	0.03	2.82177	1.32074
A4199350	0.2	0.02	2.34164	2.45201
A4199354	0.01	0.07	1.63306	1.52959
A4199361	0.07	0.08	1.47534	1.69588
A4199362	0.01	0.09	1.81596	1.322
A4199364	0.000872	0.02	3.57112	1.74643
A4199365	0.1	0.02	1.91702	1.6505
A4199366	0.00279	0.19	1.82675	1.3233
A4199368	0.02	0.1	1.91655	1.61144
A4199369	0.00229	0.07	3.94315	1.64252
A4199371	0.05	0.18	4.51851	3.45678
A4199383	0.05	0.09	3.076	2.6558
A4199386	0.07	0.15	1.54879	1.22664
A4199388	6.62e-05	0.11	8.26379	1.56255
A4199389	0.00026	0.01	2.16483	1.32352
A4199393	0.000439	0.1	1.76645	1.19202
A4199395	0.14	0.09	1.57142	1.3001
A4199396	0.00936	0.25	2.29537	1.29329
A4199399	0.00486	0.14	3.31871	1.39326
A4199402	9.25e-05	0.06	1.97455	1.17858
A4199405	0.23	0.18	2.33146	1.49715
A4199408	0.01	0.09	1.75477	2.16424
A4199409	0.13	0.05	1.3114	1.52308
A4199412	0.06	0.05	3.53388	2.19381
A4199416	0.07	0.19	1.69057	1.59507
A4199419	0.000217	0.01	14.7705	1.95637
A4199421	0.08	0.04	2.14171	2.04092
A4199425	0.21	0.1	1.73641	1.70773
A4199427	0.00288	0.06	2.63373	1.27697
A4199428	0.08	0.3	1.76563	1.21323
A4199429	0.00266	0.03	1.96794	1.29977
A4199431	0.17	0.24	2.5285	1.98988
A4199437	0.000234	0.05	3.00223	2.06512
A4199443	0.13	0.1	1.48395	1.79148
A4199459	0.13	0.3	2.07367	1.28492
A4199460	0.03	0.21	1.64325	1.3063
A4199462	0.02	0.02	4.29942	2.14973
A4199464	0.000148	0.05	2.45816	1.32552
A4199465	0.04	0.09	1.58329	1.24379
A4199468	0.02	0.24	1.8228	1.25577
A4199470	0.06	1	1.67565	1
A4199473	0.12	0.12	3.20154	2.00077
A4199478	0.14	0.09	1.83491	1.70913
A4199480	0.04	0.11	11.8659	2.399
A4199481	0.1	0.2	3.31849	1.82552
A4199482	0.11	0.12	5.01964	1.71438
A4199485	0.00134	0.08	3.19369	1.26719
A4199493	0.05	0.12	1.84384	1.8955
A4199504	0.15	0.08	3.7225	3.06761
A4199507	0.000327	1	2.8914	1
A4199509	0.0052	0.01	7.16516	2.98857
A4199513	0.01	0.28	1.26441	1.20925
A4199515	0.19	0.1	1.26931	1.33195
A4199528	0.2	0.14	1.48223	1.32884
A4199529	0.00771	0.07	1.36726	1.17122
A4199531	0.00156	0.23	3.15723	1.72703
A4199532	0.1	0.2	1.62788	1.31717
A4199539	0.000743	0.04	2.28182	1.29542
A4199541	0.01	0.02	2.02471	2.00995
A4199545	0.19	0.00877	1.76601	1.94066
A4199548	0.0014	0.02	2.06323	1.33263
A4199552	0.00691	0.18	2.48967	1.27776
A4199553	0.02	0.02	2.98698	1.21376
A4199558	0.08	0.09	3.41135	1.9888
A4199564	0.16	0.02	1.62424	1.34008
A4199567	0.18	0.07	1.75158	1.76283
A4199571	6.15e-07	0.16	12.9618	1.6104
A4199572	0.12	0.19	1.30216	1.1695
A4199574	0.14	0.13	1.27055	1.16022
A4199576	0.14	0.01	1.21895	1.48329
A4199588	0.00136	0.12	1.79562	1.55001
A4199589	0.00586	0.21	4.43459	1.654
A4199593	0.06	0.02	1.32049	1.31465
A4199599	0.000548	0.11	2.39089	1.47393
A4199603	0.12	0.1	1.69697	1.58019
A4199604	0.05	0.04	1.79326	1.53768
A4199605	3.69e-05	0.1	1.96651	1.43176
A4199606	0.03	0.19	1.77546	1.57083
A4199611	0.00624	0.3	5.49703	1.99901
A4199615	0.1	0.13	1.32143	1.46745
A4199616	0.13	0.02	1.73288	1.75999
A4199620	0.14	0.22	1.39418	1.12643
A4199621	0.19	0.11	2.05805	2.34305
A4199624	0.00364	0.00444	3.23378	2.02215
A4199629	0.00192	0.26	4.3226	1.22952
A4199631	0.18	0.14	3.1814	3.71658
A4199636	0.17	0.19	2.20278	1.29326
A4199637	0.09	0.08	2.16769	4.0609
A4199641	0.01	0.00825	3.70961	1.3964
A4199648	1.18e-06	0.02	21.8865	1.98602
A4199652	0.06	0.02	1.2144	1.31194
A4199653	0.19	0.11	1.75477	1.57021
A4199658	0.09	0.15	5.90716	2.09454
A4199660	0.04	0.29	2.52652	3.60669
A4199663	0.19	0.08	1.40031	1.4418
A4199675	0.01	0.02	1.80496	1.42627
A4199678	0.1	0.13	1.66014	1.89954
A4199679	9.27e-06	0.06	3.84596	1.83958
A4199683	0.00165	0.06	2.99842	1.2194
A4199684	0.01	0.21	2.51507	1.22365
A4199686	0.01	0.01	38.306	1.77556
A4199692	0.00375	0.03	3.69422	1.33988
A4199696	1.11e-05	0.08	4.84363	1.54734
A4199697	2.41e-05	0.15	13.9898	1.66441
A4199698	4.81e-06	0.19	30.4115	1.97359
A4199703	0.00185	0.16	3.13343	3.2865
A4199716	0.00325	0.01	1.88273	1.44803
A4199719	0.13	0.27	3.39151	1.73015
A4199720	0.02	0.05	2.18975	1.75821
A4199727	0.000369	0.03	2.48688	1.72009
A4199731	0.17	0.05	3.11969	2.3105
A4199734	0.23	0.05	1.76863	3.1619
A4199735	0.03	0.09	2.40572	1.82419
A4199736	1.1e-06	0.000196	46.2255	13.1126
A4199739	0.01	0.08	6.66968	2.55124
A4199745	0.16	0.07	1.82788	1.46277
A4199748	0.1	0.11	2.0078	1.58253
A4199758	6.08e-05	0.12	9.90042	1.32377
A4199759	2.38e-05	1	4.02774	1
A4199761	0.02	0.04	2.20592	1.28671
A4199762	0.04	0.11	2.88762	2.45094
A4199765	0.14	0.11	1.83022	1.48713
A4199766	0.000134	0.1	2.12802	1.21422
A4199775	0.08	0.06	1.79985	4.26561
A4199776	0.09	0.17	1.60387	1.12911
A4199786	5.57e-05	0.3	5.5964	1.48804
A4199790	0.00101	0.05	178.587	2.21169
A4199795	1.38e-06	0.24	8.2923	2.07152
A4199798	0.08	0.07	1.38812	1.18797
A4199801	0.00983	0.28	1.89743	1.33512
A4199804	0.16	0.16	1.49956	1.78248
A4199807	0.14	0.09	1.42416	1.40604
A4199808	0.0009	0.13	5.35947	1.54568
A4199810	0.17	0.05	2.02799	1.376
A4199814	0.12	0.25	2.65156	1.5196
A4199825	0.17	0.03	2.11789	1.59997
A4199831	0.09	0.06	1.59117	1.35651
A4199833	0.000373	0.24	3.42599	2.00284
A4199838	0.13	0.24	1.65067	1.52159
A4199839	0.04	0.28	1.89146	1.49595
A4199840	0.00162	0.04	2.3851	1.8502
A4199845	0.13	0.1	1.67181	2.50724
A4199846	0.00143	0.02	2.91614	1.64973
A4199847	0.05	0.11	1.71828	1.30029
A4199848	0.02	0.01	10.4595	1.87095
A4199855	0.2	0.05	1.63847	1.40276
A4199861	0.2	0.15	1.33908	1.39653
A4199862	0.00712	0.03	2.52147	1.37813
A4199872	7.51e-05	0.06	8.42772	2.13508
A4199876	0.13	0.23	1.74353	1.78471
A4199881	0.00056	0.02	3.61216	1.54454
A4199886	0.09	0.19	1.68755	1.34152
A4199891	0.03	0.12	1.68382	1.2167
A4199912	0.01	0.1	2.30488	1.57346
A4199915	0.00821	0.13	1.99915	1.98257
A4199917	0.000788	0.25	2.71446	1.45138
A4199920	4.89e-05	0.02	2.58342	1.52871
A4199924	0.05	0.18	1.6638	1.54303
A4199928	0.00344	0.06	4.35564	1.74919
A4199932	0.00273	0.09	2.42104	1.31111
A4199937	0.000106	0.01	36.6727	2.17157
A4199938	0.00277	0.13	2.52838	1.57135
A4199941	0.13	0.04	1.46893	1.58549
A4199948	0.09	0.3	1.94228	1.27061
A4199949	0.19	0.16	1.29963	1.33183
A4199952	0.22	0.22	1.5469	1.28375
A4199954	0.2	0.11	2.0473	1.90163
A4199963	0.11	0.03	1.85785	1.62965
A4199971	0.14	0.04	1.64599	1.64286
A4199974	0.09	0.02	2.45822	2.4231
A4199976	0.000834	0.27	5.83617	2.0758
A4199980	0.26	0.07	2.07889	1.35193
A4199987	0.000553	0.03	2.29099	1.41582
A4199993	0.02	0.19	2.3434	1.52034
A4199997	0.16	0.26	1.60109	1.42424
A4199999	0.00519	0.22	6.61169	1.47833
A4200000	0.07	0.01	8.39031	10.4264
A4200002	7.13e-05	0.05	4.40796	1.70635
A4200003	1	0.03	1	1.56254
A4200008	0.14	0.31	1.9832	2.61774
A4200014	0.19	0.05	2.15102	1.70576
A4200020	0.07	0.11	4.76491	1.26297
A4200022	0.00115	0.23	2.45283	2.25575
A4200034	0.11	0.05	1.93957	1.81247
A4200047	0.000452	0.15	3.36587	1.579
A4200049	0.08	0.1	2.93697	3.29
A4200054	3.9e-05	0.16	2.67205	1.44124
A4200055	0.01	0.16	1.65578	1.18176
A4200059	0.19	0.02	2.29986	1.67604
A4200063	1.75e-05	0.02	7.76524	1.74662
A4200067	0.19	0.12	2.00765	1.35974
A4200077	0.05	0.16	2.02474	1.28602
A4200081	0.0093	0.07	2.5856	1.21075
A4200084	0.00358	0.23	2.47833	2.00127
A4200087	0.000209	0.01	6.37908	1.75424
A4200095	0.05	0.04	3.55507	2.20126
A4200096	0.17	0.22	1.33012	1.23279
A4200101	0.11	0.15	1.76285	1.22518
A4200107	0.04	0.3	2.00539	2.00785
A4200110	0.21	0.31	2.83144	1.81994
A4200112	0.1	0.11	2.20456	1.77909
A4200115	0.25	0.23	1.8472	1.25356
A4200122	0.0055	0.18	1.87894	1.58591
A4200130	0.05	0.01	2.16843	1.64034
A4200131	0.16	0.01	2.47063	1.78856
A4200135	0.14	0.02	1.4476	2.02727
A4200136	0.18	0.02	3.51288	1.90712
A4200138	0.06	0.02	2.21663	1.34151
A4200139	0.00989	0.1	2.01579	1.7916
A4200147	0.05	0.16	1.51059	1.29398
A4200148	0.23	0.26	1.93933	1.27377
A4200154	0.12	0.08	1.54242	1.51399
A4200156	0.00229	0.11	1.66767	1.26008
A4200157	0.00156	0.09	2.36944	1.21639
A4200159	0.00176	0.18	2.02216	1.38606
A4200165	0.000664	0.16	4.76373	1.50552
A4200169	0.000139	0.16	14.46	1.89351
A4200171	0.15	0.26	1.35682	1.23588
A4200177	0.11	0.12	1.72844	1.28976
A4200179	0.15	0.23	1.46794	1.20672
A4200183	0.0025	0.29	2.29653	1.14019
A4200184	0.21	0.21	1.60332	1.36098
A4200185	0.17	0.04	1.38528	1.64529
A4200186	0.000572	0.02	4.50424	2.34967
A4200190	0.01	0.16	1.97945	1.82268
A4200192	0.11	0.07	1.80474	1.60471
A4200197	0.09	0.09	2.11181	3.06678
A4200200	0.00451	0.11	1.86699	1.95034
A4200203	0.11	0.07	1.49564	1.38234
A4200204	6.09e-05	0.18	1.87666	1.29381
A4200206	0.1	0.16	1.72183	1.60257
A4200207	0.08	0.00696	24.5219	3.58528
A4200210	0.06	0.03	1.67607	1.9517
A4200211	0.01	0.03	4.22499	1.41374
A4200215	7.35e-05	0.24	5.02925	1.37806
A4200224	0.14	0.02	2.05687	2.81278
A4200225	0.000348	0.11	8.36349	1.73399
A4200228	0.00269	0.04	3.54882	1.65943
A4200231	0.16	0.1	1.83201	2.40579
A4200232	0.00846	0.05	4.33495	1.28786
A4200238	0.000287	0.06	4.73911	4.76044
A4200248	0.000169	0.28	9.2367	1.72595
A4200249	0.2	0.02	1.63261	1.33632
A4200250	0.05	0.13	1.75695	2.52568
A4200257	0.0025	0.17	1.81046	1.77151
A4200259	0.06	0.14	2.27419	2.08753
A4200263	0.16	0.23	1.92228	1.56575
A4200265	8.83e-06	0.03	3.04648	1.62775
A4200269	0.000518	0.01	4.17422	1.26414
A4200272	0.09	0.18	2.1545	1.43181
A4200280	0.13	0.08	3.49477	1.57323
A4200287	0.00274	0.2	1.53497	1.4708
A4200294	0.17	0.14	3.97049	1.94785
A4200296	3.17e-06	0.14	17.1247	2.39726
A4200303	0.07	0.04	2.31515	1.52903
A4200305	0.02	0.29	1.86516	1.57751
A4200312	0.17	0.02	1.85565	1.40061
A4200314	0.14	0.05	1.24984	1.29301
A4200317	0.00745	0.16	1.7519	1.25953
A4200318	8.31e-06	0.02	3.06895	1.40727
A4200319	0.02	0.2	1.39872	1.25702
A4200320	0.02	0.06	9.2006	1.47667
A4200324	0.14	1	1.83805	1
A4200325	9.61e-06	0.11	12.0832	3.42512
A4200344	0.1	0.31	3.16261	2.24564
A4200345	6.94e-06	0.08	3.2596	1.75873
A4200348	0.00624	0.13	2.8637	2.29687
A4200350	0.09	0.11	1.41263	1.38194
A4200352	0.000742	0.05	1.94318	1.35278
A4200355	0.24	0.14	2.51871	1.37741
A4200366	0.2	0.16	1.93795	2.13137
A4200368	0.04	0.05	2.02697	1.31469
A4200377	0.02	0.08	1.83155	2.75448
A4200378	0.11	0.05	1.30896	1.37667
A4200385	0.00024	0.06	8.025	1.78659
A4200386	0.01	0.2	3.91993	2.13323
A4200388	0.02	0.18	4.32789	1.437
A4200392	0.06	0.02	1.97687	1.52529
A4200397	0.23	0.25	1.53359	1.26564
A4200398	0.000162	0.09	4.16447	1.92291
A4200399	3.79e-06	0.11	4.06345	1.36781
A4200400	0.01	0.21	1.86186	1.39934
A4200402	0.000603	0.19	3.77335	1.12973
A4200411	0.00699	0.06	4.51209	2.63457
A4200416	0.07	0.03	1.58229	1.6243
A4200417	6.97e-05	0.15	2.10308	3.01578
A4200429	0.22	0.08	1.21485	1.20704
A4200448	0.24	0.02	2.15627	3.3402
A4200455	0.11	0.19	1.8691	1.23716
A4200460	0.02	0.09	6.23293	3.2878
A4200464	3.31e-06	0.12	11.6381	1.9397
A4200470	0.00368	0.22	5.15104	3.13103
A4200478	0.15	0.26	2.38763	3.05576
A4200479	0.12	0.02	1.48903	1.18315
A4200482	0.01	0.01	2.07498	2.35418
A4200492	0.15	0.31	1.66768	1.4679
A4200494	0.000345	0.01	7.88137	1.76135
A4200495	0.16	0.11	1.52794	1.15017
A4200498	2.77e-06	0.3	19.6838	1.696
A4200500	0.11	0.02	2.00741	2.01497
A4200503	0.00099	0.09	2.85175	1.43947
A4200506	0.14	0.06	1.36961	1.28394
A4200507	0.09	0.11	3.53289	1.73363
A4200510	0.03	0.08	16.9848	1.93496
A4200520	0.2	0.28	1.69956	1.83991
A4200521	0.02	0.02	1.73898	1.73806
A4200522	0.04	0.2	1.79946	1.28417
A4200523	0.02	0.11	2.05665	1.32324
A4200524	3.5e-06	0.2	12.4031	1.49647
A4200526	0.000118	0.05	3.32528	1.43618
A4200528	0.12	1	10.4009	1
A4200530	0.23	0.04	1.35332	1.21871
A4200533	0.12	0.28	1.979	2.62736
A4200534	0.14	0.05	1.40665	1.23477
A4200536	0.000258	0.21	2.74726	1.53684
A4200539	0.01	0.19	1.50768	1.30452
A4200540	0.00953	0.31	3.55494	2.10268
A4200542	0.000765	0.07	2.4585	1.34844
A4200545	0.00428	0.08	1.47543	1.27353
A4200549	0.000371	0.02	2.61923	1.79275
A4200553	0.04	0.08	2.76562	2.29206
A4200558	0.06	0.13	3.08325	2.39539
A4200560	1.25e-05	6.3e-05	84.6162	10.1871
A4200562	0.00167	0.16	3.30242	1.34647
A4200568	0.000615	0.2	3.83171	1.76074
A4200577	0.000884	0.02	2.10684	1.38185
A4200578	0.11	0.01	2.29688	2.00457
A4200585	0.000962	0.02	8.74545	2.05511
A4200586	0.08	0.02	2.15968	1.42341
A4200587	0.00153	0.03	3.19694	1.20948
A4200592	0.00287	0.18	4.83954	1.92133
A4200595	0.00102	0.02	5.71967	1.52506
A4200601	0.000136	0.11	2.52917	1.1744
A4200607	2.14e-05	0.26	5.55605	2.24864
A4200609	0.17	0.05	2.49108	1.2951
A4200614	0.16	0.23	2.71628	1.19295
A4200618	0.07	0.01	4.46638	3.12816
A4200619	0.07	0.24	1.8036	7.63198
A4200621	0.03	0.07	1.37104	1.24529
A4200628	6.47e-05	0.03	3.34343	3.47266
A4200633	0.21	0.18	1.83925	1.49094
A4200636	0.03	0.06	1.58825	1.5831
A4200641	0.13	0.3	2.02761	1.79713
A4200643	0.15	0.3	2.2618	2.53182
A4200646	0.1	0.05	1.5702	1.51212
A4200647	0.00112	0.13	2.99907	1.44748
A4200651	0.05	0.09	3.09353	3.06607
A4200654	0.18	0.08	1.49689	1.63929
A4200655	0.00168	0.22	1.47761	1.21908
A4200656	0.000386	0.11	1.84265	1.1803
A4200664	0.03	0.03	1.73766	1.38267
A4200668	3.64e-05	0.08	2.90487	1.2687
A4200669	0.000473	0.18	5.45408	1.46021
A4200671	0.02	0.1	1.50602	1.32292
A4200673	0.00299	0.03	1.4786	1.29371
A4200680	0.01	0.05	3.32248	1.78433
A4200682	5.34e-05	0.07	3.36592	1.92766
A4200688	0.08	0.06	2.65883	1.41224
A4200691	0.07	0.03	2.31945	1.5226
A4200692	0.18	0.3	1.65325	1.81073
A4200694	0.01	0.04	6.04939	1.42994
A4200695	0.12	0.02	1.63567	2.1562
A4200696	8.4e-05	0.07	3.80878	1.67383
A4200702	0.00147	0.29	4.57325	1.98306
A4200706	0.00106	0.02	5.83639	1.94974
A4200712	0.03	0.16	1.29848	1.22719
A4200714	0.16	0.13	2.06073	1.75074
A4200715	0.00018	0.09	8.78104	2.33677
A4200717	0.01	0.31	2.44321	1.29581
A4200718	0.19	0.2	2.10525	1.95893
A4200719	0.09	0.000962	1.64177	1.62335
A4200720	0.07	0.04	1.25932	1.45589
A4200731	0.09	0.23	1.68694	1.21539
A4200741	0.000635	0.17	2.77469	1.35111
A4200743	0.000743	0.27	1.90651	1.17088
A4200744	0.00229	0.29	11.8623	2.09808
A4200749	0.01	0.08	1.54887	1.20646
A4200753	0.02	0.07	1.43961	1.47887
A4200765	0.000106	0.02	13.548	1.51128
A4200770	0.22	0.07	2.18043	1.43249
A4200773	0.000676	0.12	1.54845	1.32315
A4200775	0.11	0.06	1.78263	1.72512
A4200780	0.000254	0.19	5.46507	1.52166
A4200786	0.08	0.1	1.47141	1.17954
A4200787	0.05	0.18	2.02227	1.66603
A4200793	0.00846	0.25	1.86229	1.27458
A4200798	0.03	0.24	1.94748	1.36366
A4200799	0.00621	0.13	2.39677	1.6999
A4200800	0.00105	0.14	3.17671	1.64668
A4200802	0.000923	0.11	4.66618	1.96152
A4200804	0.11	0.12	2.03668	1.25346
A4200807	0.00164	0.01	5.73587	1.66475
A4200809	4.12e-05	0.02	4.95329	1.63106
A4200812	0.14	0.24	1.72544	2.42662
A4200814	0.000518	0.01	1.84359	1.19857
A4200815	0.03	0.23	4.307	3.95655
A4200816	1.6e-06	0.13	28.5258	1.43958
A4200821	7.52e-05	0.27	9.2266	1.60284
A4200822	0.04	0.03	1.53994	1.54254
A4200826	0.15	0.09	1.97808	3.07513
A4200827	0.00505	0.12	2.41873	1.92494
A4200828	0.06	0.09	1.97071	1.72165
A4200831	0.06	0.21	3.28306	1.49242
A4200846	0.01	0.03	1.34867	1.28808
A4200853	0.21	0.29	1.27197	1.12368
A4200856	0.00552	0.09	2.67298	1.2829
A4200863	0.000583	0.06	49.7512	4.27805
A4200867	0.08	1	1.86539	1
A4200869	0.04	0.02	1.85779	1.42627
A4200871	0.06	0.15	1.59222	1.49628
A4200872	0.1	0.16	1.58792	1.4921
A4200874	0.00976	0.03	1.94543	1.19579
A4200876	0.19	0.26	2.55815	1.77729
A4200878	0.14	0.09	1.58265	1.49007
A4200881	0.11	0.11	2.26499	1.97192
A4200884	3.25e-06	0.09	32.0648	1.61493
A4200885	0.000373	0.16	2.10982	1.24885
A4200888	0.00154	0.14	3.07838	2.47485
A4200890	0.19	0.11	2.47372	1.50283
A4200894	0.04	0.11	2.4913	2.44699
A4200895	0.08	0.19	1.35524	1.11019
A4200903	0.08	0.25	1.92306	1.27405
A4200904	0.25	0.23	1.16729	1.29264
A4200906	0.09	0.03	2.02339	1.74379
A4200907	0.23	0.06	1.58691	1.43391
A4200912	0.07	0.17	1.81297	1.27466
A4200914	0.12	0.02	1.32857	1.47212
A4200917	8e-06	0.01	7.96109	1.5655
A4200919	0.16	0.02	2.09132	2.53913
A4200920	0.000154	0.29	1.96356	1.44548
A4200922	0.00841	0.13	2.31672	1.89197
A4200929	0.14	0.15	2.18481	1.819
A4200940	1	0.15	1	1.47575
A4200948	6.08e-05	0.02	1.61937	1.26529
A4200963	0.01	0.22	1.96287	2.11428
A4200970	0.2	0.2	2.07149	1.52507
A4200972	2.98e-05	0.05	2.87163	2.50786
A4200975	0.13	0.24	1.5252	1.20516
A4200981	5.24e-05	0.1	2.81106	1.36069
A4200983	0.000265	0.12	2.21926	1.37854
A4200987	0.08	0.02	1.90571	1.65727
A4200988	0.17	0.19	1.58804	1.65255
A4200997	0.02	0.17	2.93986	1.44822
A4200998	0.23	0.17	1.46503	1.32505
A4200999	0.04	0.25	1.81188	2.36829
A4201003	1.59e-05	0.05	4.81411	2.82249
A4201006	0.12	0.17	3.28646	2.48445
A4201008	0.08	0.01	1.48755	1.28554
A4201009	0.01	0.11	1.63999	1.69339
A4201013	0.01	0.15	2.21456	1.50394
A4201016	0.000238	0.2	4.66743	1.25936
A4201017	0.15	0.02	2.04813	1.46743
A4201020	6.72e-06	0.05	21.4109	1.98206
A4201024	0.01	0.1	19.2364	1.65576
A4201025	0.1	0.22	1.50997	1.33276
A4201037	1.72e-05	0.03	9.82225	2.41805
A4201038	0.05	0.02	1.96073	1.46803
A4201043	1	0.25	1	1.10633
A4201044	5.16e-05	0.19	9.74946	1.26154
A4201052	0.21	0.06	2.26964	1.46676
A4201059	0.1	0.04	2.01722	1.5686
A4201065	0.11	0.28	1.68671	1.7967
A4201067	0.07	0.06	1.51517	1.53071
A4201069	0.04	0.18	1.98262	1.52766
A4201072	0.000606	0.13	2.64821	1.9691
A4201076	0.19	0.31	1.53595	1.19921
A4201077	0.01	0.15	3.60132	1.49343
A4201078	0.01	0.11	3.51753	1.51344
A4201079	0.2	0.2	2.93543	1.25585
A4201084	0.000226	0.08	4.52579	1.33366
A4201092	0.03	0.24	1.48431	1.15635
A4201096	0.05	0.18	2.12207	1.57616
A4201099	1.6e-05	0.07	13.8434	1.5258
A4201105	0.05	0.22	1.56495	2.08041
A4201107	1.03e-05	0.000272	92.5792	12.3888
A4201109	0.01	0.06	3.4041	1.96475
A4201111	0.18	0.02	1.55583	2.06923
A4201117	0.17	0.06	4.43159	2.78392
A4201118	0.000489	0.23	1.86135	1.09553
A4201120	0.11	0.12	2.02608	1.5134
A4201128	0.07	0.04	1.74798	1.54265
A4201131	0.09	0.22	3.20791	2.11554
A4201132	0.19	0.26	4.02925	2.73821
A4201138	0.00849	0.11	2.5	1.82785
A4201140	7.22e-06	0.01	4.05417	1.72968
A4201149	0.15	0.09	1.80833	2.31172
A4201152	0.06	0.25	1.28714	1.32229
A4201156	4.24e-05	0.13	2.04658	1.2513
A4201157	0.18	0.3	2.2836	2.52772
A4201158	0.14	0.03	1.69858	1.83041
A4201160	0.000912	0.01	23.6215	1.80373
A4201163	0.000903	0.14	2.13775	1.4637
A4201165	0.13	0.24	2.11089	1.68924
A4201167	0.11	0.02	2.58157	2.74019
A4201168	0.03	0.16	1.45608	1.29083
A4201170	0.00913	0.12	1.90456	1.45152
A4201177	0.18	0.18	1.80321	1.93886
A4201179	0.2	0.23	6.53462	4.37007
A4201180	0.01	0.28	1.67258	1.20648
A4201183	0.04	0.23	1.60725	1.49628
A4201184	0.00475	0.02	2.14499	1.21077
A4201185	0.00733	0.17	1.80988	1.32819
A4201190	0.07	0.04	1.81616	1.73624
A4201191	0.07	0.08	1.7939	1.30086
A4201196	0.0011	0.16	1.78917	1.33129
A4201199	0.000447	0.19	2.45338	1.73571
A4201200	0.13	0.14	1.76854	1.6493
A4201201	0.000795	0.25	4.11184	1.99013
A4201202	0.00245	0.22	2.38611	1.26978
A4201208	0.00055	0.3	3.50631	1.29774
A4201213	0.00366	0.01	6.73917	2.04021
A4201227	0.07	0.23	2.29129	2.0318
A4201235	0.24	0.14	1.95719	2.3
A4201238	0.17	0.07	1.72157	1.40808
A4201245	0.01	0.04	3.03979	1.72282
A4201246	0.1	0.23	4.78495	2.27509
A4201247	0.00544	0.13	2.17055	1.87283
A4201251	0.000714	0.13	6.5061	1.94135
A4201257	0.1	0.21	1.82083	1.7503
A4201258	0.13	0.21	2.39028	1.32694
A4201259	0.12	0.14	1.88639	1.32261
A4201262	0.09	0.12	1.9733	1.86758
A4201272	0.03	0.13	2.00848	1.41074
A4201274	0.07	0.18	1.5832	1.18213
A4201276	0.000322	0.09	7.42934	1.29951
A4201282	0.11	0.14	1.36256	1.17909
A4201287	0.09	0.04	2.06681	1.75795
A4201291	0.09	0.12	1.91393	1.49428
A4201292	0.01	0.01	1.8054	1.32771
A4201299	0.01	0.12	3.40079	1.85085
A4201300	4.24e-06	0.02	7.20548	2.52689
A4201309	0.02	0.16	4.05116	1.61402
A4201310	0.000216	1	17.3721	1
A4201315	0.07	0.04	2.25309	1.60453
A4201333	0.01	0.09	1.89417	1.32419
A4201342	0.01	0.14	1.97058	1.78156
A4201343	0.2	0.17	3.22584	1.55099
A4201345	0.0031	0.02	4.08121	1.35422
A4201348	0.05	0.16	1.31752	1.19088
A4201354	0.000635	0.15	47.4022	1.72635
A4201358	0.16	0.27	1.53196	1.4499
A4201359	0.08	0.1	2.31385	1.49146
A4201363	0.04	0.02	1.62542	1.35398
A4201367	0.00841	0.02	1.72514	2.03452
A4201376	0.12	0.11	2.23506	1.53011
A4201377	0.00937	0.14	2.13928	1.20945
A4201378	0.19	0.06	1.20795	1.23933
A4201382	0.0031	0.02	3.00759	1.45883
A4201395	0.00309	0.12	1.59445	1.09966
A4201403	4.4e-07	0.02	14.6003	1.98828
A4201404	0.000108	0.07	4.06217	1.50581
A4201405	0.13	0.19	3.37281	2.01216
A4201406	0.000594	0.1	24.6742	1.7697
A4201407	0.05	0.04	3.99495	1.88963
A4201408	2.34e-05	0.01	7.94559	2.35932
A4201411	0.09	0.07	4.42721	3.17632
A4201418	0.04	0.02	1.9821	1.9806
A4201420	7.49e-05	0.02	1.94748	3.09592
A4201428	0.09	0.26	1.60017	1.26075
A4201429	6.54e-06	0.02	23.0929	2.85271
A4201430	0.21	0.11	1.68239	1.69642
A4201432	0.17	0.24	2.16302	1.93018
A4201436	0.00013	0.00971	27.46	4.74784
A4201437	0.24	0.02	1.57185	2.15371
A4201438	0.000755	0.05	1.65744	1.27555
A4201446	0.02	0.19	1.4857	1.43979
A4201447	0.01	0.02	1.80447	1.82929
A4201452	0.08	0.16	1.23783	1.32023
A4201456	5.43e-07	0.0062	3.70672	1.54259
A4201457	0.14	0.02	3.40475	1.98565
A4201471	0.07	0.15	2.69138	1.91004
A4201483	0.13	0.29	1.98081	1.48757
A4201486	0.0007	0.02	3.26248	1.35244
A4201488	4.68e-05	0.23	4.54905	1.27702
A4201489	0.01	0.02	4.24287	1.65359
A4201501	0.03	0.04	1.69903	2.06202
A4201502	0.000138	0.01	36.1561	16.9433
A4201506	0.00659	0.02	2.89213	1.24894
A4201507	0.06	0.04	1.5229	1.482
A4201508	0.17	0.13	1.51602	1.66817
A4201509	1	0.24	1	1.25358
A4201512	0.15	0.18	1.58562	1.7388
A4201513	0.09	0.15	1.51117	1.49087
A4201514	0.09	0.23	1.87775	2.05473
A4201515	0.03	0.15	2.54253	1.3686
A4201517	0.06	0.09	1.24863	1.34766
A4201518	0.07	0.28	1.29859	1.20597
A4201523	0.04	0.26	2.94893	1.63068
A4201524	0.19	0.02	3.30386	2.07022
A4201526	0.01	0.24	2.11503	1.67029
A4201531	0.2	0.05	3.02683	1.84739
A4201534	0.21	0.12	2.1451	5.3331
A4201536	0.06	0.1	1.65819	1.83381
A4201537	0.00132	0.13	1.97335	1.31789
A4201539	0.22	0.09	2.49441	1.41986
A4201543	0.16	0.06	1.46887	1.71007
A4201545	0.000225	0.02	3.39095	1.61726
A4201547	0.08	0.24	2.26816	1.4894
A4201551	0.03	0.12	2.06219	1.59327
A4201558	0.23	0.03	2.66953	3.43722
A4201561	0.02	0.12	1.66946	1.28758
A4201563	0.09	0.3	1.90916	1.4337
A4201564	0.0016	0.02	1.76259	1.36936
A4201567	0.000104	0.23	16.6958	2.09208
A4201570	0.04	0.07	1.5556	1.4678
A4201574	3.82e-05	0.12	8.79312	1.8516
A4201575	0.00548	0.02	1.45168	1.60062
A4201576	0.12	0.11	1.95686	1.62167
A4201578	0.000306	0.07	5.45457	1.23132
A4201580	0.00622	0.01	3.95429	1.60066
A4201582	0.00109	0.24	2.7993	2.10475
A4201583	0.000606	0.23	2.78896	2.29575
A4201585	0.05	0.19	4.23723	1.78481
A4201588	0.00147	0.18	1.4188	1.22785
A4201592	0.00248	0.01	1.72685	1.55877
A4201593	0.12	0.02	2.83914	1.44071
A4201600	0.15	0.1	1.36524	1.24678
A4201601	0.000572	0.02	1.5668	1.23671
A4201605	0.06	0.02	1.65833	1.23404
A4201607	0.14	0.26	1.32251	1.25886
A4201610	0.13	0.05	2.13664	1.95801
A4201611	0.11	0.13	1.42099	1.39158
A4201612	0.000606	0.05	2.80264	1.88624
A4201622	0.12	0.02	1.82408	1.47945
A4201623	0.00065	0.26	14.6818	2.05169
A4201626	0.00443	0.12	4.26917	2.39651
A4201630	0.01	0.15	1.97249	1.55001
A4201631	1.22e-05	0.02	20.0674	3.41513
A4201633	0.07	0.04	2.2568	1.23444
A4201634	1.23e-05	0.11	3.92467	1.25611
A4201635	0.04	0.05	1.67349	1.45495
A4201637	0.03	0.02	2.20787	1.48803
A4201638	0.08	0.1	1.86571	1.19552
A4201641	0.16	0.21	4.40404	2.05056
A4201645	0.01	0.02	3.66493	2.09226
A4201648	0.06	0.18	7.89107	1.31006
A4201649	2.11e-05	0.04	10.5026	1.56928
A4201654	0.19	0.21	1.60619	1.14643
A4201678	2.11e-06	0.16	8.98702	1.35079
A4201681	0.13	0.17	1.67028	1.17131
A4201684	7.75e-05	0.15	4.75973	1.80816
A4201687	0.00652	0.11	4.35927	1.5278
A4201688	0.08	0.19	6.09638	3.22487
A4201693	0.11	0.14	1.70391	1.745
A4201697	0.09	0.03	1.76405	1.4556
A4201698	0.01	0.1	1.60924	1.7075
A4201700	0.01	0.12	3.64647	1.49461
A4201709	7.76e-05	0.02	14.3413	2.19966
A4201710	0.02	0.26	1.92898	1.63869
A4201715	0.0014	0.11	2.99295	1.56561
A4201719	0.04	0.11	2.61401	1.44548
A4201722	0.12	0.01	1.49367	1.86598
A4201732	0.26	0.27	1.6748	1.48591
A4201736	0.01	0.08	1.76488	1.4533
A4201738	0.13	0.16	2.15147	1.60114
A4201744	0.00179	0.06	2.39695	1.33884
A4201750	0.02	0.07	2.67666	1.89467
A4201753	0.23	0.14	1.57592	1.85213
A4201756	0.000555	0.09	3.75744	1.63733
A4201757	0.00494	0.01	1.47478	1.24874
A4201762	0.03	0.09	1.49327	1.33502
A4201766	0.00136	0.06	1.90813	1.64915
A4201767	0.05	0.21	5.56464	1.22505
A4201769	0.24	0.05	2.00994	1.49701
A4201774	0.1	0.06	3.61153	2.93526
A4201783	0.03	0.17	2.16419	1.5134
A4201786	0.01	0.02	4.0384	1.94781
A4201792	0.000183	0.26	3.77851	1.89123
A4201800	2.62e-05	0.07	11.2281	2.82565
A4201809	0.00271	0.2	2.39277	1.35077
A4201810	0.21	0.3	2.78705	3.21807
A4201811	0.16	0.22	1.37873	1.32146
A4201816	0.00332	0.01	11.9521	2.20131
A4201818	0.1	0.28	1.50661	1.18758
A4201819	0.00587	0.05	4.45995	1.89212
A4201821	0.23	0.02	2.48177	1.4299
A4201824	0.08	0.17	1.8112	3.26219
A4201826	0.01	0.15	2.25447	1.27679
A4201832	0.21	0.06	1.46263	1.28248
A4201838	0.07	0.09	1.6285	1.21186
A4201839	0.13	0.19	4.15391	2.99198
A4201840	0.13	0.07	2.18923	1.4849
A4201841	0.05	0.02	3.8076	3.50544
A4201851	0.21	0.01	2.44434	2.03264
A4201852	0.03	0.16	2.12684	1.29243
A4201856	0.000133	0.01	34.2703	60.8011
A4201857	0.000815	0.13	2.26609	1.23949
A4201858	0.15	0.15	1.87574	2.46459
A4201864	0.05	0.21	2.69407	1.78803
A4201869	0.21	0.08	2.7856	3.55799
A4201870	0.08	0.02	1.69122	1.52749
A4201874	0.09	0.02	6.24833	2.10745
A4201876	0.00162	0.27	3.99155	1.31971
A4201884	0.04	0.28	1.52057	1.32312
A4201887	0.23	0.16	5.00288	2.12409
A4201905	0.07	0.02	1.47758	2.22368
A4201910	0.01	0.07	2.00721	1.50243
A4201911	0.00745	0.02	2.99207	1.76684
A4201917	8.59e-06	0.24	2.85977	1.52648
A4201928	0.03	0.02	2.52799	1.52309
A4201932	9.17e-05	0.01	7.6042	3.26473
A4201937	0.19	0.13	1.56672	1.75035
A4201938	0.1	0.25	1.78698	1.44029
A4201939	0.00109	0.14	2.1899	1.52846
A4201942	0.05	0.31	6.35961	1.22133
A4201944	0.13	0.1	1.71935	2.09864
A4201949	0.01	0.24	1.84165	1.43464
A4201959	0.000244	0.05	4.91492	2.48907
A4201961	0.11	0.1	2.26388	1.38331
A4201970	0.24	0.28	1.53603	1.43506
A4201973	0.21	0.22	2.03941	2.24084
A4201975	0.00133	0.07	2.1658	1.16464
A4201976	0.08	0.1	1.41055	1.28857
A4201982	0.14	0.22	1.60513	4.04761
A4201983	0.000379	0.28	2.35907	1.28708
A4201984	0.000285	0.25	2.59868	1.60111
A4201986	0.06	0.02	5.18001	1.8921
A4201987	0.01	0.06	5.29336	2.21649
A4201988	0.06	0.24	1.61049	1.23952
A4201992	0.000229	0.24	1.63497	1.41634
A4201996	0.26	0.02	1.88499	1.72067
A4202004	0.05	0.16	3.58683	1.99166
A4202011	0.01	0.11	1.73718	1.32532
A4202019	0.12	0.04	1.69459	1.55939
A4202021	0.02	0.2	1.36184	1.49307
A4202033	0.00182	0.12	2.46749	1.51843
A4202038	3.39e-05	0.17	3.05017	1.29958
A4202041	0.000203	0.23	6.17206	2.50535
A4202050	0.000952	0.09	2.00078	1.82662
A4202055	0.14	0.27	1.96344	1.3893
[truncated: 46,841 more rows]
