# Supplementary material for: Maize Global Transcriptomics Reveals Pervasive Leaf Diurnal Rhythms but Rhythms in Developing Ears Are Largely Limited to the Core Oscillator
Source: PLoS One. 2010 Sep 23;5(9):e12887. doi: 10.1371/journal.pone.0012887 (PMC2944807; doi:10.1371/journal.pone.0012887)
Supplement: Table S2 — A list of the 60-mer oligonucleotide sequences found to be diurnally cycling in ears or leaves. (0.02 MB XLSX) [file pone.0012887.s009.xlsx]

## Sheet: all
R_Agilent_ID	Type	ProbeSeq	DFCI 19 Acc	DFCI Annotation
A4234835	Ear and Leaf	AAAATTTAGCATATGCTAAACTTTAGCGCTTGCTGTCCCTTGGTGTCCACGAGGAGCATG	BM35253	Predicted alternative thymidylate synthase; n=1; Hyperthermus butylicus DSM 5456|Rep
A4289985	Ear and Leaf	AACCAGAGGTGGAGGGAAGCGCTCGACAGGAACCGAGACATCGCTGATGCACTGAAAATT	TC46513	Os9g4892 protein; n=1; Oryza sativa Japonica Group|Rep
A4308269	Ear and Leaf	AAGAAAAGGAGACTAAGCAGGGCTTTGCACTCCGGTGCTGAATGATCAAGTAAATTCGCA	TC4685	Expressed protein; n=2; Oryza sativa|Rep
A4293970	Ear and Leaf	AAGCTGGCCGAGATCAAGCACGCCCGCATCGCCATGCTTGCCATGCTCGCCTTCTACTTC	TC474628	Chlorophyll a/b-binding apoprotein CP24 precursor; n=1; Zea mays|Rep
A4296198	Ear and Leaf	AATAATGTACTGAATCGAATTTGAATTTTGGCCTTTGGGTACTGATCCAAAGGGTGATTA	CO449146	Os1g8988 protein; n=1; Oryza sativa Japonica Group|Rep
A4280030	Ear and Leaf	AATACGTAGTGGATGGCAAATGGCTATGCAACGAGCATGAGCTGATAACGAAACCGAATG	TC54291	Protein tyrosine phosphatase; n=1; Solanum lycopersicum|Rep
A4236281	Ear and Leaf	AATGCTGCAGATTCAGATTACGCATTATGTACCGTGCCCCTCCAGATTGTTTGAGCATGA	TC497578
A4278451	Ear and Leaf	AATTGCCTTGTTGTTCAATGATGAATCGATCGAATTCCCTTGGGTTAGCTTTATTATTGT	TC55922	Thiazole biosynthetic enzyme 1-1, chloroplast precursor; n=1; Zea mays|Rep
A4267108	Ear and Leaf	AATTGTATTAAAGTTTGTATATACACATGCATTCAGCTCGCGCATTCTGTATGCTTATTT	TC474751
A4200560	Ear and Leaf	ACAAATTAAGCGTGCTACGAGTTAGACCTCTGTGTTCTGGCTGTAAATGGCAAGGAATGA	TC53996	Expressed protein; n=3; Oryza sativa|Rep
A4250442	Ear and Leaf	ACAAGAACTCGCCGTGGATGGGCGTCTACAACATCGACCCCAAGCGCGCCATGGAGCTTC	CO443864	PVR3-like protein; n=1; Ananas comosus|Rep
A4299773	Ear and Leaf	ACAATAGCCCATCGGTTGAAACTAATTCTGATCGCACGGGCAATGTTCATGTTCAGACGA	TC468179
A4243893	Ear and Leaf	ACACCGTCTGGGTTGCTCACAAGGAATCATCATGGATATCAACTACCATTTGGATTGTCT	TC58526	Chromosome undetermined scaffold_151, whole genome shotgun sequence; n=1; Vitis vinifera|Rep
A4285851	Ear and Leaf	ACATGGCCTTCTTCCCCTTGTCCGATAAAACTGAGTAGGCCTCCTGGATCCGCTGGAACC	TC479261	DnaJ-like protein; n=1; Glycine max|Rep
A4307648	Ear and Leaf	ACCGTCAATTGGAAGCCGATGTCAGATCCAGGAATGGCCTTGTCATGACGGGAGAGGGCA	TC545339	Protein GIGANTEA; n=5; Oryza|Rep
A4293909	Ear and Leaf	ACGCCTGCAAAAGAAAGCAATCAAACTATGATTTCCCCATGCACGAGAGAGATTCGATGC	TC5469	Regulatory protein, TetR; n=1; Salinispora tropica CNB-44|Rep
A4284602	Ear and Leaf	ACGCTGCTATATATGGTCATCACCCTTGGTTTGTCCGTTCGCCAGATATCACGATTATCA	TC531482	Os1g7751 protein; n=1; Oryza sativa Japonica Group|Rep
A4266751	Ear and Leaf	ACTCGATGTAGCCGATCACAAGCACCTCGATCCAGATGAGCGTCGAGATGGTGAACGGCA	TC458586	Chlorophyll a/b-binding protein CP29 precursor; n=1; Zea mays|Rep
A4244501	Ear and Leaf	AGAACAAGGGCAAGATGATCATCACTGTGTTCCCAAGTGGCAGTGAGAGATACATCAACT
A4299642	Ear and Leaf	AGAATGACGAATAGGGCTGGTGTGTGTTACAGTATGGTCCTTTTCCCCTCCTTTCCATTA	TC474672	Protein phosphatase 2C; n=1; Zea mays|Rep
A4218330	Ear and Leaf	AGACAGATGACACCCGCTTCGGCGACGACTCCAGAATCTAGTTTCCTCTTGGGGAAGACC	TC55275	Induced protein MgI1; n=1; Oryza sativa Japonica Group|Rep
A4228770	Ear and Leaf	AGACCCTGGTGCGAACTTGGTGGCGTATGTACCATGAACGATTGCAAATATTATTGTGCT	CF3191	Lin276 protein; n=1; Listeria innocua|Rep
A4315617	Ear and Leaf	AGATGAATTAATCAGCCCTTGCTTGTTCGAAGAAGTACATGGAGGCAATCAAATTGATGG	TC486635
A4247375	Ear and Leaf	AGGAGAAAGCGGCGTTCATCTTCTGCGTTGGAGGACCGGGCGCTCTTTTTGCCGGGGACT
A4305992	Ear and Leaf	AGGCTCTTGAACTGTTTCCTGGTGAAGTTTCTGCTGATCAGATTTATGCCATAGAGGAAG	TC5278	ATA15 protein; n=1; Arabidopsis thaliana|Rep
A4242514	Ear and Leaf	ATAGTCTGTAGCCTGTTCCAATCACATTGGTTTTGACATGCGTGTATCCTATGGGTAGGC	EB639146	Expressed protein; n=1; Oryza sativa Japonica Group|Rep
A4316348	Ear and Leaf	ATATAGGCAATCAAGTCAGTTTGCCTCGCGAAGAGTATAGGCGAGTATTATGATCGGGTG	TC488355	Predicted protein; n=1; Physcomitrella patens subsp. patens|Rep
A4271366	Ear and Leaf	ATATCTGAAGACGAAGATGACGATCCATCGTCCAGGGAGGTAGATATGGTTTCTTCTCCA	TC484385	Two-component response regulator-like PRR1; n=2; Oryza sativa Japonica Group|Rep
A4212932	Ear and Leaf	ATATCTTGGTCCTTAAGATGGTAGTTGATTGAGGTTTAATTGGGTGTTGGTTCCCTGACT
A4253813	Ear and Leaf	ATCAAGCCCGGAGACCCTGGCACTTTCATCAAGCCTTTCCAGTCCAAGGTCGAGAGCAAG	TC5613	Os1g264 protein; n=1; Oryza sativa Japonica Group|Rep
A4309622	Ear and Leaf	ATCCGTTTCTTGTGGAGCTCGCCATAGTGCTATTATAACAGATGAAGGTGAGGTATTCTG	TC487518	Os1g8468 protein; n=2; Oryza sativa Japonica Group|Rep
A4307389	Ear and Leaf	ATCTCGTCGACATTTCGATTTCGTGCCCAATTGTCACTGAGATGATCCTGACTGTTCCAT
A4266996	Ear and Leaf	ATTCCGCTGCTGTTCCCCTCGGCTGATCTTGTTGGGGCTCACGGATCCGTGGTCCAGGAT	TC492342	GIGANTEA; n=1; Lolium perenne|Rep
A4246692	Ear and Leaf	ATTCTCCTTCGCTTCCACAGAACATCTCTTGTATGGTTTGAAGCCTGTTCGGCGCAATTT	TC53627	Os8g1576 protein; n=2; Oryza sativa Japonica Group|Rep
A4303723	Ear and Leaf	ATTGCACTAAGGTTGCTTTCGTACGTGTACGTGCTCATCTTTCTTCCTTGGAAATGGCTG	TC496521
A4275320	Ear and Leaf	ATTGCTGAGGAAACCACTGGGAGGGTATATGTTTGTTGCAGGAAATTTCTTAGTGCTTCA	TC49893	Bcam protein; n=1; Mus musculus|Rep
A4260284	Ear and Leaf	ATTGGTGATGGTTTCAGACATCTGTCCTCTTGGAAACCTTAGACCCGTGTTAGGAACAGA	FL444734	Predicted protein; n=1; Chlamydomonas reinhardtii|Rep
A4285915	Ear and Leaf	ATTTGAACGAAAGTTGTACACTGCAGTATGTAACAATCTCCTAGATCCGCCTTTTGTGGC	TC474672	Protein phosphatase 2C; n=1; Zea mays|Rep
A4229306	Ear and Leaf	CAACATCGCTGTGAGGAAAACAACACCAACTCATCGGATAGTGCCAAGTTGGAAAACAAG
A4207533	Ear and Leaf	CAATTGGAGGATCTCTGGCCCGGGTGACGATCCAGAAGAAGTGAAGGCGAGGTTGAAGTA	TC475515	Expressed protein; n=1; Oryza sativa Japonica Group|Rep
A4204614	Ear and Leaf	CAGATCTTGCAATGCAGTGCTTCATTAAAACTCAATCTGTTGTGTGCTGTATTTTAATGC	TC48365	Os8g1576 protein; n=2; Oryza sativa Japonica Group|Rep
A4266468	Ear and Leaf	CAGCGACAGAACCGACATTATGTTTATGTACCATGTCCCTCTAGATCAACCAGCAGTACA
A4254532	Ear and Leaf	CATCGTCCCTGATCTCGGCTAAAATAAAAGAAAGGGCAGGAGTTTTGTTTCTTCTCCTGC	TC512397
A4249014	Ear and Leaf	CCCCACAGGAGCTTCTCTGAGGAAGTTGCTGCACTTAACCGCTACTTTGGCGGCCTGAAA	TC554344	S-adenosylmethionine decarboxylase proenzyme (AdoMetDC) (SamDC) [Contains
A4286196	Ear and Leaf	CCCCGGCGACTACGGGTGGGACACCGCGGGGTTGTCGGCGGACCCGGAGACCTTCGCCAA	FL12275	Chlorophyll a-b binding protein 48, chloroplast precursor; n=1; Zea mays|Rep
A4196243	Ear and Leaf	CCGCCTGTGCTCTGGAGCCGGAGTATTGTGTGCCATTAGAAACTGTACAAAAGATTAATA	TC459461	Chromosome chr3 scaffold_8, whole genome shotgun sequence; n=1; Vitis vinifera|Rep
A4266842	Ear and Leaf	CCTTTGGCCACCATGCTGGTAGCTTTTCTCTTGTTTAGCTCCAACCGCACAATAGTTAAT	TC56947	Probable phytol kinase, chloroplast precursor; n=1; Zea mays|Rep
A4287952	Ear and Leaf	CGATGAGCAGGAGAATCACACGTATCTGGACACTGAACGTCTGAACCCTTGTAACTATTT	TC47459	Os6g2982 protein; n=1; Oryza sativa Japonica Group|Rep
A4281003	Ear and Leaf	CGCTACGACTGTATGAGAAAACATTATATTTCGTGTTGCATATTGCTAGCTAGGTAATAA	TC475934	Translation initiation factor IF-2; n=1; Chromobacterium violaceum|Rep
A4310665	Ear and Leaf	CTAATATCTGTCAGTTGTCATCGAAAAATGTAAGCACCGGGAGCAACAAACGGAAGGTGA	TC478978	Os8g5363 protein; n=2; Oryza sativa Japonica Group|Rep
A4278207	Ear and Leaf	CTACGCACGCGGCCCAAGTTTAATTTTGCGTTGAAGCTATAGCGATCGTGGCCATTGTTG	TC499272	Os8g5363 protein; n=2; Oryza sativa Japonica Group|Rep
A4290367	Ear and Leaf	CTACGTTCAGTTCTCTTTGTATATGTATGTTGGAACAAGATGGATTTTTATGCCAGCACA	TC48431	Thioredoxin-like 5; n=1; Oryza sativa Indica Group|Rep
A4209008	Ear and Leaf	CTAGCCAACAAGCTTTCGGTAGCCATGCTAGTGATCCCTATCTGATGGACATCGCCAACA	TC489159
A4252085	Ear and Leaf	GAAGGAGCTCAAGAACGGCCGCCTCGCCATGTTTTCCATGTTCGGCTTCTTCGTCCAGGC	TC52957	Chlorophyll a-b binding protein 1, chloroplast precursor; n=1; Zea mays|Rep
A4289207	Ear and Leaf	GACACCCCCTCGTTGATCCCATGGTCGTTTCAGAGATTCGGCGATGTCTCAGCGAGGGGA	TC5235	Adagio-like protein 3; n=1; Oryza sativa Japonica Group|Rep
A4227938	Ear and Leaf	GACGCGCCGTGCTTCAGCCGCACGGCGTTCTCACAATGATGGCGATGATGAATAAATAAA	TC533485	Heat shock-like protein; n=1; Picea glauca|Rep
A4280171	Ear and Leaf	GACTGCTTTAAAACCTTATCTCGTAGAGTCTGATTTAAGCATCATGCAACTATCAAACTT	TC48365	Os8g1576 protein; n=2; Oryza sativa Japonica Group|Rep
A4308580	Ear and Leaf	GAGTCAGATATTGGAACGGTGAGCTGCTTTGCTATTTTTATTGACTAGTTCAATAAATGA
A4204238	Ear and Leaf	GATCCCCGCCTTCAAGAGCGACGCCGAGTTCATCAACCCGCCCTGGCTCGACGGATCGCT	TC52253	Chlorophyll a/b-binding apoprotein CP24 precursor; n=1; Zea mays|Rep
A4249901	Ear and Leaf	GATCTAGCATGGGGTTCGTAACCGTACTAGTTCAAATTGATAAGATCCCGACGGAGGAAA
A4236954	Ear and Leaf	GCCCTAATTCAATAGTCACTGAACAGTAGCGATCATGTAGAGAATGTTTGGTTTGTGTAC	TC47142	Chromosome chr6 scaffold_25, whole genome shotgun sequence; n=1; Vitis vinifera|Rep
A4278870	Ear and Leaf	GCTATGGAACCTGGAGTGCCGTGGTGCTGCAAACATCTCATGTTTCATTCTGAAATCTTT	TC479762	4Fe-4S ferredoxin, iron-sulfur binding; n=1; Medicago truncatula|Rep
A4312251	Ear and Leaf	GCTTCCTCCGTTCACATGGAGGACAAATGCCTCACACCAAACACGTCAGTCGGGGAGTCA	TC516319
A4313747	Ear and Leaf	GGAGTGGCAATGACATGTATCAGAATCGGTTCCTGCAACGAGAAGCTGCATTGAACAAAT	CO449489	Two-component response regulator-like PRR73; n=1; Oryza sativa Indica Group|Rep
A4207354	Ear and Leaf	GGCACTGAAAGTGTCATCGCGTCACTCTTTCATACTTATTAATAAATATCACAAGTCTGT	TC46568	Amine oxidase family protein; n=1; Musa acuminata|Rep
A4248783	Ear and Leaf	GGCCGGATCACCATGGGCAACGACCTGTGGTACGGCCCGGACCGCGTCAAGTACCTGGGG	TC521216	Chlorophyll a-b binding protein of LHCII type III, chloroplast precursor; n=1; Hordeum vulgare|Rep
A4312767	Ear and Leaf	GGCGTTCTCACAATGATGGCGATGATGAATAAATAAATTTATACATGGATCGAGCTTTTA	TC533485	Heat shock-like protein; n=1; Picea glauca|Rep
A4199736	Ear and Leaf	GGGCGAATGTCTCGCGTCGTTCGGCTCGATGATGCTCGATGGGTGGAGGCCCGACGAGAG	AI6299	Chromosome chr13 scaffold_17, whole genome shotgun sequence; n=1; Vitis vinifera|Rep
A4307410	Ear and Leaf	GTCGTTACATACTGTACGCTCGCAAGTTTCATGGTATTATTAGTAAAGTGCTCCTTACAA
A4252006	Ear and Leaf	GTGGCACTACCAAGCTCCTGCTCACAATTCCAAGGATCCTAGAGCTTGCTGAAGAGCTGT	TC462959	S-adenosylmethionine decarboxylase; n=1; Prunus persica|Rep
A4260413	Ear and Leaf	GTGTATTTTGTTTTCATCGGAGAAGTTTCCTTTTATCGGTCTAGATAGATTCTATGGTCT	TC489864	Adagio-like protein 3; n=1; Oryza sativa Japonica Group|Rep
A4263214	Ear and Leaf	TAACCGCTTGGTCCTTTTCGGAGGGGAGGGTGTCAACATGCAGCCTATGGACGACACCTT
A4220612	Ear and Leaf	TAATATGTAGTACGGGGTAGGTTGGTTGTGTGTTAGCTTGGCGCGTGCTATCAGAGAATT	TC478311	Os1g225 protein; n=1; Oryza sativa Japonica Group|Rep
A4266350	Ear and Leaf	TACATGTTCTGAACCAAGTCACGAACAAAGCGAATTCTGAAGCCCACTTCAGATTGACCG	TC468737
A4261515	Ear and Leaf	TAGACGGCCGATGTGCTAACCTAGTGGTGTTGACTCACATTTTATGCGTAATCTAAAAAA
A4252352	Ear and Leaf	TAGGTGGAGTTACTGTCATGGCAATGGTAACTAGGATGTGATCTGTGATTGTATTTGGGC	TC53283	Predicted protein; n=1; Aspergillus oryzae|Rep
A4201107	Ear and Leaf	TATCCTATGCAGGTGCAGGGTCGGCTCCAATCGGCGTCTCTACTGACGAACGCATCGTTA	TC54783
A4222299	Ear and Leaf	TATGCACTCTCACCAGCTTGAGGTGACTAGGTAAGGAGGGATGTTTGGCAACAATGTTTT	TC48599	Chromosome undetermined scaffold_151, whole genome shotgun sequence; n=1; Vitis vinifera|Rep
A4259542	Ear and Leaf	TATTCATTCTTTGGCGGTGCACTCTTCAACCTGTGCAACGTAGACAAAGCTTGTATCGCA	TC472382	Os1g8468 protein; n=2; Oryza sativa Japonica Group|Rep
A4210330	Ear and Leaf	TCATGATCTGCACACAGCATCTAACATGGATTACGACGAGGAGATCAATGCTGTGCTCAA	TC47265	FAM1 family protein At4g2267; n=1; Arabidopsis thaliana|Rep
A4279072	Ear and Leaf	TCATGCTTGTATCCTATTGCTAGACGGCCGATGTGCTAACCTAGTGCTGTTGACTCAAAT	TC47167	Expressed protein; n=1; Oryza sativa Japonica Group|Rep
A4270612	Ear and Leaf	TCCCTGCAAATCCTTGGATCCGGCATTTCAGGCCACGTGACTGCGGTAGTAACGCACAGA	TC4685	Expressed protein; n=2; Oryza sativa|Rep
A4280361	Ear and Leaf	TCTATCCCTGCTACATGGATAGGATGTGTGTCTGATGCTGCTTTTCGTGGATCTATATGG	TC459221	Os6g5531 protein; n=1; Oryza sativa Japonica Group|Rep
A4196891	Ear and Leaf	TCTCCCCTTGACAATTATATTGGTTGATTATTACGACTAGGCACTAGGCACTGCCTGCCT	TC57941	Chlorophyll a/b binding protein precursor; n=1; Hordeum vulgare|Rep
A4279762	Ear and Leaf	TCTTCCTCAACTTCCACGGCGCCGCCTACAAAGGCGCCGCCAAGGCCAACAAGGGTAAAG	TC497989	Chromosome chr12 scaffold_38, whole genome shotgun sequence; n=1; Vitis vinifera|Rep
A4234527	Ear and Leaf	TCTTCGTGTGAGCGGTAAATGGATCTCTTTTAAGAAATAAAGAAAGAAAGAGAAGTTTCT	TC489116	SbPCL1 protein; n=1; Sorghum bicolor|Rep
A4243916	Ear and Leaf	TGAACAGTGTGGTCTTCTCTGTACTCTACTTGTTCAGATCGTAGGCGTGTAGTAGTTGCA	TC488785	Chlorophyll a-b binding protein, chloroplast precursor; n=2; Oryza sativa|Rep
A4312270	Ear and Leaf	TGACACATGATATCGTCCCCCTTTTTACTTAGTCTGATTAGAAGATTGCGTGCGTGCCGT	TC59666
A4277412	Ear and Leaf	TGGAGCTGACACATGATATCGCCCCTTTTTACTTAGTCTGATTAGAAGATTGCGTGCGTG	TC5264
A4219468	Ear and Leaf	TGTAGTGTATAGTAGTCTGGATCGATTCATGGGACCAATTAAGGCAGAATGAGTGAGCGA	TC539981	Chlorophyll a/b-binding apoprotein CP24 precursor; n=1; Zea mays|Rep
A4249658	Ear and Leaf	TGTTCTAGCTGCAGTTTGTGCCTTATCTTGTGAGCTCCAGCTGTTCCCTTTCATTACTAA	TC515862	Protein GIGANTEA; n=5; Oryza|Rep
A4244614	Ear and Leaf	TGTTTTCACGTCCTATAAAAACTAACCTGAAGGTTGCTGAGTCGTCTGCATTTCTAGCAT	CD985884	Two-component response regulator-like PRR1; n=2; Oryza sativa Japonica Group|Rep
A4285554	Ear and Leaf	TTAGATGGACTGGGCCTGAGATCTGGAAGGACACCGCCGGTAAGGTGGACATATTCGTGG	TC466134
A4292948	Ear and Leaf	TTGAATTTCCAGGAGATAAACCGGGCCATATGGATGACGTGCCTATGGAAATCCAAGATC	TC499212	Chromosome chr3 scaffold_8, whole genome shotgun sequence; n=1; Vitis vinifera|Rep
A4288952	Ear and Leaf	TTGCTGTTACTATTTTGTGCCATGGAGCTTATGTACGAGCTGTGCCGCTCATTTGTCCAT
A4232230	Ear and Leaf	TTGTGTGCGGTCGCCTCACTAGACTGGGATTGTAAATTGTTTTCACGACAATGATTGGTT	TC492575	Chromosome chr6 scaffold_3, whole genome shotgun sequence; n=1; Vitis vinifera|Rep
A4216325	Ear and Leaf	TTTCAGCCAGGAGGACAGAACGGCCACACTCACAGTAGCTTTCAGTAGAGAATTTGGATT	CD96494	AMP-dependent synthetase and ligase precursor; n=1; Polaromonas sp. JS666|Rep
A4303926	Ear and Leaf	TTTGATCAGAGACCTCTGTACTTTCATGTAGAATCTGGGGTTCTCCCTTACAAGCTTCCC	TC4685	Expressed protein; n=2; Oryza sativa|Rep
A4296440	Ear and Leaf	TTTGTCCTTTTCCTCCCTAATTATTTTAGTAATTAACGAGATCGATCGTGTGGTGTCGTT	FL473193
A4257267	Ear and Leaf	TTTTCATGTTCAACGCTCTCCCTGAAGAGGAAAAGAAGGCTTGGATCCAGAAACTCGAGA	TC462757	Chromosome chr1 scaffold_166, whole genome shotgun sequence; n=1; Vitis vinifera|Rep
A4303803	Ear and Leaf	ACATATGTCAGACGGCTTGCTGCGAGCATGACACCACGACAAGAACAGCTAAAGAAATAT	TC52852	Similar to UniRef1_A2YQ93 Cluster: Two-component response regulator-like PRR37; n=1; Oryza sativa Indica Group|Rep: Two-component response regulator-like PRR37 - Oryza sativa subsp. indica (Rice), partial (29%)
A4241676	Ear and Leaf	GCAGGTCTTTTCCATATGGGACAGTAGCATTTTATTTATTAATTGGTTGATCATATGAGG	TC59467	Similar to UniRef1_Q2RAB7 Cluster: CCT motif family protein, expressed; n=2; Oryza sativa Japonica Group|Rep: CCT motif family protein, expressed - Oryza sativa subsp. japonica (Rice), partial (78%)
A4240957	Ear Specific	AAACGAATCGGTTTAAACAGTCCCTTGTGGCTCCGATGGAAACTAGATCAACGCATCGTT	TC555363	DNA-directed RNA polymerase subunit beta; n=1; Zea mays|Rep
A4282608	Ear Specific	AAATCTTATGGTTTAAAATTTAGAGACCATTGTCAACTGCAGCTGGCTCGGCGTTGGCGG	TC482732	Chromosome chr5 scaffold_2, whole genome shotgun sequence; n=1; Vitis vinifera|Rep
A4306889	Ear Specific	AACGTTCAGGATCCTCCACGTCGGCTTCTCCTCTGCTGGATCGACCAGGAACAGCTGCGC	TC489864	Adagio-like protein 3; n=1; Oryza sativa Japonica Group|Rep
A4261134	Ear Specific	AAGGTCAAGGAGATCAAGAACGGCCGCCTCGCCATGTTCTCCATGTTCGGCTTCTTCGTG	FL34289	Light harvesting chlorophyll a/b-binding protein precursor; n=1; Nicotiana sylvestris|Rep	cab
A4288522	Ear Specific	AAGTACTGTACGACCAAGCTTAGCTTGTCATAAATAAGCAATCGATCATACGCACTCCAT	TC4874	Zinc finger-like; n=1; Oryza sativa Japonica Group|Rep
A4303457	Ear Specific	AAGTAGCTAGCGGCTAACATATGCACGCGCGCATGAAGCAAGTTTGATCTATCTTTCTGT	TC525516	NADH-ubiquinone oxidoreductase chain 4; n=1; Apristurus macrorhynchus|Rep
A4256356	Ear Specific	AATTGCGCCGAACAGGCTTCAAACCATACAAGAGATGTTCTGTGGAAGCGAAGGAGAATA	TC53627	Os8g1576 protein; n=2; Oryza sativa Japonica Group|Rep
A4293500	Ear Specific	ACCATCTTCGACACGTTCGGAGGATCCTCTTAAGCCCGCCATTGATCCGCTCCGTCCATC	TC458586	Chlorophyll a/b-binding protein CP29 precursor; n=1; Zea mays|Rep	cab
A4252455	Ear Specific	ACCCACCTGAGCGACCCGCTCCACACTACCATCTTCGACACGTTCGGAGGGTCCTCTTAA	TC523286	Chlorophyll a/b-binding protein CP29 precursor; n=1; Zea mays|Rep	cab
A4241039	Ear Specific	AGTAACTAATTAGGTTTACGACGAAACCTAGAAATCGATCACTGATCCAATTTGACTACC	TC542989	Chloroplast 5S ribosomal protein L2; n=1; Zea mays|Rep
A4316599	Ear Specific	ATCTCGACGCTCATCTGGATCGAGGTGCTTGTGATCGGCTACATCGAGTTCCAGCGCAAC	TC458586	Chlorophyll a/b-binding protein CP29 precursor; n=1; Zea mays|Rep	cab
A4252005	Ear Specific	ATTACTTACCGTACCAGGGTTCAATCGGCAAGGAAGAATTGTTGTGTTCACTGTCTTGGG	TC4881	Chlorophyll a-b binding protein M9, chloroplast precursor; n=1; Zea mays|Rep	cab
A4202928	Ear Specific	ATTGTCCATCGCAACGGTCTTCACCTTCATAGCGTCCTTCTCCATCGGTGTGGGGCCCAT
A4292630	Ear Specific	ATTTGACCTGCTATTAATGTGGGTATTTCAGTTTCCAGAGTAGGATCCGCAGCTCAAATT	TC458334	ATP synthase subunit alpha; n=1; Zea mays|Rep
A4204005	Ear Specific	CAAAGATCAAGTTGAATCGCCAGCGGAATCAAGATCCACAGTTCTAGATGAAGTCTTTCC	TC479177
A4261402	Ear Specific	CATAATGTAAATTACTTCCCGTACCAGGGTTCAATCGGCAAGGAAAAATTTGTTGTGTTC
A4301538	Ear Specific	CATGGCGATGGAATGGAAGTGGAACCTTTGGTCGATGGTTATGGATCAGGTACTGACACG	TC46798	Expressed protein; n=1; Oryza sativa Japonica Group|Rep
A4260998	Ear Specific	CCACGGGACTATAATATCAGATTGGGGAGGAAGGTTGGAATTAGCAATTGATAAAAAAAA
A4200719	Ear Specific	CCGCAGCCCGCTTCCCTCCGTCCCTGCGCGCCATCCAGCAGCACCCAGCGCAGTGCGCGA	TC516767	GCN5-related N-acetyltransferase; n=1; Plesiocystis pacifica SIR-1|Rep
A4248424	Ear Specific	CCTATTGATAATACATAGAAGGGGCATGTTATCTCTATCAAGATGATTCTAATTCGTCAG	TC556679	Photosystem II P68 chlorophyll A apoprotein; n=4; Andropogoneae|Rep
A4306851	Ear Specific	CTACAACTACTGGGCCGACTCCTACACGCTCTTCGTCTTCAACATGGCGCTCATGGGCTT	TC58157	Chromosome chr6 scaffold_28, whole genome shotgun sequence; n=2; Vitis vinifera|Rep
A4313227	Ear Specific	CTCACTGAATGCTTCCACTCTTAGCAAACAGTGGGAATCTATGGGGCCCTTTCTACAAAA	TC485195
A4269011	Ear Specific	CTCTTCCTTCTCGTCCTTAGTTTAGGACAGTGGAAAGTATTTTTCCTTTTATTTTAGGAA	TC5428	ATP synthase B chain; n=2; Saccharum|Rep
A4296863	Ear Specific	CTGATGTGTACGGTGTACCAGAGAAGAATTTTACTGTGTACAAGCTAGTGTCAAGTGTTG	TC463826	Zinc finger protein; n=1; Oryza sativa Japonica Group|Rep
A4291650	Ear Specific	CTGCTTCCATTGGTGCCTGAAACATGCTACTTACTTAAGTTAATTTGTGTTTTAGGTTCC	BM382424
A4282148	Ear Specific	CTTAGCGACCCACTCCATACCACCATCTTCGACACGTTCGGAGGATCCTCTTAAGCCCGC	TC458586	Chlorophyll a/b-binding protein CP29 precursor; n=1; Zea mays|Rep
A4286824	Ear Specific	CTTCTACCACGACTGATCCCACTGACGATGCCCTTTGCGGTTCTTCCTGGCCATTGACTA	TC52967	Gb|AAF2115.1; n=1; Arabidopsis thaliana|Rep
A4224301	Ear Specific	CTTGTCTACAAATTGACAAGGATTCAGGTTGCTGGCTTACAGCATTTGCCTGTTCTTTGA
A4259064	Ear Specific	GACTACCTCGGCAACCCGAGCCTGATCCACGCGCAGAGCATCCTCGCCATCTGGGCCTGC	TC4881	Chlorophyll a-b binding protein M9, chloroplast precursor; n=1; Zea mays|Rep	cab
A4305920	Ear Specific	GAGAGAACCCGTTGATTTCTGTATTGAGTTACAGATCAAGAGAGATCGCGCATATCATAC	TC45856	DNA-directed RNA polymerase subunit alpha; n=1; Zea mays|Rep
A4250122	Ear Specific	GCTAGGGTGTATGTGCGACTCGTTCAGATCATGAGTTCAAACAAATAATAAAATTTTTGA	TC49449	ATP-dependent Clp protease proteolytic subunit; n=3; Andropogoneae|Rep
A4313911	Ear Specific	GTGGATAACGGACTGACGACATCGGAGAAATACAACCTCGAATCAATTCCTGGACTTTAG	EE16644	Chromosome chr16 scaffold_1, whole genome shotgun sequence; n=1; Vitis vinifera|Rep
A4262940	Ear Specific	GTTTTCCATTCAACTTGTACAAATCCTTGAATTTCGGGAGCCCAATGACACACGCGCACT	TC491568	Adenine phosphoribosyltransferase; n=1; Triticum aestivum|Rep
A4296895	Ear Specific	TACTGTATCAGAACCCAGTTCATTACTCTTGATGGAGAGGGAGGATCCGCCTTTTTAGAT	TC55918	Photosystem I P7 chlorophyll a apoprotein A2; n=1; Hordeum vulgare|Rep
A4222347	Ear Specific	TCAACAACAACGCATGGGCCTATGCCCCCAACTTTGTGCCCGGCAAATGAAGGGGTTGGA
A4286693	Ear Specific	TCGGCTTCTCCAAGGACCCCGCCAAGTTCGAGGAGTACAAGCTCAAGGAGATCAAGAACG	TC469962	Chlorophyll a/b binding protein precursor; n=1; Hordeum vulgare|Rep	cab
A4248575	Ear Specific	TCTCTGGAGAGCTTTGTACGACGATGGAGAACAACAGTGTACGATCGAACTGGACGCCAT	TC546397	Os2g7316 protein; n=2; Oryza sativa Japonica Group|Rep
A4239650	Ear Specific	TCTTCTATATGATTTCTGAAGTTATTCAGAAGTAATTCGTCGAGATCGTGCACCTTTTCT	TC542215	ATP synthase B chain; n=2; Saccharum|Rep
A4257309	Ear Specific	TCTTCTCCTGATGTGTACCAGAGAAGAATTTTACTGTGTACAAGCTAGTGTCATGTGTTG	TC53515	Zinc finger protein; n=1; Oryza sativa Japonica Group|Rep
A4267718	Ear Specific	TGAGACAAGGAAGTTTTCCATGCGGATCCTGTATTATTTATATGATCGATAAGTCCTTGA	TC51332	Chromosome chr12 scaffold_38, whole genome shotgun sequence; n=1; Vitis vinifera|Rep
A4226162	Ear Specific	TGATTGCCTCCCTTTGTATACGTGCTTTGCTGCTCACTACACGCGATGTAAACCGGCCTT	CD96475
A4300737	Ear Specific	TGCATCTTTGACTGTAGTGTCGCTCAATTCTGAACATCTATTAAGCCACTTTTGTTGCTA	TC463826	Zinc finger protein; n=1; Oryza sativa Japonica Group|Rep
A4285311	Ear Specific	TGCTTGTGAAGGCCTTATCTTTACTGCGTTTCGCTAGTACTTTGATTTAACTGTTAAGTT	TC4856	Ornithine cyclodeaminase precursor; n=1; Verminephrobacter eiseniae EF1-2|Rep
A4244483	Ear Specific	TGGGCGTGCAGTACTCGGTTCCAGACTACGTCCACATATCTCCGGAATGCCAGGACCTAA	TC467756	Serine/threonine-protein kinase SAPK1; n=3; Oryza sativa|Rep
A4273432	Ear Specific	TTCCATTGTGCAAGCAAGATTGGTCGGATTAGCCCACTTTTCCGTGGGTTATATATTCAC	TC55918	Photosystem I P7 chlorophyll a apoprotein A2; n=1; Hordeum vulgare|Rep
A4295520	Ear Specific	TTTGTTCTTGTAGCTGACCTCTGTTCAGCCAACTAGCGTCGTCAGTTAACTGTTCCTTTG	TC48617	Chromosome chr13 scaffold_45, whole genome shotgun sequence; n=1; Vitis vinifera|Rep
A4254280	Ear Specific	TTTTCCATGTTCGGCTTTTTCGTGCAGGCCATCGTCACCGGCAAGGGTCCCGTTGAGAAC
