# Supplementary material for: Maize Global Transcriptomics Reveals Pervasive Leaf Diurnal Rhythms but Rhythms in Developing Ears Are Largely Limited to the Core Oscillator
Source: PLoS One. 2010 Sep 23;5(9):e12887. doi: 10.1371/journal.pone.0012887 (PMC2944807; doi:10.1371/journal.pone.0012887)
Supplement: Table S4 — Leaf diurnal transcripts matching 1737 functional terms and their temporal enrichment calculations. (0.61 MB XLSX) [file pone.0012887.s011.xlsx]

## Sheet: Table S4
Plot Order for Figure 4	Plot Order for Figure 5	Functional Term or Category	Functional Representation Peak Pattern	FEI Peak Timepoint ZT00-ZT20	All Timepoints FEI	ZT0 (6AM) FEI	ZT4 (10AM) FEI	ZT8 (2PM) FEI	ZT12 (6PM) FEI	ZT16 (10PM) FEI	ZT20 (2AM) FEI	Max FEI of all 6 Timepoints	ZT0 (6AM) %MaxFEI	ZT4 (10AM) %MaxFEI	ZT8 (2PM) %MaxFEI	ZT12 (6PM) %MaxFEI	ZT16 (10PM) %MaxFEI	ZT20 (2AM) %MaxFEI	All Transcripts for the Functional Term	All Diurnal Transcripts per Functional Term	All Diurnal Transcripts Across All 6 Timepoints	All Time Points Binomial Probability P-value	All Timepoints FDR q-value	ZT0 (6AM) Peaking Diurnal Transcripts	All Diurnal Transcripts Peaking at ZT0 (6AM)	ZT0 (6AM) Peaking Binomial Probability P value	ZT0 (6AM) FDR q-value	ZT4 (10AM) Peaking Diurnal Transcripts	All Diurnal Transcripts Peaking at ZT4 (10AM)	ZT4 (10AM) Peaking Binomial Probability P value	ZT4 (10AM) FDR q-value	ZT8 (2PM) Peaking Diurnal Transcripts	All Diurnal Transcripts Peaking at ZT8 (2PM)	ZT8 (2PM) Peaking Binomial Probability P value	ZT8 (2PM) FDR q-value	ZT12 (6PM) Peaking Diurnal Transcripts	All Diurnal Transcripts Peaking at ZT12 (6PM)	ZT12 (6PM) Peaking Binomial Probability P value	ZT12 (6PM) FDR q-value	ZT16 (10PM) Peaking Diurnal Transcripts	All Diurnal Transcripts Peaking at ZT16 (10PM)	ZT16 (10PM) Peaking Binomial Probability P value	ZT6 (10PM) FDR q-value	ZT20 (2AM) Peaking Diurnal Transcripts	All Diurnal Transcripts Peaking at ZT20 (2AM)	ZT20 (2AM) Peaking Binomial Probability P value	ZT20 (2AM) FDR q-value	FDR Mininum q-value across all timepoints	FDR 10% Cutoff (Y if q-value 0.1 or less, otherwise N)
Figure4_0001		GO:0016998 cell wall catabolic process	Dawn	ZT00	0.624047	0.596443	0	0	0.502973	0.50715	0.455932	0.624047	1	0	0	0.843287	0.85029	0.764418	97	8	6674	0.104	0.244119	3	1106	0.152	0.253254				1				1	2	1520	0.26295	0.314071	2	990	0.254411	0.311064	1	1034	0.322	0.35	0.237658	N
Figure4_0002		GO:0016836 hydro-lyase activity	Dawn	ZT00	0.653877	1.20874	0	0	0	0	0.838632	1.20874	1	0	0	0	0	0.693809	23	5	6674	0.0642	0.224829	3	1106	0.00751	0.0618392				1				1				1				1	2	1034	0.0496	0.145	0.0618392	Y
Figure4_0003		GO:0004004 ATP-dependent RNA helicase activity	Dawn	ZT00	0.560782	0.666344	0	0	0.430267	0.455998	0.457175	0.666344	1	0	0	0.645714	0.684328	0.686094	34	5	6674	0.14	0.282111	2	1106	0.0995	0.215604				1				1	1	1520	0.361928	0.371307	1	990	0.314715	0.349947	1	1034	0.321	0.349	0.215604	N
Figure4_0004		GO:0005778 peroxisomal membrane	Dawn	ZT00	0.654667	0.848841	0	0.667562	0	0	0.578396	0.848841	1	0	0.786439	0	0	0.681395	16	4	6674	0.0646	0.22442	2	1106	0.0303	0.141631				1	1	573	0.127	0.215				1				1	1	1034	0.203	0.264	0.141631	N
Figure4_0005		GO:0004629 phospholipase C activity	Dawn	ZT00	0.470495	0.787037	0	0	0	0	0.530178	0.787037	1	0	0	0	0	0.673638	21	2	6674	0.267	0.346362	2	1106	0.0478	0.163291				1				1				1				1	1	1034	0.246	0.295	0.163291	N
Figure4_0006		GO:0030466 chromatin silencing at silent mating-type cassette	Dawn	ZT00	0.531951	1.04069	0	0	0	0	0.647817	1.04069	1	0	0	0	0	0.622489	10	2	6674	0.196	0.302355	2	1106	0.0132	0.0910566				1				1				1				1	1	1034	0.14	0.225	0.0910566	Y
Figure4_0007		GO:0004128 cytochrome-b5 reductase activity	Dawn	ZT00	0.670179	1.11397	0	0	0	0	0.669586	1.11397	1	0	0	0	0	0.601084	9	3	6674	0.0568	0.217316	2	1106	0.0108	0.0769192				1				1				1				1	1	1034	0.129	0.214	0.0769192	Y
Figure4_0008		GO:0008928 mannose-1-phosphate guanylyltransferase (GDP) activity	Dawn	ZT00	0.738695	1.18292	0	0	0	0	0.692504	1.18292	1	0	0	0	0	0.585419	8	3	6674	0.0444	0.185391	2	1106	0.00872	0.0656265				1				1				1				1	1	1034	0.116	0.203	0.0656265	Y
Figure4_0009		GO:0016042 lipid catabolic process	Dawn	ZT00	0.531007	0.771725	0	0	0.43117	0	0.432974	0.771725	1	0	0	0.55871	0	0.561047	51	4	6674	0.158	0.302921	3	1106	0.0499	0.169151				1				1	1	1520	0.35875	0.370535				1	1	1034	0.363	0.369	0.169151	N
Figure4_0010		GO:0004221 ubiquitin thiolesterase activity	Dawn	ZT00	0.961258	2.6608	0	0	0	0	0.767004	2.6608	1	0	0	0	0	0.288261	5	3	6674	0.0149	0.114519	3	1106	0.000106	0.00218374				1				1				1				1	1	1034	0.0763	0.171	0.00218374	Y
Figure4_0011		GO:0006897 endocytosis	Dawn	ZT00	0.710922	2.20626	0	0	0.429924	0	0.454693	2.20626	1	0	0	0.194866	0	0.206092	35	7	6674	0.0484	0.197814	5	1106	0.00041	0.00621929				1				1	1	1520	0.363605	0.3716				1	1	1034	0.325	0.351	0.00621929	Y
Figure4_0012	Figure5_001	Intracellular trafficking, secretion, and vesicular transport (KOGS)	Dawn	ZT00	0.851325	2.68485	0.77818	0.669586	1.42751	1.40881	1.84466	2.68485	1	0.289841	0.249394	0.531691	0.524727	0.687064	1213	138	6674	0.0265	0.143845	40	1106	9.79e-05	0.0020661	34	1713	0.0684452	0.166656	10	573	0.119	0.214	17	1520	0.00391499	0.0373672	9	990	0.00414824	0.0390111	34	1034	0.0012	0.0143	0.0020661	Y
Figure4_0013		GO:0008134 transcription factor binding	Dawn	ZT00	0.674611	1.25658	0.516936	0	0	0.441495	1.06854	1.25658	1	0.411383	0	0	0.351347	0.850357	97	14	6674	0.06	0.214444	6	1106	0.0064	0.0553885	2	1713	0.247333	0.304134				1				1	1	990	0.330313	0.36183	5	1034	0.0179	0.0854	0.0553885	Y
Figure4_0014	Figure5_002	GO:0015031 protein transport	Dawn	ZT00	1.27091	2.65691	0.736163	0.716699	0.787007	0.691448	1.35556	2.65691	1	0.277075	0.269749	0.296211	0.260245	0.510202	547	76	6674	0.00415	0.0567602	23	1106	0.00011	0.00220338	12	1713	0.0825549	0.183585	2	573	0.0824	0.192	18	1520	0.0447593	0.163303	6	990	0.100826	0.203494	17	1034	0.00601	0.0441	0.00220338	Y
Figure4_0015		GO:0006464 protein modification	Dawn	ZT00	1.28645	3.87722	0.740562	0.551294	0.655696	0.754206	1.29073	3.87722	1	0.191004	0.142188	0.169115	0.194523	0.332901	339	51	6674	0.00389	0.0558424	20	1106	3.53e-06	0.000132673	12	1713	0.0802401	0.181735	2	573	0.216	0.281	6	1520	0.114095	0.220955	2	990	0.0663416	0.176114	12	1034	0.00741	0.0512	0.000132673	Y
Figure4_0016	Figure5_003	GO:0006350 transcription	Dawn	ZT00	0	3.91057	1.31213	0.68403	0.734536	1.01438	1.91009	3.91057	1	0.335534	0.174918	0.187833	0.259394	0.488444	1337	199	6674	1.33072e-06	8.25075e-05	48	1106	3.12e-06	0.000122866	49	1713	0.00861652	0.0487386	13	573	0.109	0.207	35	1520	0.0622291	0.184274	29	990	0.020246	0.0967431	37	1034	0.000966	0.0123	0.000122866	Y
Figure4_0017		GO:0006355 regulation of transcription, DNA-dependent	Dawn	ZT00	0	6.98543	2.28233	0.759451	0.781674	1.07835	3.18177	6.98543	1	0.326727	0.108719	0.111901	0.154371	0.455487	2150	324	6674	4.71099e-10	4.30593e-08	79	1106	1.2e-09	1.03411e-07	83	1713	0.000506385	0.00522002	16	573	0.0679	0.174	54	1520	0.053818	0.16532	44	990	0.0157729	0.0834927	61	1034	2.28e-05	0.000658	1.03411e-07	Y
Figure4_0018		GO:0007264 small GTPase mediated signal transduction	Dawn	ZT00	0.809207	1.21646	0.655914	0	0.567327	0	0.869666	1.21646	1	0.5392	0	0.466376	0	0.714916	166	24	6674	0.0302	0.157058	8	1106	0.0073	0.0607493	6	1713	0.130744	0.220844				1	4	1520	0.195574	0.270815				1	6	1034	0.0384	0.135	0.0607493	Y
Figure4_0019		GO:0005983 starch catabolic process	Dawn	ZT00	0.867938	0.995786	0.543415	0	0	0.618867	0.632644	0.995786	1	0.545715	0	0	0.621485	0.635321	11	4	6674	0.0246	0.139186	2	1106	0.0156	0.100975	1	1713	0.223364	0.286144				1				1	1	990	0.146646	0.24051	1	1034	0.152	0.233	0.100975	N
Figure4_0020		GO:0030528 transcription regulator activity	Dawn	ZT00	1.2336	2.08257	0.669376	0.767004	0.711644	0.58675	0.774691	2.08257	1	0.321418	0.368297	0.341714	0.281743	0.371988	360	53	6674	0.00475	0.0625057	16	1106	0.000593	0.00826855	10	1713	0.125395	0.214104	6	573	0.0665	0.171	12	1520	0.0672327	0.194248	5	990	0.167862	0.25897	9	1034	0.0677	0.168	0.00826855	Y
Figure4_0021		GO:0045449 regulation of transcription	Dawn	ZT00	0	5.494	1.55323	0.696804	0.83529	1.28193	1.69465	5.494	1	0.282713	0.12683	0.152037	0.233332	0.308455	1547	228	6674	5.29164e-07	3.67549e-05	59	1106	4.08e-08	3.20628e-06	58	1713	0.00390589	0.0279753	15	573	0.102	0.201	31	1520	0.0377261	0.14612	36	990	0.00614686	0.0522483	40	1034	0.00188	0.0202	3.20628e-06	Y
Figure4_0022		GO:0004365 glyceraldehyde-3-phosphate dehydrogenase (phosphorylating) activity	Dawn	ZT00	0.810233	1.04402	0.672108	0	0.504002	0.528936	0.696804	1.04402	1	0.643769	0	0.482751	0.506633	0.667424	83	14	6674	0.0302	0.157058	5	1106	0.0132	0.0903607	4	1713	0.115157	0.212761				1	1	1520	0.267603	0.313327	2	990	0.232593	0.295845	3	1034	0.11	0.201	0.0903607	Y
Figure4_0023		GO:0006357 regulation of transcription from RNA polymerase II promoter	Dawn	ZT00	0.505553	0.604558	0	0	0.570593	0.434733	0	0.604558	1	0	0	0.943818	0.719091	0	43	5	6674	0.173	0.284027	2	1106	0.136	0.248566				1				1	2	1520	0.192601	0.268786	1	990	0.345059	0.367508				1	0.248566	N
Figure4_0024		GO:0004022 alcohol dehydrogenase activity	Dawn	ZT00	0.773121	0.956441	0	0.69037	0.53563	0	0	0.956441	1	0	0.721811	0.560024	0	0	13	4	6674	0.0388	0.171928	2	1106	0.0211	0.11055				1	1	573	0.106	0.204	1	1520	0.230821	0.29132				1				1	0.11055	N
Figure4_0025		GO:0004867 serine-type endopeptidase inhibitor activity	Dawn	ZT00	0.513244	0.725688	0	0	0.43323	0.481138	0	0.725688	1	0	0	0.596993	0.66301	0	28	4	6674	0.168	0.314118	2	1106	0.075	0.188067				1				1	1	1520	0.344978	0.368782	1	990	0.285058	0.330264				1	0.188067	N
Figure4_0026		GO:0000079 regulation of cyclin-dependent protein kinase activity	Dawn	ZT00	0.476897	0.536751	0	0	0.515169	0	0	0.536751	1	0	0	0.959792	0	0	15	2	6674	0.259	0.342377	1	1106	0.204	0.290569				1				1	1	1520	0.253668	0.305373				1				1	0.290569	N
Figure4_0027		GO:0006606 protein import into nucleus	Dawn	ZT00	0.470395	0.501228	0	0	0.480462	0	0	0.501228	1	0	0	0.95857	0	0	19	2	6674	0.271	0.346123	1	1106	0.241	0.315335				1				1	1	1520	0.291482	0.330779				1				1	0.315335	N
Figure4_0028		GO:0008360 regulation of cell shape	Dawn	ZT00	0.497347	0.559987	0	0	0.53563	0	0	0.559987	1	0	0	0.956504	0	0	13	2	6674	0.241	0.327556	1	1106	0.183	0.275431				1				1	1	1520	0.230821	0.29132				1				1	0.275431	N
Figure4_0029		GO:0015937 coenzyme A biosynthetic process	Dawn	ZT00	0.497347	0.559987	0	0	0.53563	0	0	0.559987	1	0	0	0.956504	0	0	13	2	6674	0.241	0.327556	1	1106	0.183	0.275431				1				1	1	1520	0.230821	0.29132				1				1	0.275431	N
Figure4_0030		GO:0003960 NADPH:quinone reductase activity	Dawn	ZT00	0.505287	0.587454	0	0	0.555667	0	0	0.587454	1	0	0	0.94589	0	0	11	2	6674	0.214	0.322113	1	1106	0.161	0.258551				1				1	1	1520	0.20506	0.278185				1				1	0.258551	N
Figure4_0031		GO:0010105 negative regulation of ethylene mediated signaling pathway	Dawn	ZT00	0.676179	0.757496	0	0	0.69929	0	0	0.757496	1	0	0	0.92316	0	0	4	2	6674	0.0597	0.213812	1	1106	0.0661	0.174785				1				1	1	1520	0.0884286	0.199852				1				1	0.174785	N
Figure4_0032		GO:0009098 leucine biosynthetic process	Dawn	ZT00	0.583017	0.910163	0	0	0	0.587822	0	0.910163	1	0	0	0	0.645843	0	14	3	6674	0.125	0.267395	2	1106	0.024	0.122981				1				1				1	1	990	0.177968	0.258332				1	0.122981	N
Figure4_0033		GO:0004103 choline kinase activity	Dawn	ZT00	0.961258	1.47588	0	0	0.66645	0	0	1.47588	1	0	0	0.451561	0	0	5	3	6674	0.0149	0.114519	2	1106	0.00359	0.0334285				1				1	1	1520	0.107876	0.215551				1				1	0.0334285	Y
Figure4_0034		GO:0004506 squalene monooxygenase activity	Dawn	ZT00	0.961258	1.47588	0	0	0.66645	0	0	1.47588	1	0	0	0.451561	0	0	5	3	6674	0.0149	0.114519	2	1106	0.00359	0.0334285				1				1	1	1520	0.107876	0.215551				1				1	0.0334285	Y
Figure4_0035		GO:0000148 1,3-beta-glucan synthase complex	Dawn	ZT00	0.560821	1.04891	0	0	0.433752	0	0	1.04891	1	0	0	0.413528	0	0	29	4	6674	0.174	0.283792	3	1106	0.0135	0.0893499				1				1	1	1520	0.348699	0.368339				1				1	0.0893499	Y
Figure4_0036		GO:0006075 1,3-beta-glucan biosynthetic process	Dawn	ZT00	0.560821	1.04891	0	0	0.433752	0	0	1.04891	1	0	0	0.413528	0	0	29	4	6674	0.174	0.283792	3	1106	0.0135	0.0893499				1				1	1	1520	0.348699	0.368339				1				1	0.0893499	Y
Figure4_0037		GO:0003844 1,4-alpha-glucan branching enzyme activity	Dawn	ZT00	0.560821	1.04891	0	0	0.433752	0	0	1.04891	1	0	0	0.413528	0	0	29	4	6674	0.174	0.283792	3	1106	0.0135	0.0893499				1				1	1	1520	0.348699	0.368339				1				1	0.0893499	Y
Figure4_0038		GO:0006909 phagocytosis	Dawn	ZT00	0.806966	2.80569	0	0	0	0	0	2.80569	1	0	0	0	0	0	12	4	6674	0.0314	0.158552	4	1106	6.87e-05	0.00156426				1				1				1				1				1	0.00156426	Y
Figure4_0039		GO:0016455 RNA polymerase II transcription mediator activity	Dawn	ZT00	0.928753	2.0864	0	0	0	0	0	2.0864	1	0	0	0	0	0	2	2	6674	0.0185	0.123594	2	1106	0.000606	0.00819601				1				1				1				1				1	0.00819601	Y
Figure4_0040		GO:0010228 vegetative to reproductive phase transition	Dawn	ZT00	0.928753	2.0864	0	0	0	0	0	2.0864	1	0	0	0	0	0	2	2	6674	0.0185	0.123594	2	1106	0.000606	0.00819601				1				1				1				1				1	0.00819601	Y
Figure4_0041		GO:0000119 mediator complex	Dawn	ZT00	0.778709	1.84421	0	0	0	0	0	1.84421	1	0	0	0	0	0	3	2	6674	0.0374	0.169618	2	1106	0.00134	0.014315				1				1				1				1				1	0.014315	Y
Figure4_0042		GO:0003862 3-isopropylmalate dehydrogenase activity	Dawn	ZT00	0.619773	1.3435	0	0	0	0	0	1.3435	1	0	0	0	0	0	6	2	6674	0.108	0.244584	2	1106	0.00508	0.0453423				1				1				1				1				1	0.0453423	Y
Figure4_0043		GO:0019735 antimicrobial humoral response (sensu Vertebrata)	Dawn	ZT00	0.638295	1.01226	0	0	0	0	0	1.01226	1	0	0	0	0	0	1	1	6674	0.0961	0.238465	1	1106	0.0174	0.097217				1				1				1				1				1	0.097217	Y
Figure4_0044		GO:0051098 regulation of binding	Dawn	ZT00	0.638295	1.01226	0	0	0	0	0	1.01226	1	0	0	0	0	0	1	1	6674	0.0961	0.238465	1	1106	0.0174	0.097217				1				1				1				1				1	0.097217	Y
Figure4_0045		GO:0042296 ISG15 conjugating enzyme activity	Dawn	ZT00	0.638295	1.01226	0	0	0	0	0	1.01226	1	0	0	0	0	0	1	1	6674	0.0961	0.238465	1	1106	0.0174	0.097217				1				1				1				1				1	0.097217	Y
Figure4_0046		GO:0008824 cyanate hydratase activity	Dawn	ZT00	0.638295	1.01226	0	0	0	0	0	1.01226	1	0	0	0	0	0	1	1	6674	0.0961	0.238465	1	1106	0.0174	0.097217				1				1				1				1				1	0.097217	Y
Figure4_0047		GO:0016450 kappa DNA polymerase activity	Dawn	ZT00	0.638295	1.01226	0	0	0	0	0	1.01226	1	0	0	0	0	0	1	1	6674	0.0961	0.238465	1	1106	0.0174	0.097217				1				1				1				1				1	0.097217	Y
Figure4_0048		GO:0046087 cytidine metabolic process	Dawn	ZT00	0.638295	1.01226	0	0	0	0	0	1.01226	1	0	0	0	0	0	1	1	6674	0.0961	0.238465	1	1106	0.0174	0.097217				1				1				1				1				1	0.097217	Y
Figure4_0049		GO:0042168 heme metabolic process	Dawn	ZT00	0.638295	1.01226	0	0	0	0	0	1.01226	1	0	0	0	0	0	1	1	6674	0.0961	0.238465	1	1106	0.0174	0.097217				1				1				1				1				1	0.097217	Y
Figure4_0050		GO:0000719 photoreactive repair	Dawn	ZT00	0.638295	1.01226	0	0	0	0	0	1.01226	1	0	0	0	0	0	1	1	6674	0.0961	0.238465	1	1106	0.0174	0.097217				1				1				1				1				1	0.097217	Y
Figure4_0051		GO:0009439 cyanate metabolic process	Dawn	ZT00	0.638295	1.01226	0	0	0	0	0	1.01226	1	0	0	0	0	0	1	1	6674	0.0961	0.238465	1	1106	0.0174	0.097217				1				1				1				1				1	0.097217	Y
Figure4_0052		GO:0009092 homoserine metabolic process	Dawn	ZT00	0.638295	1.01226	0	0	0	0	0	1.01226	1	0	0	0	0	0	1	1	6674	0.0961	0.238465	1	1106	0.0174	0.097217				1				1				1				1				1	0.097217	Y
Figure4_0053		GO:0009156 ribonucleoside monophosphate biosynthetic process	Dawn	ZT00	0.561119	0.882699	0	0	0	0	0	0.882699	1	0	0	0	0	0	2	1	6674	0.173	0.284027	1	1106	0.0342	0.131009				1				1				1				1				1	0.131009	N
Figure4_0054		GO:0015988 energy coupled proton transport, against electrochemical gradient	Dawn	ZT00	0.561119	0.882699	0	0	0	0	0	0.882699	1	0	0	0	0	0	2	1	6674	0.173	0.284027	1	1106	0.0342	0.131009				1				1				1				1				1	0.131009	N
Figure4_0055		GO:0000507 1-acylglycerophosphocholine O-acyltransferase	Dawn	ZT00	0.561119	0.882699	0	0	0	0	0	0.882699	1	0	0	0	0	0	2	1	6674	0.173	0.284027	1	1106	0.0342	0.131009				1				1				1				1				1	0.131009	N
Figure4_0056		GO:0007218 neuropeptide signaling pathway	Dawn	ZT00	0.561119	0.882699	0	0	0	0	0	0.882699	1	0	0	0	0	0	2	1	6674	0.173	0.284027	1	1106	0.0342	0.131009				1				1				1				1				1	0.131009	N
Figure4_0057		GO:0016558 protein import into peroxisome matrix	Dawn	ZT00	0.561119	0.882699	0	0	0	0	0	0.882699	1	0	0	0	0	0	2	1	6674	0.173	0.284027	1	1106	0.0342	0.131009				1				1				1				1				1	0.131009	N
Figure4_0058		GO:0008568 microtubule-severing ATPase activity	Dawn	ZT00	0.561119	0.882699	0	0	0	0	0	0.882699	1	0	0	0	0	0	2	1	6674	0.173	0.284027	1	1106	0.0342	0.131009				1				1				1				1				1	0.131009	N
Figure4_0059		GO:0009650 UV protection	Dawn	ZT00	0.561119	0.882699	0	0	0	0	0	0.882699	1	0	0	0	0	0	2	1	6674	0.173	0.284027	1	1106	0.0342	0.131009				1				1				1				1				1	0.131009	N
Figure4_0060		GO:0016560 protein import into peroxisome matrix, docking	Dawn	ZT00	0.561119	0.882699	0	0	0	0	0	0.882699	1	0	0	0	0	0	2	1	6674	0.173	0.284027	1	1106	0.0342	0.131009				1				1				1				1				1	0.131009	N
Figure4_0061		GO:0000747 conjugation with cellular fusion	Dawn	ZT00	0.561119	0.882699	0	0	0	0	0	0.882699	1	0	0	0	0	0	2	1	6674	0.173	0.284027	1	1106	0.0342	0.131009				1				1				1				1				1	0.131009	N
Figure4_0062		GO:0000213 tRNA-intron endonuclease activity	Dawn	ZT00	0.561119	0.882699	0	0	0	0	0	0.882699	1	0	0	0	0	0	2	1	6674	0.173	0.284027	1	1106	0.0342	0.131009				1				1				1				1				1	0.131009	N
Figure4_0063		GO:0006892 post-Golgi vesicle-mediated transport	Dawn	ZT00	0.561119	0.882699	0	0	0	0	0	0.882699	1	0	0	0	0	0	2	1	6674	0.173	0.284027	1	1106	0.0342	0.131009				1				1				1				1				1	0.131009	N
Figure4_0064		GO:0005961 glycine dehydrogenase complex (decarboxylating)	Dawn	ZT00	0.561119	0.882699	0	0	0	0	0	0.882699	1	0	0	0	0	0	2	1	6674	0.173	0.284027	1	1106	0.0342	0.131009				1				1				1				1				1	0.131009	N
Figure4_0065		GO:0042972 licheninase activity	Dawn	ZT00	0.561119	0.882699	0	0	0	0	0	0.882699	1	0	0	0	0	0	2	1	6674	0.173	0.284027	1	1106	0.0342	0.131009				1				1				1				1				1	0.131009	N
Figure4_0066		GO:0043140 ATP-dependent 3 to 5 DNA helicase activity	Dawn	ZT00	0.561119	0.882699	0	0	0	0	0	0.882699	1	0	0	0	0	0	2	1	6674	0.173	0.284027	1	1106	0.0342	0.131009				1				1				1				1				1	0.131009	N
Figure4_0067		GO:0031297 collapsed replication fork processing	Dawn	ZT00	0.561119	0.882699	0	0	0	0	0	0.882699	1	0	0	0	0	0	2	1	6674	0.173	0.284027	1	1106	0.0342	0.131009				1				1				1				1				1	0.131009	N
Figure4_0068		GO:0031422 RecQ helicase-Topo III complex	Dawn	ZT00	0.561119	0.882699	0	0	0	0	0	0.882699	1	0	0	0	0	0	2	1	6674	0.173	0.284027	1	1106	0.0342	0.131009				1				1				1				1				1	0.131009	N
Figure4_0069		GO:0047184 1-acylglycerophosphocholine O-acyltransferase activity	Dawn	ZT00	0.561119	0.882699	0	0	0	0	0	0.882699	1	0	0	0	0	0	2	1	6674	0.173	0.284027	1	1106	0.0342	0.131009				1				1				1				1				1	0.131009	N
Figure4_0070		GO:0043007 maintenance of rDNA	Dawn	ZT00	0.561119	0.882699	0	0	0	0	0	0.882699	1	0	0	0	0	0	2	1	6674	0.173	0.284027	1	1106	0.0342	0.131009				1				1				1				1				1	0.131009	N
Figure4_0071		GO:0016978 lipoate-protein ligase B activity	Dawn	ZT00	0.561119	0.882699	0	0	0	0	0	0.882699	1	0	0	0	0	0	2	1	6674	0.173	0.284027	1	1106	0.0342	0.131009				1				1				1				1				1	0.131009	N
Figure4_0072		GO:0000214 tRNA-intron endonuclease complex	Dawn	ZT00	0.561119	0.882699	0	0	0	0	0	0.882699	1	0	0	0	0	0	2	1	6674	0.173	0.284027	1	1106	0.0342	0.131009				1				1				1				1				1	0.131009	N
Figure4_0073		GO:0045332 phospholipid translocation	Dawn	ZT00	0.561119	0.882699	0	0	0	0	0	0.882699	1	0	0	0	0	0	2	1	6674	0.173	0.284027	1	1106	0.0342	0.131009				1				1				1				1				1	0.131009	N
Figure4_0074		GO:0051101 regulation of DNA binding	Dawn	ZT00	0.561119	0.882699	0	0	0	0	0	0.882699	1	0	0	0	0	0	2	1	6674	0.173	0.284027	1	1106	0.0342	0.131009				1				1				1				1				1	0.131009	N
Figure4_0075		GO:0005093 Rab GDP-dissociation inhibitor activity	Dawn	ZT00	0.476897	0.875551	0	0	0	0	0	0.875551	1	0	0	0	0	0	15	2	6674	0.259	0.342377	2	1106	0.0271	0.133183				1				1				1				1				1	0.133183	N
Figure4_0076		GO:0009693 ethylene biosynthetic process	Dawn	ZT00	0.471493	0.848841	0	0	0	0	0	0.848841	1	0	0	0	0	0	16	2	6674	0.265	0.346615	2	1106	0.0303	0.141631				1				1				1				1				1	0.141631	N
Figure4_0077		GO:0009316 3-isopropylmalate dehydratase complex	Dawn	ZT00	0.506927	0.791557	0	0	0	0	0	0.791557	1	0	0	0	0	0	3	1	6674	0.233	0.320191	1	1106	0.0504	0.161601				1				1				1				1				1	0.161601	N
Figure4_0078		GO:0000712 resolution of meiotic joint molecules as recombinants	Dawn	ZT00	0.506927	0.791557	0	0	0	0	0	0.791557	1	0	0	0	0	0	3	1	6674	0.233	0.320191	1	1106	0.0504	0.161601				1				1				1				1				1	0.161601	N
Figure4_0079		GO:0008484 sulfuric ester hydrolase activity	Dawn	ZT00	0.506927	0.791557	0	0	0	0	0	0.791557	1	0	0	0	0	0	3	1	6674	0.233	0.320191	1	1106	0.0504	0.161601				1				1				1				1				1	0.161601	N
Figure4_0080		GO:0009299 mRNA transcription	Dawn	ZT00	0.506927	0.791557	0	0	0	0	0	0.791557	1	0	0	0	0	0	3	1	6674	0.233	0.320191	1	1106	0.0504	0.161601				1				1				1				1				1	0.161601	N
Figure4_0081		GO:0030127 COPII vesicle coat	Dawn	ZT00	0.472623	0.770528	0	0	0	0	0	0.770528	1	0	0	0	0	0	23	2	6674	0.258	0.344728	2	1106	0.0553	0.169618				1				1				1				1				1	0.169618	N
Figure4_0082		GO:0000724 double-strand break repair via homologous recombination	Dawn	ZT00	0.47909	0.757496	0	0	0	0	0	0.757496	1	0	0	0	0	0	4	1	6674	0.279	0.337481	1	1106	0.0661	0.174785				1				1				1				1				1	0.174785	N
Figure4_0083		GO:0015886 heme transport	Dawn	ZT00	0.47909	0.757496	0	0	0	0	0	0.757496	1	0	0	0	0	0	4	1	6674	0.279	0.337481	1	1106	0.0661	0.174785				1				1				1				1				1	0.174785	N
Figure4_0084		GO:0015232 heme transporter activity	Dawn	ZT00	0.47909	0.757496	0	0	0	0	0	0.757496	1	0	0	0	0	0	4	1	6674	0.279	0.337481	1	1106	0.0661	0.174785				1				1				1				1				1	0.174785	N
Figure4_0085		GO:0015114 phosphate transporter activity	Dawn	ZT00	0.47909	0.757496	0	0	0	0	0	0.757496	1	0	0	0	0	0	4	1	6674	0.279	0.337481	1	1106	0.0661	0.174785				1				1				1				1				1	0.174785	N
Figure4_0086		GO:0015415 phosphate-transporting ATPase activity	Dawn	ZT00	0.47909	0.757496	0	0	0	0	0	0.757496	1	0	0	0	0	0	4	1	6674	0.279	0.337481	1	1106	0.0661	0.174785				1				1				1				1				1	0.174785	N
Figure4_0087		GO:0009504 cell plate	Dawn	ZT00	0.47909	0.757496	0	0	0	0	0	0.757496	1	0	0	0	0	0	4	1	6674	0.279	0.337481	1	1106	0.0661	0.174785				1				1				1				1				1	0.174785	N
Figure4_0088		GO:0008679 2-hydroxy-3-oxopropionate reductase activity	Dawn	ZT00	0.47909	0.757496	0	0	0	0	0	0.757496	1	0	0	0	0	0	4	1	6674	0.279	0.337481	1	1106	0.0661	0.174785				1				1				1				1				1	0.174785	N
Figure4_0089		GO:0000935 barrier septum	Dawn	ZT00	0.47909	0.757496	0	0	0	0	0	0.757496	1	0	0	0	0	0	4	1	6674	0.279	0.337481	1	1106	0.0661	0.174785				1				1				1				1				1	0.174785	N
Figure4_0090		GO:0004021 alanine transaminase activity	Dawn	ZT00	0.450182	0.712442	0	0	0	0	0	0.712442	1	0	0	0	0	0	5	1	6674	0.313	0.358629	1	1106	0.0811	0.193891				1				1				1				1				1	0.193891	N
Figure4_0091		GO:0005769 early endosome	Dawn	ZT00	0.450182	0.712442	0	0	0	0	0	0.712442	1	0	0	0	0	0	5	1	6674	0.313	0.358629	1	1106	0.0811	0.193891				1				1				1				1				1	0.193891	N
Figure4_0092		GO:0045892 negative regulation of transcription, DNA-dependent	Dawn	ZT00	0.434447	0.678843	0	0	0	0	0	0.678843	1	0	0	0	0	0	6	1	6674	0.338	0.372293	1	1106	0.0957	0.209487				1				1				1				1				1	0.209487	N
Figure4_0093		GO:0001584 rhodopsin-like receptor activity	Dawn	ZT00	0.434447	0.678843	0	0	0	0	0	0.678843	1	0	0	0	0	0	6	1	6674	0.338	0.372293	1	1106	0.0957	0.209487				1				1				1				1				1	0.209487	N
Figure4_0094		GO:0008536 Ran GTPase binding	Dawn	ZT00	0.434447	0.678843	0	0	0	0	0	0.678843	1	0	0	0	0	0	6	1	6674	0.338	0.372293	1	1106	0.0957	0.209487				1				1				1				1				1	0.209487	N
Figure4_0095		GO:0004364 glutathione transferase activity	Dawn	ZT00	0.428165	0.652404	0	0	0	0	0	0.652404	1	0	0	0	0	0	7	1	6674	0.354	0.375855	1	1106	0.11	0.222636				1				1				1				1				1	0.222636	N
Figure4_0096		GO:0045543 gibberellin 2-beta-dioxygenase activity	Dawn	ZT00	0.431013	0.623975	0	0	0	0	0	0.623975	1	0	0	0	0	0	8	1	6674	0.364	0.372141	1	1106	0.123	0.237698				1				1				1				1				1	0.237698	N
Figure4_0097		GO:0046556 alpha-N-arabinofuranosidase activity	Dawn	ZT00	0.434567	0.611384	0	0	0	0	0	0.611384	1	0	0	0	0	0	9	1	6674	0.368	0.368	1	1106	0.136	0.24469				1				1				1				1				1	0.24469	N
Figure4_0098		GO:0016789 carboxylic ester hydrolase activity	Dawn	ZT00	0.434567	0.611384	0	0	0	0	0	0.611384	1	0	0	0	0	0	9	1	6674	0.368	0.368	1	1106	0.136	0.24469				1				1				1				1				1	0.24469	N
Figure4_0099		GO:0017004 cytochrome complex assembly	Dawn	ZT00	0.434567	0.611384	0	0	0	0	0	0.611384	1	0	0	0	0	0	9	1	6674	0.368	0.368	1	1106	0.136	0.24469				1				1				1				1				1	0.24469	N
Figure4_0100		GO:0006750 glutathione biosynthetic process	Dawn	ZT00	0.430974	0.598747	0	0	0	0	0	0.598747	1	0	0	0	0	0	10	1	6674	0.367	0.371059	1	1106	0.149	0.251914				1				1				1				1				1	0.251914	N
Figure4_0101		GO:0051920 peroxiredoxin activity	Dawn	ZT00	0.430974	0.598747	0	0	0	0	0	0.598747	1	0	0	0	0	0	10	1	6674	0.367	0.371059	1	1106	0.149	0.251914				1				1				1				1				1	0.251914	N
Figure4_0102		GO:0045261 proton-transporting ATP synthase complex, catalytic core F(1)	Dawn	ZT00	0.588338	0.432175	0	0	0	0	0	0.588338	1	0	0	0	0	0	35	1	6674	0.0885	0.26055	1	1106	0.334	0.369679				1				1				1				1				1	0.258025	N
Figure4_0103		GO:0006544 glycine metabolic process	Dawn	ZT00	0.424781	0.587454	0	0	0	0	0	0.587454	1	0	0	0	0	0	11	1	6674	0.363	0.37847	1	1106	0.161	0.258551				1				1				1				1				1	0.258551	N
Figure4_0104		GO:0009165 nucleotide biosynthetic process	Dawn	ZT00	0.424781	0.587454	0	0	0	0	0	0.587454	1	0	0	0	0	0	11	1	6674	0.363	0.37847	1	1106	0.161	0.258551				1				1				1				1				1	0.258551	N
Figure4_0105		GO:0000103 sulfate assimilation	Dawn	ZT00	0.424781	0.587454	0	0	0	0	0	0.587454	1	0	0	0	0	0	11	1	6674	0.363	0.37847	1	1106	0.161	0.258551				1				1				1				1				1	0.258551	N
Figure4_0106		GO:0016810 hydrolase activity, acting on carbon-nitrogen (but not peptide) bonds	Dawn	ZT00	0.426598	0.559987	0	0	0	0	0	0.559987	1	0	0	0	0	0	13	1	6674	0.346	0.378703	1	1106	0.183	0.275431				1				1				1				1				1	0.275431	N
Figure4_0107		GO:0032012 regulation of ARF protein signal transduction	Dawn	ZT00	0.426598	0.559987	0	0	0	0	0	0.559987	1	0	0	0	0	0	13	1	6674	0.346	0.378703	1	1106	0.183	0.275431				1				1				1				1				1	0.275431	N
Figure4_0108		GO:0005884 actin filament	Dawn	ZT00	0.438774	0.52702	0	0	0	0	0	0.52702	1	0	0	0	0	0	16	1	6674	0.309	0.369906	1	1106	0.214	0.297153				1				1				1				1				1	0.297153	N
Figure4_0109		GO:0008442 3-hydroxyisobutyrate dehydrogenase activity	Dawn	ZT00	0.477678	0.506355	0	0	0	0	0	0.506355	1	0	0	0	0	0	18	1	6674	0.281	0.338956	1	1106	0.232	0.311634				1				1				1				1				1	0.311634	N
Figure4_0110		GO:0006573 valine metabolic process	Dawn	ZT00	0.470364	0.501228	0	0	0	0	0	0.501228	1	0	0	0	0	0	19	1	6674	0.266	0.346358	1	1106	0.241	0.315335				1				1				1				1				1	0.315335	N
Figure4_0111		GO:0046470 phosphatidylcholine metabolic process	Dawn	ZT00	0.482997	0.497692	0	0	0	0	0	0.497692	1	0	0	0	0	0	20	1	6674	0.252	0.33775	1	1106	0.249	0.317912				1				1				1				1				1	0.317912	N
Figure4_0112		GO:0005544 calcium-dependent phospholipid binding	Dawn	ZT00	0.588833	2.06924	0	0	0	0	0	2.06924	1	0	0	0	0	0	22	4	6674	0.122	0.264562	4	1106	0.000651	0.00852638				1				1				1				1				1	0.00852638	Y
Figure4_0113		GO:0005267 potassium channel activity	Dawn	ZT00	0.638295	1.01226	0	0	0	0	0	1.01226	1	0	0	0	0	0	1	1	6674	0.0961	0.238465	1	1106	0.0174	0.097217				1				1				1				1				1	0.097217	Y
Figure4_0114		GO:0003882 CDP-diacylglycerol-serine O-phosphatidyltransferase activity	Dawn	ZT00	0.561119	0.882699	0	0	0	0	0	0.882699	1	0	0	0	0	0	2	1	6674	0.173	0.284027	1	1106	0.0342	0.131009				1				1				1				1				1	0.131009	N
Figure4_0115		GO:0005198 structural molecule activity	Dawn	ZT00	0.561119	0.882699	0	0	0	0	0	0.882699	1	0	0	0	0	0	2	1	6674	0.173	0.284027	1	1106	0.0342	0.131009				1				1				1				1				1	0.131009	N
Figure4_0116		GO:0003906 DNA-(apurinic or apyrimidinic site) lyase activity	Dawn	ZT00	0.506927	0.791557	0	0	0	0	0	0.791557	1	0	0	0	0	0	3	1	6674	0.233	0.320191	1	1106	0.0504	0.161601				1				1				1				1				1	0.161601	N
Figure4_0117		GO:0004047 aminomethyltransferase activity	Dawn	ZT00	0.450182	0.712442	0	0	0	0	0	0.712442	1	0	0	0	0	0	5	1	6674	0.313	0.358629	1	1106	0.0811	0.193891				1				1				1				1				1	0.193891	N
Figure4_0118		GO:0003865 3-oxo-5-alpha-steroid 4-dehydrogenase activity	Dawn	ZT00	0.434447	0.678843	0	0	0	0	0	0.678843	1	0	0	0	0	0	6	1	6674	0.338	0.372293	1	1106	0.0957	0.209487				1				1				1				1				1	0.209487	N
Figure4_0119		GO:0004564 beta-fructofuranosidase activity	Dawn	ZT00	0.428165	0.652404	0	0	0	0	0	0.652404	1	0	0	0	0	0	7	1	6674	0.354	0.375855	1	1106	0.11	0.222636				1				1				1				1				1	0.222636	N
Figure4_0120		GO:0004427 inorganic diphosphatase activity	Dawn	ZT00	0.428165	0.652404	0	0	0	0	0	0.652404	1	0	0	0	0	0	7	1	6674	0.354	0.375855	1	1106	0.11	0.222636				1				1				1				1				1	0.222636	N
Figure4_0121		GO:0004970 ionotropic glutamate receptor activity	Dawn	ZT00	0.431013	0.623975	0	0	0	0	0	0.623975	1	0	0	0	0	0	8	1	6674	0.364	0.372141	1	1106	0.123	0.237698				1				1				1				1				1	0.237698	N
Figure4_0122		GO:0004437 inositol or phosphatidylinositol phosphatase activity	Dawn	ZT00	0.426598	0.559987	0	0	0	0	0	0.559987	1	0	0	0	0	0	13	1	6674	0.346	0.378703	1	1106	0.183	0.275431				1				1				1				1				1	0.275431	N
Figure4_0123		GO:0004634 phosphopyruvate hydratase activity	Dawn	ZT00	0.525777	0.460465	0	0	0	0	0	0.525777	1	0	0	0	0	0	27	1	6674	0.161	0.30597	1	1106	0.297	0.346365				1				1				1				1				1	0.298005	N
Figure4_0124		GO:0004610 phosphoacetylglucosamine mutase activity	Dawn	ZT00	0.506927	0.791557	0	0	0	0	0	0.791557	1	0	0	0	0	0	3	1	6674	0.233	0.320191	1	1106	0.0504	0.161601				1				1				1				1				1	0.161601	N
Figure4_0125		GO:0004794 threonine ammonia-lyase activity	Dawn	ZT00	0.434447	0.678843	0	0	0	0	0	0.678843	1	0	0	0	0	0	6	1	6674	0.338	0.372293	1	1106	0.0957	0.209487				1				1				1				1				1	0.209487	N
Figure4_0126		GO:0004751 ribose-5-phosphate isomerase activity	Dawn	ZT00	0.428165	0.652404	0	0	0	0	0	0.652404	1	0	0	0	0	0	7	1	6674	0.354	0.375855	1	1106	0.11	0.222636				1				1				1				1				1	0.222636	N
Figure4_0127		GO:0005094 Rho GDP-dissociation inhibitor activity	Dawn	ZT00	0.431013	0.623975	0	0	0	0	0	0.623975	1	0	0	0	0	0	8	1	6674	0.364	0.372141	1	1106	0.123	0.237698				1				1				1				1				1	0.237698	N
Figure4_0128		GO:0004871 signal transducer activity	Dawn	ZT00	0.456751	0.515314	0	0	0	0	0	0.515314	1	0	0	0	0	0	17	1	6674	0.295	0.355104	1	1106	0.223	0.305272				1				1				1				1				1	0.305272	N
Figure4_0129		GO:0004601 peroxidase activity	Dawn	ZT00	0.561119	0.882699	0	0	0	0	0	0.882699	1	0	0	0	0	0	2	1	6674	0.173	0.284027	1	1106	0.0342	0.131009				1				1				1				1				1	0.131009	N
Figure4_0130		GO:0005663 DNA replication factor C complex	Dawn	ZT00	0.561119	0.882699	0	0	0	0	0	0.882699	1	0	0	0	0	0	2	1	6674	0.173	0.284027	1	1106	0.0342	0.131009				1				1				1				1				1	0.131009	N
Figure4_0131		GO:0004109 coproporphyrinogen oxidase activity	Dawn	ZT00	0.434447	0.678843	0	0	0	0	0	0.678843	1	0	0	0	0	0	6	1	6674	0.338	0.372293	1	1106	0.0957	0.209487				1				1				1				1				1	0.209487	N
Figure4_0132		GO:0005666 DNA-directed RNA polymerase III complex	Dawn	ZT00	0.428165	0.652404	0	0	0	0	0	0.652404	1	0	0	0	0	0	7	1	6674	0.354	0.375855	1	1106	0.11	0.222636				1				1				1				1				1	0.222636	N
Figure4_0133		GO:0004617 phosphoglycerate dehydrogenase activity	Dawn	ZT00	0.482997	0.497692	0	0	0	0	0	0.497692	1	0	0	0	0	0	20	1	6674	0.252	0.33775	1	1106	0.249	0.317912				1				1				1				1				1	0.317912	N
Figure4_0134		GO:0004385 guanylate kinase activity	Dawn	ZT00	0.561119	0.882699	0	0	0	0	0	0.882699	1	0	0	0	0	0	2	1	6674	0.173	0.284027	1	1106	0.0342	0.131009				1				1				1				1				1	0.131009	N
Figure4_0135	Figure5_004	Posttranslational modification, protein turnover, chaperones (KOGS)	Dawn	ZT00	0	5.4656	1.62103	0.946922	2.70481	1.20255	1.53462	5.4656	1	0.296587	0.173251	0.494879	0.220022	0.280777	2703	412	6674	6.34345e-13	9.17715e-11	87	1106	5.94e-08	3.42292e-06	94	1713	0.00331962	0.0239317	32	573	0.0268	0.113	96	1520	7.38363e-05	0.00197327	56	990	0.00808906	0.0627257	61	1034	0.00333	0.0292	3.42292e-06	Y
Figure4_0136		GO:0043565 sequence-specific DNA binding	Dawn	ZT00	1.77136	2.17594	1.21129	0.793174	0.780828	1.01536	0.928118	2.17594	1	0.556673	0.364521	0.358847	0.466633	0.426537	730	104	6674	0.000771	0.0178564	26	1106	0.000455	0.00666902	29	1713	0.0125964	0.0614771	3	573	0.0609	0.161	13	1520	0.053768	0.165642	18	990	0.0203093	0.096524	18	1034	0.0266	0.118	0.00666902	Y
Figure4_0137		GO:0003881 CDP-diacylglycerol-inositol 3-phosphatidyltransferase activity	Dawn	ZT00	0.629408	0.725688	0.645307	0	0	0	0.482804	0.725688	1	0.889236	0	0	0	0.665306	28	5	6674	0.101	0.242316	2	1106	0.075	0.188067	2	1713	0.137055	0.226304				1				1				1	1	1034	0.292	0.329	0.188067	N
Figure4_0138		GO:0005945 6-phosphofructokinase complex	Dawn	ZT00	0.629408	0.725688	0.645307	0	0	0	0.482804	0.725688	1	0.889236	0	0	0	0.665306	28	5	6674	0.101	0.242316	2	1106	0.075	0.188067	2	1713	0.137055	0.226304				1				1				1	1	1034	0.292	0.329	0.188067	N
Figure4_0139	Figure5_005	GO:0004849 uridine kinase activity	Dawn	ZT00	1.66542	2.9065	1.35842	0.5157	0.679984	0.576104	0.924453	2.9065	1	0.467372	0.17743	0.233953	0.198212	0.318064	283	47	6674	0.00111	0.0226832	16	1106	4.87e-05	0.00124021	15	1713	0.0072687	0.0438108	2	573	0.251	0.305	4	1520	0.0951848	0.208937	4	990	0.190341	0.265397	9	1034	0.0277	0.119	0.00124021	Y
Figure4_0140	Figure5_006	GO:0006512 ubiquitin cycle	Dawn	ZT00	3.64513	3.68309	2.53738	0.578396	0.723192	0.710419	1.38405	3.68309	1	0.688929	0.157041	0.196355	0.192887	0.375785	450	81	6674	3.83e-06	0.000201597	23	1106	6.72e-06	0.000207451	26	1713	0.0002499	0.00290147	4	573	0.196	0.264	14	1520	0.0721922	0.189151	4	990	0.0854989	0.194796	15	1034	0.00532	0.0413	0.000207451	Y
Figure4_0141		GO:0008270 zinc ion binding	Dawn	ZT00	0	3.04378	1.4813	1.05899	1.38307	0.897175	0.8041	3.04378	1	0.486666	0.347918	0.454392	0.294757	0.264178	2989	397	6674	2.27577e-06	0.000136564	82	1106	3.45e-05	0.000904105	101	1713	0.00481887	0.0330138	36	573	0.0191	0.0873	91	1520	0.00472402	0.0413932	55	990	0.0302451	0.126714	47	1034	0.0554	0.157	0.000904105	Y
Figure4_0142	Figure5_007	GO:0009738 abscisic acid mediated signaling	Dawn	ZT00	1.18873	2.40359	1.0247	0.636388	0.565255	0	0.44855	2.40359	1	0.426321	0.264766	0.235171	0	0.186617	91	18	6674	0.00569	0.0705966	8	1106	0.000224	0.00394831	6	1713	0.0277504	0.0944713	2	573	0.152	0.231	3	1520	0.198037	0.27211				1	1	1034	0.334	0.356	0.00394831	Y
Figure4_0143	Figure5_008	GO:0009409 response to cold	Dawn	ZT00	1.4025	2.12055	1.12257	0.463442	0.662211	0.429251	0	2.12055	1	0.529378	0.218548	0.312282	0.202424	0	57	14	6674	0.00253	0.0418534	6	1106	0.000534	0.00757615	5	1713	0.0163399	0.0754096	1	573	0.31	0.344	3	1520	0.111378	0.217665	1	990	0.366282	0.372177				1	0.00757615	Y
Figure4_0144		GO:0004725 protein tyrosine phosphatase activity	Dawn	ZT00	1.825	2.31475	1.23274	0.673664	0.601926	0	0	2.31475	1	0.532561	0.291031	0.26004	0	0	72	18	6674	0.00064	0.0152285	7	1106	0.000302	0.00484452	6	1713	0.0114587	0.0585135	2	573	0.113	0.212	3	1520	0.155801	0.250077				1				1	0.00484452	Y
Figure4_0145	Figure5_009	GO:0008287 protein serine/threonine phosphatase complex	Dawn	ZT00	1.96795	2.38773	1.28099	0.692504	0.61842	0	0	2.38773	1	0.536489	0.290026	0.259	0	0	69	18	6674	0.00041	0.0107905	7	1106	0.000237	0.00409518	6	1713	0.00963674	0.0523612	2	573	0.107	0.203	3	1520	0.147517	0.240757				1				1	0.00409518	Y
Figure4_0146		GO:0016481 negative regulation of transcription	Dawn	ZT00	0.548926	0.828381	0.46687	0	0	0	0	0.828381	1	0.563593	0	0	0	0	19	3	6674	0.183	0.291357	2	1106	0.0405	0.148463	1	1713	0.309734	0.341295				1				1				1				1	0.148463	N
Figure4_0147		GO:0004334 fumarylacetoacetase activity	Dawn	ZT00	0.654667	0.848841	0.496525	0	0.505955	0.569893	0	0.848841	1	0.584944	0	0.596054	0.671378	0	16	4	6674	0.0646	0.22442	2	1106	0.0303	0.141631	1	1713	0.283221	0.318768				1	1	1520	0.264068	0.311921	1	990	0.197042	0.26922				1	0.141631	N
Figure4_0148		GO:0015520 tetracycline:hydrogen antiporter activity	Dawn	ZT00	0.471493	0.848841	0.496525	0	0	0	0	0.848841	1	0.584944	0	0	0	0	16	2	6674	0.265	0.346615	2	1106	0.0303	0.141631	1	1713	0.283221	0.318768				1				1				1				1	0.141631	N
Figure4_0149		GO:0015904 tetracycline transport	Dawn	ZT00	0.471493	0.848841	0.496525	0	0	0	0	0.848841	1	0.584944	0	0	0	0	16	2	6674	0.265	0.346615	2	1106	0.0303	0.141631	1	1713	0.283221	0.318768				1				1				1				1	0.141631	N
Figure4_0150		GO:0006470 protein amino acid dephosphorylation	Dawn	ZT00	2.67776	2.17538	1.39295	1.91721	0.573722	0.579622	0	2.67776	1	0.640324	0.881324	0.263734	0.266446	0	128	30	6674	5.23e-05	0.00201878	9	1106	0.000448	0.0066776	9	1713	0.0066765	0.0404625	6	573	0.00112	0.0121	4	1520	0.174493	0.266857	3	990	0.183445	0.263256				1	0.0021001	Y
Figure4_0151		GO:0007186 G-protein coupled receptor protein signaling pathway	Dawn	ZT00	0.532997	0.666344	0.432401	0	0	0.455998	0	0.666344	1	0.648915	0	0	0.684328	0	34	4	6674	0.192	0.300454	2	1106	0.0995	0.215604	1	1713	0.367142	0.369487				1				1	1	990	0.314715	0.349947				1	0.215604	N
Figure4_0152		GO:0009835 ripening	Dawn	ZT00	0.530946	0.646443	0.43383	0.527244	0	0	0	0.646443	1	0.671103	0.815608	0	0	0	37	3	6674	0.197	0.302822	2	1106	0.112	0.225713	1	1713	0.367939	0.368273	1	573	0.242	0.297				1				1				1	0.225713	N
Figure4_0153		GO:0016847 1-aminocyclopropane-1-carboxylate synthase activity	Dawn	ZT00	0.528923	0.63501	0.432991	0.522879	0.431321	0	0	0.63501	1	0.681865	0.823418	0.679234	0	0	38	5	6674	0.159	0.303498	2	1106	0.116	0.231734	1	1713	0.367647	0.368985	1	573	0.246	0.3	1	1520	0.366942	0.370407				1				1	0.231734	N
Figure4_0154		GO:0004096 catalase activity	Dawn	ZT00	0.764214	0.756685	0.669949	0.585027	0.43901	0	0	0.764214	1	0.885373	0.773144	0.580175	0	0	26	6	6674	0.0399	0.176352	2	1106	0.067	0.175111	2	1713	0.124842	0.213821	1	573	0.188	0.26	1	1520	0.336333	0.363907				1				1	0.172102	N
Figure4_0155		GO:0016161 beta-amylase activity	Dawn	ZT00	0.625897	0.802421	0.721595	0	0	0.530991	0	0.802421	1	0.899272	0	0	0.661736	0	20	4	6674	0.103	0.242756	2	1106	0.0441	0.157608	2	1713	0.0870924	0.189848				1				1	1	990	0.231162	0.294448				1	0.157608	N
Figure4_0156		GO:0006510 ATP-dependent proteolysis	Dawn	ZT00	0.472623	0.489234	0.443996	0	0	0	0	0.489234	1	0.907533	0	0	0	0	23	2	6674	0.258	0.344728	1	1106	0.271	0.324165	1	1713	0.335943	0.359753				1				1				1				1	0.324165	N
Figure4_0157		GO:0009116 nucleoside metabolic process	Dawn	ZT00	0.505553	0.604558	0.551507	0	0.433006	0	0	0.604558	1	0.912247	0	0.716235	0	0	43	5	6674	0.173	0.284027	2	1106	0.136	0.248566	2	1713	0.214148	0.280862				1	1	1520	0.367592	0.368972				1				1	0.248566	N
Figure4_0158		GO:0009648 photoperiodism	Dawn	ZT00	0.638563	0.57402	0.53047	0	0.544152	0	0	0.638563	1	0.92413	0	0.947967	0	0	12	3	6674	0.0977	0.237018	1	1106	0.172	0.266673	1	1713	0.237071	0.294802				1	1	1520	0.218319	0.285659				1				1	0.229846	N
Figure4_0159		GO:0046907 intracellular transport	Dawn	ZT00	0.488533	0.57402	0.53047	0	0.544152	0	0	0.57402	1	0.92413	0	0.947967	0	0	12	2	6674	0.228	0.333644	1	1106	0.172	0.266673	1	1713	0.237071	0.294802				1	1	1520	0.218319	0.285659				1				1	0.266673	N
Figure4_0160		GO:0006166 purine ribonucleoside salvage	Dawn	ZT00	0.488533	0.57402	0.53047	0	0	0	0	0.57402	1	0.92413	0	0	0	0	12	2	6674	0.228	0.333644	1	1106	0.172	0.266673	1	1713	0.237071	0.294802				1				1				1				1	0.266673	N
Figure4_0161		GO:0000326 protein storage vacuole	Dawn	ZT00	0.806966	0.99945	0.928104	0	0	0	0	0.99945	1	0.928615	0	0	0	0	12	4	6674	0.0314	0.158552	2	1106	0.0183	0.100127	2	1713	0.0390493	0.118004				1				1				1				1	0.100127	Y
Figure4_0162		GO:0031463 Cul3-RING ubiquitin ligase complex	Dawn	ZT00	0.676179	0.757496	0.707803	0	0	0	0	0.757496	1	0.934398	0	0	0	0	4	2	6674	0.0597	0.213812	1	1106	0.0661	0.174785	1	1713	0.0984309	0.195973				1				1				1				1	0.174785	N
Figure4_0163		GO:0004305 ethanolamine kinase activity	Dawn	ZT00	0.676179	0.757496	0.707803	0	0	0	0	0.757496	1	0.934398	0	0	0	0	4	2	6674	0.0597	0.213812	1	1106	0.0661	0.174785	1	1713	0.0984309	0.195973				1				1				1				1	0.174785	N
Figure4_0164		GO:0048829 root cap development	Dawn	ZT00	0.483468	0.545945	0.511647	0	0	0	0	0.545945	1	0.937177	0	0	0	0	14	2	6674	0.251	0.337451	1	1106	0.194	0.284482	1	1713	0.261806	0.30786				1				1				1				1	0.284482	N
Figure4_0165		GO:0007389 pattern specification process	Dawn	ZT00	0.483468	0.545945	0.511647	0	0	0	0	0.545945	1	0.937177	0	0	0	0	14	2	6674	0.251	0.337451	1	1106	0.194	0.284482	1	1713	0.261806	0.30786				1				1				1				1	0.284482	N
Figure4_0166		GO:0006914 autophagy	Dawn	ZT00	0.456751	0.515314	0.48565	0	0	0	0	0.515314	1	0.942436	0	0	0	0	17	1	6674	0.295	0.355104	1	1106	0.223	0.305272	1	1713	0.292773	0.326851				1				1				1				1	0.305272	N
Figure4_0167		GO:0004328 formamidase activity	Dawn	ZT00	0.434567	0.611384	0.577514	0	0	0	0	0.611384	1	0.9446	0	0	0	0	9	1	6674	0.368	0.368	1	1106	0.136	0.24469	1	1713	0.193066	0.264537				1				1				1				1	0.24469	N
Figure4_0168		GO:0006124 ferredoxin metabolic process	Dawn	ZT00	0.576514	0.652404	0.624486	0	0	0	0	0.652404	1	0.957208	0	0	0	0	7	2	6674	0.133	0.273074	1	1106	0.11	0.222636	1	1713	0.158637	0.237418				1				1				1				1	0.222636	N
Figure4_0169		GO:0006168 adenine salvage	Dawn	ZT00	0.576514	0.652404	0.624486	0	0	0	0	0.652404	1	0.957208	0	0	0	0	7	2	6674	0.133	0.273074	1	1106	0.11	0.222636	1	1713	0.158637	0.237418				1				1				1				1	0.222636	N
Figure4_0170		GO:0004000 adenosine deaminase activity	Dawn	ZT00	0.576514	0.652404	0.624486	0	0	0	0	0.652404	1	0.957208	0	0	0	0	7	2	6674	0.133	0.273074	1	1106	0.11	0.222636	1	1713	0.158637	0.237418				1				1				1				1	0.222636	N
Figure4_0171		GO:0006560 proline metabolic process	Dawn	ZT00	0.602807	0.712442	0.682078	0	0	0	0	0.712442	1	0.957381	0	0	0	0	5	2	6674	0.0838	0.252271	1	1106	0.0811	0.193891	1	1713	0.119707	0.207932				1				1				1				1	0.193891	N
Figure4_0172		GO:0006562 proline catabolic process	Dawn	ZT00	0.602807	0.712442	0.682078	0	0	0	0	0.712442	1	0.957381	0	0	0	0	5	2	6674	0.0838	0.252271	1	1106	0.0811	0.193891	1	1713	0.119707	0.207932				1				1				1				1	0.193891	N
Figure4_0173		GO:0006788 heme oxidation	Dawn	ZT00	0.602807	0.712442	0.682078	0	0	0	0	0.712442	1	0.957381	0	0	0	0	5	2	6674	0.0838	0.252271	1	1106	0.0811	0.193891	1	1713	0.119707	0.207932				1				1				1				1	0.193891	N
Figure4_0174		GO:0004402 histone acetyltransferase activity	Dawn	ZT00	0.602807	0.712442	0.682078	0	0	0	0	0.712442	1	0.957381	0	0	0	0	5	2	6674	0.0838	0.252271	1	1106	0.0811	0.193891	1	1713	0.119707	0.207932				1				1				1				1	0.193891	N
Figure4_0175		GO:0004659 prenyltransferase activity	Dawn	ZT00	0.602807	0.712442	0.682078	0	0	0	0	0.712442	1	0.957381	0	0	0	0	5	2	6674	0.0838	0.252271	1	1106	0.0811	0.193891	1	1713	0.119707	0.207932				1				1				1				1	0.193891	N
Figure4_0176		GO:0019132 C-terminal processing peptidase activity	Dawn	ZT00	0.778709	0.791557	0.759456	0	0	0	0	0.791557	1	0.959446	0	0	0	0	3	2	6674	0.0374	0.169618	1	1106	0.0504	0.161601	1	1713	0.0758776	0.173998				1				1				1				1	0.161601	N
Figure4_0177		GO:0050242 pyruvate, phosphate dikinase activity	Dawn	ZT00	0.619773	0.678843	0.651522	0	0	0	0	0.678843	1	0.959753	0	0	0	0	6	2	6674	0.108	0.244584	1	1106	0.0957	0.209487	1	1713	0.139759	0.223089				1				1				1				1	0.209487	N
Figure4_0178		GO:0006388 tRNA splicing	Dawn	ZT00	0.619773	0.678843	0.651522	0	0	0	0	0.678843	1	0.959753	0	0	0	0	6	2	6674	0.108	0.244584	1	1106	0.0957	0.209487	1	1713	0.139759	0.223089				1				1				1				1	0.209487	N
Figure4_0179		GO:0006084 acetyl-CoA metabolic process	Dawn	ZT00	0.534255	0.623975	0.59969	0	0	0	0	0.623975	1	0.96108	0	0	0	0	8	2	6674	0.156	0.301415	1	1106	0.123	0.237698	1	1713	0.176391	0.251368				1				1				1				1	0.237698	N
Figure4_0180		GO:0016363 nuclear matrix	Dawn	ZT00	0.534255	0.623975	0.59969	0	0	0	0	0.623975	1	0.96108	0	0	0	0	8	2	6674	0.156	0.301415	1	1106	0.123	0.237698	1	1713	0.176391	0.251368				1				1				1				1	0.237698	N
Figure4_0181		GO:0003913 DNA photolyase activity	Dawn	ZT00	0.534255	0.623975	0.59969	0	0	0	0	0.623975	1	0.96108	0	0	0	0	8	2	6674	0.156	0.301415	1	1106	0.123	0.237698	1	1713	0.176391	0.251368				1				1				1				1	0.237698	N
Figure4_0182		GO:0005279 amino acid-polyamine transporter activity	Dawn	ZT00	0.934642	1.04069	1.02148	0	0	0	0	1.04069	1	0.981543	0	0	0	0	10	4	6674	0.0187	0.121201	2	1106	0.0132	0.0910566	2	1713	0.0286472	0.0951742				1				1				1				1	0.0910566	Y
Figure4_0183		GO:0030912 response to deep water	Dawn	ZT00	0.561119	0.882699	0.870891	0	0	0	0	0.882699	1	0.986623	0	0	0	0	2	1	6674	0.173	0.284027	1	1106	0.0342	0.131009	1	1713	0.0519928	0.13462				1				1				1				1	0.131009	N
Figure4_0184		GO:0006887 exocytosis	Mid-Morning	ZT04	0.589106	0.426167	0.427698	0	0	0.429764	0	0.589106	0.99163	0.995193	0	0	1	0	46	2	6674	0.0882	0.260108	1	1106	0.361	0.374829	1	1713	0.357256	0.37351				1				1	1	990	0.351973	0.371737				1	0.25757	N
Figure4_0185		GO:0016236 macroautophagy	Mid-Morning	ZT04	0.638295	1.01226	1.0371	0	0	0	0	1.0371	0.97605	1	0	0	0	0	1	1	6674	0.0961	0.238465	1	1106	0.0174	0.097217	1	1713	0.0267198	0.0918129				1				1				1				1	0.0918129	Y
Figure4_0186		GO:0000272 polysaccharide catabolic process	Mid-Morning	ZT04	0.590557	0.619052	0.684101	0	0.502624	0.523901	0	0.684101	0.904912	1	0	0.734722	0.765824	0	85	10	6674	0.12	0.262189	3	1106	0.126	0.240408	4	1713	0.119901	0.206966				1	2	1520	0.270512	0.314323	2	990	0.236321	0.299294				1	0.206966	N
Figure4_0187		GO:0006816 calcium ion transport	Mid-Morning	ZT04	0.617733	0.597618	0.708664	0	0.42931	0	0.434152	0.708664	0.843302	1	0	0.605802	0	0.612635	47	7	6674	0.106	0.247809	2	1106	0.151	0.25257	3	1713	0.0985906	0.195585				1	1	1520	0.364468	0.372126				1	1	1034	0.358	0.368	0.195585	N
Figure4_0188		GO:0016772 transferase activity, transferring phosphorus-containing groups	Mid-Morning	ZT04	0.852243	0.802504	0.9833	0	0.537963	0	0.88941	0.9833	0.816134	1	0	0.5471	0	0.904516	121	19	6674	0.0265	0.143845	5	1106	0.0443	0.157578	7	1713	0.0319392	0.10392				1	3	1520	0.224163	0.289759				1	5	1034	0.0363	0.129	0.10392	N
Figure4_0189		GO:0016820 hydrolase activity, acting on acid anhydrides, catalyzing transmembrane movement of substances	Mid-Morning	ZT04	0.593353	0.701266	0.863495	0	0	0.459709	0.619789	0.863495	0.812125	1	0	0	0.532382	0.717768	107	14	6674	0.0813	0.257697	4	1106	0.081	0.198946	6	1713	0.0472993	0.136932				1				1	1	990	0.310859	0.346969	3	1034	0.158	0.24	0.136932	N
Figure4_0190		GO:0005247 voltage-gated chloride channel activity	Mid-Morning	ZT04	1.69095	1.1851	1.54206	0	0	0	0.821023	1.69095	0.768518	1	0	0	0	0.532419	24	9	6674	0.00102	0.0213463	3	1106	0.00838	0.0652977	4	1713	0.00405964	0.0287037				1				1				1	2	1034	0.0532	0.151	0.020373	Y
Figure4_0191		GO:0006839 mitochondrial transport	Mid-Morning	ZT04	0.809261	1.1851	1.54206	0	0	0	0	1.54206	0.768518	1	0	0	0	0	24	6	6674	0.0305	0.157206	3	1106	0.00838	0.0652977	4	1713	0.00405964	0.0287037				1				1				1				1	0.0287037	Y
Figure4_0192		GO:0006366 transcription from RNA polymerase II promoter	Mid-Morning	ZT04	0.53228	0.42582	0.564388	0	0.433072	0	0	0.564388	0.754481	1	0	0.767329	0	0	40	4	6674	0.194	0.303311	1	1106	0.349	0.375128	2	1713	0.201215	0.272654				1	1	1520	0.367881	0.368917				1				1	0.272654	N
Figure4_0193		GO:0006073 glucan metabolic process	Mid-Morning	ZT04	0.551733	0.42582	0.564388	0	0	0	0	0.564388	0.754481	1	0	0	0	0	40	3	6674	0.181	0.29057	1	1106	0.349	0.375128	2	1713	0.201215	0.272654				1				1				1				1	0.272654	N
Figure4_0194		GO:0016762 xyloglucan:xyloglucosyl transferase activity	Mid-Morning	ZT04	0.551733	0.42582	0.564388	0	0	0	0	0.564388	0.754481	1	0	0	0	0	40	3	6674	0.181	0.29057	1	1106	0.349	0.375128	2	1713	0.201215	0.272654				1				1				1				1	0.272654	N
Figure4_0195		GO:0015198 oligopeptide transporter activity	Mid-Morning	ZT04	1.17944	0.787037	1.09619	0	0	0.524135	0.530178	1.17944	0.717976	1	0	0	0.478143	0.483656	21	7	6674	0.00606	0.0725946	2	1106	0.0478	0.163291	3	1713	0.0179446	0.080133				1				1	1	990	0.238901	0.299133	1	1034	0.246	0.295	0.0661545	Y
Figure4_0196		GO:0010229 inflorescence development	Mid-Morning	ZT04	0.630576	0.482626	0.679073	0	0.447748	0	0.508638	0.679073	0.710713	1	0	0.659352	0	0.749018	24	5	6674	0.0714	0.238046	1	1106	0.278	0.329135	2	1713	0.112376	0.209376				1	1	1520	0.325963	0.356658				1	1	1034	0.267	0.31	0.209376	N
Figure4_0197		GO:0006817 phosphate transport	Mid-Morning	ZT04	0.496107	0.440535	0.62097	0	0	0	0	0.62097	0.70943	1	0	0	0	0	31	3	6674	0.221	0.329226	1	1106	0.317	0.362631	2	1713	0.154719	0.239348				1				1				1				1	0.239348	N
Figure4_0198		GO:0009288 flagellin-based flagellum	Mid-Morning	ZT04	0.493778	0.454123	0.645307	0	0	0	0	0.645307	0.703732	1	0	0	0	0	28	2	6674	0.224	0.330015	1	1106	0.302	0.351461	2	1713	0.137055	0.226304				1				1				1				1	0.226304	N
Figure4_0199		GO:0005249 voltage-gated potassium channel activity	Mid-Morning	ZT04	1.36486	0.85647	1.22078	0	0	0	0.920819	1.36486	0.701573	1	0	0	0	0.754284	18	7	6674	0.00284	0.0452576	2	1106	0.037	0.139165	3	1713	0.0122694	0.0601472				1				1				1	2	1034	0.033	0.12	0.0431662	Y
Figure4_0200		GO:0030955 potassium ion binding	Mid-Morning	ZT04	0.823111	0.759277	1.0893	0	0	0.588229	0.596879	1.0893	0.697035	1	0	0	0.540009	0.54795	59	11	6674	0.0288	0.153453	3	1106	0.067	0.17407	5	1713	0.0183793	0.0814149				1				1	2	990	0.171962	0.25809	2	1034	0.18	0.253	0.0814149	Y
Figure4_0201		GO:0001539 ciliary or flagellar motility	Mid-Morning	ZT04	0.50153	0.448909	0.647068	0	0	0	0	0.647068	0.693759	1	0	0	0	0	29	2	6674	0.216	0.322607	1	1106	0.308	0.355706	2	1713	0.143039	0.225389				1				1				1				1	0.225389	N
Figure4_0202		GO:0005319 lipid transporter activity	Mid-Morning	ZT04	0.53511	0.497692	0.721595	0	0	0	0	0.721595	0.689712	1	0	0	0	0	20	3	6674	0.192	0.300454	1	1106	0.249	0.317912	2	1713	0.0870924	0.189848				1				1				1				1	0.189848	N
Figure4_0203		GO:0003712 transcription cofactor activity	Mid-Morning	ZT04	0.588833	0.486822	0.706681	0	0.458108	0	0	0.706681	0.688885	1	0	0.648253	0	0	22	4	6674	0.122	0.264562	1	1106	0.264	0.32597	2	1713	0.0997542	0.19648				1	1	1520	0.313719	0.348251				1				1	0.19648	N
Figure4_0204		GO:0004607 phosphatidylcholine-sterol O-acyltransferase activity	Mid-Morning	ZT04	0.723272	0.545945	0.849035	0	0	0	0.600326	0.849035	0.643019	1	0	0	0	0.707069	14	4	6674	0.0469	0.192135	1	1106	0.194	0.284482	2	1713	0.0503125	0.141568				1				1				1	1	1034	0.184	0.251	0.141568	N
Figure4_0205		GO:0006537 glutamate biosynthetic process	Mid-Morning	ZT04	0.867938	0.587454	0.969802	0	0	0	0.632644	0.969802	0.605746	1	0	0	0	0.652343	11	4	6674	0.0246	0.139186	1	1106	0.161	0.258551	2	1713	0.033725	0.107201				1				1				1	1	1034	0.152	0.233	0.107201	N
Figure4_0206		GO:0006325 establishment and/or maintenance of chromatin architecture	Mid-Morning	ZT04	0.867938	0.587454	0.969802	0	0	0.618867	0	0.969802	0.605746	1	0	0	0.638137	0	11	4	6674	0.0246	0.139186	1	1106	0.161	0.258551	2	1713	0.033725	0.107201				1				1	1	990	0.146646	0.24051				1	0.107201	N
Figure4_0207		GO:0016310 phosphorylation	Mid-Morning	ZT04	0.861436	0.67503	1.23274	0	0.504475	0.428187	0.431798	1.23274	0.547583	1	0	0.409229	0.347345	0.350274	72	13	6674	0.0244	0.142224	3	1106	0.0967	0.211334	6	1713	0.0114587	0.0585135				1	2	1520	0.266434	0.312986	1	990	0.364648	0.373089	1	1034	0.362	0.37	0.0585135	Y
Figure4_0208		GO:0004713 protein-tyrosine kinase activity	Mid-Morning	ZT04	1.23905	0.691907	1.29086	0	0	0.467729	0.756962	1.29086	0.536003	1	0	0	0.362338	0.5864	31	9	6674	0.00485	0.062869	2	1106	0.0872	0.203279	4	1713	0.00932733	0.0511843				1				1	1	990	0.300933	0.34062	2	1034	0.079	0.175	0.0511843	Y
Figure4_0209		GO:0016767 geranylgeranyl-diphosphate geranylgeranyltransferase activity	Mid-Morning	ZT04	1.10713	0.757496	1.47516	0	0	0	0	1.47516	0.513503	1	0	0	0	0	4	3	6674	0.00851	0.0844678	1	1106	0.0661	0.174785	2	1713	0.00540368	0.0334846				1				1				1				1	0.0334846	Y
Figure4_0210		GO:0008801 beta-phosphoglucomutase activity	Mid-Morning	ZT04	0.676179	0.757496	1.47516	0	0	0	0	1.47516	0.513503	1	0	0	0	0	4	2	6674	0.0597	0.213812	1	1106	0.0661	0.174785	2	1713	0.00540368	0.0334846				1				1				1				1	0.0334846	Y
Figure4_0211		GO:0008299 isoprenoid biosynthetic process	Mid-Morning	ZT04	0.575032	0.430377	0.886174	0	0	0	0.614394	0.886174	0.485657	1	0	0	0	0.69331	53	7	6674	0.129	0.272264	1	1106	0.367	0.371213	4	1713	0.0435965	0.129965				1				1				1	2	1034	0.16	0.243	0.129965	N
Figure4_0212		GO:0009341 beta-galactosidase complex	Mid-Morning	ZT04	0.561481	0.482626	1.00773	0	0	0.504292	0	1.00773	0.478925	1	0	0	0.500425	0	24	4	6674	0.139	0.281402	1	1106	0.278	0.329135	3	1713	0.0246704	0.0982364				1				1	1	990	0.260341	0.313118				1	0.0982364	Y
Figure4_0213		GO:0004567 beta-mannosidase activity	Mid-Morning	ZT04	0.561481	0.482626	1.00773	0	0	0.504292	0	1.00773	0.478925	1	0	0	0.500425	0	24	4	6674	0.139	0.281402	1	1106	0.278	0.329135	3	1713	0.0246704	0.0982364				1				1	1	990	0.260341	0.313118				1	0.0982364	Y
Figure4_0214		GO:0019904 protein domain specific binding	Mid-Morning	ZT04	1.08774	0.489234	1.02543	0	0.452529	0	0.838632	1.08774	0.477102	1	0	0.441307	0	0.817836	23	7	6674	0.00925	0.0887693	1	1106	0.271	0.324165	3	1713	0.0223171	0.0943131				1	1	1520	0.320085	0.352754				1	2	1034	0.0496	0.145	0.0817076	Y
Figure4_0215		GO:0046509 1,2-diacylglycerol 3-beta-galactosyltransferase activity	Mid-Morning	ZT04	0.928753	0.882699	1.90677	0	0	0	0	1.90677	0.462928	1	0	0	0	0	2	2	6674	0.0185	0.123594	1	1106	0.0342	0.131009	2	1713	0.00142711	0.0123945				1				1				1				1	0.0123945	Y
Figure4_0216	Figure5_010	GO:0008654 phospholipid biosynthetic process	Mid-Morning	ZT04	2.08334	1.1831	2.6285	0	0.595832	0.42758	0.718967	2.6285	0.450103	1	0	0.226682	0.162671	0.273527	73	19	6674	0.000302	0.00832657	5	1106	0.00827	0.0656	9	1713	0.000191941	0.00235234				1	3	1520	0.158477	0.253611	1	990	0.36389	0.373611	3	1034	0.0881	0.191	0.00235234	Y
Figure4_0217	Figure5_011	GO:0009737 response to abscisic acid stimulus	Mid-Morning	ZT04	1.40564	1.26714	2.94904	0	0	0.506247	0.454693	2.94904	0.429678	1	0	0	0.171665	0.154183	96	20	6674	0.00242	0.0412112	6	1106	0.00612	0.0540582	11	1713	7.54419e-05	0.00112449				1				1	2	990	0.253178	0.311712	1	1034	0.324	0.351	0.00112449	Y
Figure4_0218		GO:0009725 response to hormone stimulus	Mid-Morning	ZT04	0.752191	0.510834	1.23274	0	0.504475	0	0.560667	1.23274	0.414388	1	0	0.409229	0	0.454812	72	12	6674	0.0411	0.180736	2	1106	0.227	0.308437	6	1713	0.0114587	0.0585135				1	2	1520	0.266434	0.312986				1	2	1034	0.216	0.275	0.0585135	Y
Figure4_0219		GO:0005261 cation channel activity	Mid-Morning	ZT04	1.17955	0.52702	1.29709	0	0	0	0.931814	1.29709	0.406308	1	0	0	0	0.718386	16	6	6674	0.00631	0.0725859	1	1106	0.214	0.297153	3	1713	0.00910298	0.0504552				1				1				1	2	1034	0.027	0.117	0.0504552	Y
Figure4_0220	Figure5_012	GO:0009739 response to gibberellic acid stimulus	Mid-Morning	ZT04	1.27119	1.16221	3.01265	0	0	0.428165	0	3.01265	0.385777	1	0	0	0.142122	0	48	12	6674	0.00413	0.056935	4	1106	0.00931	0.0688317	8	1713	5.98797e-05	0.000971284				1				1	1	990	0.355803	0.373108				1	0.000971284	Y
Figure4_0221		GO:0009751 response to salicylic acid stimulus	Mid-Morning	ZT04	0.95857	0.759277	1.97465	0	0	0.588229	0	1.97465	0.384512	1	0	0	0.29789	0	59	12	6674	0.0151	0.115545	3	1106	0.067	0.17407	7	1713	0.00114372	0.010601				1				1	2	990	0.171962	0.25809				1	0.010601	Y
Figure4_0222		GO:0019344 cysteine biosynthetic process	Mid-Morning	ZT04	1.02642	0.705616	1.89941	0	0.646193	0	0	1.89941	0.371492	1	0	0.340207	0	0	30	8	6674	0.0113	0.10223	2	1106	0.0831	0.196963	5	1713	0.00138293	0.0126064				1	2	1520	0.128661	0.225843				1				1	0.0126064	Y
Figure4_0223	Figure5_013	GO:0009723 response to ethylene stimulus	Mid-Morning	ZT04	1.03501	0.794632	2.36184	0	0	0.427645	0	2.36184	0.336446	1	0	0	0.181064	0	49	11	6674	0.0109	0.100176	3	1106	0.0458	0.160461	7	1713	0.00040984	0.00434667				1				1	1	990	0.357498	0.373556				1	0.00434667	Y
Figure4_0224		GO:0006857 oligopeptide transport	Mid-Morning	ZT04	1.31258	0.487272	1.48067	0	0.64775	0.621464	0.643974	1.48067	0.329089	1	0	0.437472	0.419718	0.434921	99	20	6674	0.00325	0.0508581	2	1106	0.267	0.325633	8	1713	0.00485592	0.0330622				1	4	1520	0.126516	0.225035	3	990	0.134413	0.239076	3	1034	0.143	0.227	0.0330622	Y
Figure4_0225	Figure5_014	GO:0009001 serine O-acetyltransferase activity	Mid-Morning	ZT04	0.797309	0.652404	2.03632	0	0	0	0	2.03632	0.320384	1	0	0	0	0	7	3	6674	0.0331	0.162414	1	1106	0.11	0.222636	3	1713	0.000975651	0.0091978				1				1				1				1	0.0091978	Y
Figure4_0226		GO:0006535 cysteine biosynthetic process from serine	Mid-Morning	ZT04	1.1187	0.486822	1.64655	0	0.684871	0	0.521434	1.64655	0.295663	1	0	0.415944	0	0.316683	22	7	6674	0.00754	0.0828923	1	1106	0.264	0.32597	4	1713	0.00302789	0.022566				1	2	1520	0.0840699	0.206599				1	1	1034	0.253	0.301	0.022566	Y
Figure4_0227		GO:0016788 hydrolase activity, acting on ester bonds	Mid-Morning	ZT04	1.1025	0.514333	1.74294	0	0.639047	0.609011	1.07624	1.74294	0.295094	1	0	0.366648	0.349415	0.617483	172	28	6674	0.00868	0.0851817	3	1106	0.224	0.305962	12	1713	0.00226131	0.0180741				1	2	1520	0.132728	0.22959	4	990	0.151125	0.24603	7	1034	0.0175	0.0839	0.0180741	Y
Figure4_0228	Figure5_015	GO:0009753 response to jasmonic acid stimulus	Mid-Morning	ZT04	0.988575	0.710865	2.94497	0	0	0.434129	0	2.94497	0.241383	1	0	0	0.147414	0	64	13	6674	0.0124	0.111025	3	1106	0.0783	0.194596	9	1713	7.51241e-05	0.00113509				1				1	1	990	0.36802	0.36802				1	0.00113509	Y
Figure4_0229	Figure5_016	GO:0008967 phosphoglycolate phosphatase activity	Mid-Morning	ZT04	1.29945	0.501228	3.45538	0	0	0.53944	0	3.45538	0.145057	1	0	0	0.156116	0	19	7	6674	0.00372	0.0542995	1	1106	0.241	0.315335	6	1713	1.65214e-05	0.000350445				1				1	1	990	0.223115	0.288775				1	0.000350445	Y
Figure4_0230	Figure5_017	GO:0009651 response to salt stress	Mid-Morning	ZT04	2.55607	2.50242	3.48206	0.443697	0	0.576711	0	3.48206	0.718662	1	0.127424	0	0.165624	0	65	19	6674	7.83e-05	0.00272014	7	1106	0.000167	0.00314468	10	1713	1.49395e-05	0.000329565	1	573	0.329	0.36				1	2	990	0.189776	0.265026				1	0.000329565	Y
Figure4_0231		GO:0006810 transport	Mid-Morning	ZT04	0	2.85423	7.24026	0.995679	0.970016	0.76286	4.46218	7.24026	0.394216	1	0.13752	0.133975	0.105364	0.616301	2086	343	6674	7.64744e-15	1.47645e-12	61	1106	5.98e-05	0.00139885	107	1713	6.77802e-10	5.75089e-08	27	573	0.0179	0.101	61	1520	0.0193448	0.107148	35	990	0.0648374	0.172639	65	1034	7.95e-07	3.45e-05	5.75089e-08	Y
Figure4_0232		GO:0005216 ion channel activity	Mid-Morning	ZT04	8.7782	1.72958	9.61286	0.696804	0.667844	0.953262	1.94692	9.61286	0.179923	1	0.0724866	0.069474	0.0991653	0.202533	645	132	6674	3.91e-12	4.85119e-10	22	1106	0.00177	0.018639	54	1713	1.5476e-12	2.43858e-10	8	573	0.101	0.201	16	1520	0.0994908	0.21486	16	990	0.0246912	0.111362	22	1034	0.000837	0.0113	2.43858e-10	Y
Figure4_0233		GO:0004722 protein serine/threonine phosphatase activity	Mid-Morning	ZT04	5.42642	2.81604	3.68601	1.43297	0.650187	0.532988	0.551294	5.42642	0.76398	1	0.38876	0.176393	0.144598	0.149564	174	46	6674	3.7e-08	3.06043e-06	12	1106	6.89e-05	0.00152744	17	1713	8.03314e-06	0.000206059	6	573	0.00463	0.0369	6	1520	0.116389	0.223776	3	990	0.222144	0.293097	3	1034	0.224	0.281	3.74614e-06	Y
Figure4_0234		GO:0005744 mitochondrial inner membrane presequence translocase complex	Mid-Morning	ZT04	1.18112	0.967715	1.49355	0.514279	0.569693	0.537234	0.552842	1.49355	0.647929	1	0.344333	0.381435	0.359703	0.370153	166	28	6674	0.0061	0.0720796	7	1106	0.0199	0.107717	11	1713	0.00459759	0.0320958	2	573	0.253	0.306	3	1520	0.193252	0.269344	3	990	0.218998	0.290246	3	1034	0.222	0.28	0.0320958	Y
Figure4_0235		GO:0046686 response to cadmium ion	Mid-Morning	ZT04	1.60981	0.842201	2.70541	0.508638	0	0.434248	0	2.70541	0.311302	1	0.188008	0	0.160511	0	41	12	6674	0.00131	0.025283	3	1106	0.0309	0.143813	7	1713	0.000146496	0.00197055	1	573	0.259	0.31				1	1	990	0.339618	0.367919				1	0.00197055	Y
Figure4_0236		GO:0015074 DNA integration	Mid-Morning	ZT04	2.94229	1.12197	2.60098	0.712198	0.662866	0.752951	0.793174	2.94229	0.431364	1	0.273819	0.254853	0.289488	0.304952	536	30	6674	2.52e-05	0.00106762	3	1106	0.0105	0.0755148	3	1713	0.00020677	0.00250624	2	573	0.0876	0.194	13	1520	0.110397	0.217337	5	990	0.0747255	0.176624	5	1034	0.0636	0.161	0.00114211	Y
Figure4_0237	Figure5_018	GO:0005975 carbohydrate metabolic process	Mid-Morning	ZT04	2.24747	0.936024	1.89479	0.642065	0.816092	1.05237	0.718967	2.24747	0.493998	1	0.338858	0.430703	0.555401	0.379444	711	106	6674	0.000194	0.00580997	19	1106	0.0222	0.115871	33	1713	0.00142082	0.0127412	7	573	0.147	0.228	22	1520	0.0474317	0.152724	18	990	0.0170462	0.0886403	14	1034	0.0875	0.191	0.00565622	Y
Figure4_0238	Figure5_019	GO:0005355 glucose transporter activity	Mid-Morning	ZT04	4.55534	0.974406	3.61935	0.67162	0.611443	0.632214	1.45593	4.55534	0.269221	1	0.185564	0.168937	0.174676	0.402263	159	41	6674	3.4e-07	2.56774e-05	7	1106	0.0167	0.10607	16	1713	1.0237e-05	0.000240242	3	573	0.121	0.213	5	1520	0.15128	0.244657	4	990	0.135612	0.233231	8	1034	0.0041	0.035	2.78392e-05	Y
Figure4_0239		GO:0000160 two-component signal transduction system (phosphorelay)	Mid-Morning	ZT04	1.40631	0.58243	1.80564	0.430626	0.63545	0	1.76195	1.80564	0.322561	1	0.238489	0.351925	0	0.975805	103	21	6674	0.00245	0.041317	3	1106	0.164	0.261559	9	1713	0.00187222	0.0156444	1	573	0.368	0.371	4	1520	0.134482	0.2315				1	7	1034	0.00151	0.0173	0.0156444	Y
Figure4_0240		Carbohydrate transport and metabolism (KOGS)	Mid-Morning	ZT04	0	2.31617	8.83803	1.73993	0.730166	2.76768	2.04431	8.83803	0.262069	1	0.196868	0.0826164	0.313156	0.231309	1684	293	6674	1.19677e-15	2.97771e-13	49	1106	0.00029	0.00482864	97	1713	1.31643e-11	1.45202e-09	27	573	0.00208	0.0182	41	1520	0.0630325	0.186138	48	990	5.0216e-05	0.00170734	45	1034	0.000643	0.00903	1.45202e-09	Y
Figure4_0241		GO:0009624 response to nematode	Mid-Morning	ZT04	0.755458	0.49889	1.10455	0.423659	0.574587	0	0.436519	1.10455	0.451668	1	0.383557	0.5202	0	0.3952	80	13	6674	0.0407	0.179431	2	1106	0.244	0.317037	6	1713	0.0173173	0.0786048	1	573	0.353	0.377	3	1520	0.175889	0.266325				1	1	1034	0.352	0.366	0.0786048	Y
Figure4_0242		GO:0008415 acyltransferase activity	Mid-Morning	ZT04	2.93286	0.582553	3.09347	0.545155	0.89351	1.3553	0.917215	3.09347	0.188317	1	0.176228	0.288838	0.438117	0.2965	332	61	6674	2.69e-05	0.00108663	5	1106	0.164	0.261485	23	1713	4.82503e-05	0.000806364	3	573	0.225	0.285	13	1520	0.0311999	0.127788	12	990	0.00484193	0.0441265	10	1034	0.0285	0.121	0.000806364	Y
Figure4_0243		Inorganic ion transport and metabolism (KOGS)	Mid-Morning	ZT04	1.6937	0.662157	4.26545	0.655608	0.698983	0.96615	1.41229	4.26545	0.155238	1	0.153702	0.163871	0.226506	0.3311	763	107	6674	0.00103	0.0212989	15	1106	0.0954	0.217692	45	1713	1.62365e-06	5.42693e-05	8	573	0.131	0.221	17	1520	0.090175	0.199994	6	990	0.0237246	0.108106	22	1034	0.00486	0.0387	5.42693e-05	Y
Figure4_0244		GO:0004516 nicotinate phosphoribosyltransferase activity	Mid-Morning	ZT04	0.619773	0	1.24273	0	0	0	0	1.24273	0	1	0	0	0	0	6	2	6674	0.108	0.244584				1	2	1713	0.0115092	0.0571829				1				1				1				1	0.0571829	Y
Figure4_0245		GO:0004656 procollagen-proline 4-dioxygenase activity	Mid-Morning	ZT04	0.638295	0	1.0371	0	0	0	0	1.0371	0	1	0	0	0	0	1	1	6674	0.0961	0.238465				1	1	1713	0.0267198	0.0918129				1				1				1				1	0.0918129	Y
Figure4_0246		GO:0004375 glycine dehydrogenase (decarboxylating) activity	Mid-Morning	ZT04	0.47909	0	0.707803	0	0	0	0	0.707803	0	1	0	0	0	0	4	1	6674	0.279	0.337481				1	1	1713	0.0984309	0.195973				1				1				1				1	0.195973	N
Figure4_0247		GO:0004435 phosphoinositide phospholipase C activity	Mid-Morning	ZT04	0.47909	0	0.707803	0	0	0	0	0.707803	0	1	0	0	0	0	4	1	6674	0.279	0.337481				1	1	1713	0.0984309	0.195973				1				1				1				1	0.195973	N
Figure4_0248		GO:0004108 citrate (Si)-synthase activity	Mid-Morning	ZT04	0.428165	0	0.624486	0	0	0	0	0.624486	0	1	0	0	0	0	7	1	6674	0.354	0.375855				1	1	1713	0.158637	0.237418				1				1				1				1	0.237418	N
Figure4_0249	Figure5_020	GO:0016973 poly(A)+ mRNA export from nucleus	Mid-Morning	ZT04	1.29685	0	3.29881	0	0	0	0	3.29881	0	1	0	0	0	0	6	4	6674	0.00372	0.0542995				1	4	1713	2.59709e-05	0.00050256				1				1				1				1	0.00050256	Y
Figure4_0250		GO:0030096 plasma membrane-derived thylakoid photosystem II	Mid-Morning	ZT04	0.928753	0	1.90677	0	0	0	0	1.90677	0	1	0	0	0	0	2	2	6674	0.0185	0.123594				1	2	1713	0.00142711	0.0123945				1				1				1				1	0.0123945	Y
Figure4_0251		GO:0035059 RCAF complex	Mid-Morning	ZT04	0.928753	0	1.90677	0	0	0	0	1.90677	0	1	0	0	0	0	2	2	6674	0.0185	0.123594				1	2	1713	0.00142711	0.0123945				1				1				1				1	0.0123945	Y
Figure4_0252		GO:0048024 regulation of nuclear mRNA splicing, via spliceosome	Mid-Morning	ZT04	0.928753	0	1.90677	0	0	0	0	1.90677	0	1	0	0	0	0	2	2	6674	0.0185	0.123594				1	2	1713	0.00142711	0.0123945				1				1				1				1	0.0123945	Y
Figure4_0253		GO:0006744 ubiquinone biosynthetic process	Mid-Morning	ZT04	0.63408	0	1.69448	0	0	0	0	1.69448	0	1	0	0	0	0	10	3	6674	0.07	0.236556				1	3	1713	0.00261985	0.0202077				1				1				1				1	0.0202077	Y
Figure4_0254		GO:0008670 2,4-dienoyl-CoA reductase (NADPH) activity	Mid-Morning	ZT04	0.778709	0	1.64168	0	0	0	0	1.64168	0	1	0	0	0	0	3	2	6674	0.0374	0.169618				1	2	1713	0.00312411	0.0228205				1				1				1				1	0.0228205	Y
Figure4_0255		GO:0043014 alpha-tubulin binding	Mid-Morning	ZT04	0.676179	0	1.47516	0	0	0	0	1.47516	0	1	0	0	0	0	4	2	6674	0.0597	0.213812				1	2	1713	0.00540368	0.0334846				1				1				1				1	0.0334846	Y
Figure4_0256		GO:0048487 beta-tubulin binding	Mid-Morning	ZT04	0.676179	0	1.47516	0	0	0	0	1.47516	0	1	0	0	0	0	4	2	6674	0.0597	0.213812				1	2	1713	0.00540368	0.0334846				1				1				1				1	0.0334846	Y
Figure4_0257		GO:0051233 spindle midzone	Mid-Morning	ZT04	0.676179	0	1.47516	0	0	0	0	1.47516	0	1	0	0	0	0	4	2	6674	0.0597	0.213812				1	2	1713	0.00540368	0.0334846				1				1				1				1	0.0334846	Y
Figure4_0258		GO:0030496 midbody	Mid-Morning	ZT04	0.676179	0	1.47516	0	0	0	0	1.47516	0	1	0	0	0	0	4	2	6674	0.0597	0.213812				1	2	1713	0.00540368	0.0334846				1				1				1				1	0.0334846	Y
Figure4_0259		GO:0019003 GDP binding	Mid-Morning	ZT04	0.676179	0	1.47516	0	0	0	0	1.47516	0	1	0	0	0	0	4	2	6674	0.0597	0.213812				1	2	1713	0.00540368	0.0334846				1				1				1				1	0.0334846	Y
Figure4_0260		GO:0008934 inositol-1(or 4)-monophosphatase activity	Mid-Morning	ZT04	0.676179	0	1.47516	0	0	0	0	1.47516	0	1	0	0	0	0	4	2	6674	0.0597	0.213812				1	2	1713	0.00540368	0.0334846				1				1				1				1	0.0334846	Y
Figure4_0261		GO:0008603 cAMP-dependent protein kinase regulator activity	Mid-Morning	ZT04	0.602807	0	1.32839	0	0	0	0	1.32839	0	1	0	0	0	0	5	2	6674	0.0838	0.252271				1	2	1713	0.00821477	0.0469476				1				1				1				1	0.0469476	Y
Figure4_0262		GO:0010296 prenylcysteine methylesterase activity	Mid-Morning	ZT04	0.602807	0	1.32839	0	0	0	0	1.32839	0	1	0	0	0	0	5	2	6674	0.0838	0.252271				1	2	1713	0.00821477	0.0469476				1				1				1				1	0.0469476	Y
Figure4_0263		GO:0008170 N-methyltransferase activity	Mid-Morning	ZT04	0.602807	0	1.32839	0	0	0	0	1.32839	0	1	0	0	0	0	5	2	6674	0.0838	0.252271				1	2	1713	0.00821477	0.0469476				1				1				1				1	0.0469476	Y
Figure4_0264		GO:0047412 N-(long-chain-acyl)ethanolamine deacylase activity	Mid-Morning	ZT04	0.619773	0	1.24273	0	0	0	0	1.24273	0	1	0	0	0	0	6	2	6674	0.108	0.244584				1	2	1713	0.0115092	0.0571829				1				1				1				1	0.0571829	Y
Figure4_0265		GO:0005952 cAMP-dependent protein kinase complex	Mid-Morning	ZT04	0.619773	0	1.24273	0	0	0	0	1.24273	0	1	0	0	0	0	6	2	6674	0.108	0.244584				1	2	1713	0.0115092	0.0571829				1				1				1				1	0.0571829	Y
Figure4_0266		GO:0006021 inositol biosynthetic process	Mid-Morning	ZT04	0.619773	0	1.24273	0	0	0	0	1.24273	0	1	0	0	0	0	6	2	6674	0.108	0.244584				1	2	1713	0.0115092	0.0571829				1				1				1				1	0.0571829	Y
Figure4_0267		GO:0046524 sucrose-phosphate synthase activity	Mid-Morning	ZT04	0.576514	0	1.14362	0	0	0	0	1.14362	0	1	0	0	0	0	7	2	6674	0.133	0.273074				1	2	1713	0.0152413	0.0718426				1				1				1				1	0.0718426	Y
Figure4_0268		GO:0016984 ribulose-bisphosphate carboxylase activity	Mid-Morning	ZT04	0.526587	0	1.09619	0	0	0	0	1.09619	0	1	0	0	0	0	21	3	6674	0.2	0.30662				1	3	1713	0.0179446	0.080133				1				1				1				1	0.080133	Y
Figure4_0269		GO:0004707 MAP kinase activity	Mid-Morning	ZT04	0.638295	0	1.0371	0	0	0	0	1.0371	0	1	0	0	0	0	1	1	6674	0.0961	0.238465				1	1	1713	0.0267198	0.0918129				1				1				1				1	0.0918129	Y
Figure4_0270		GO:0030776 (RS)-1-benzyl-1,2,3,4-tetrahydroisoquinoline N-methyltransferase activity	Mid-Morning	ZT04	0.638295	0	1.0371	0	0	0	0	1.0371	0	1	0	0	0	0	1	1	6674	0.0961	0.238465				1	1	1713	0.0267198	0.0918129				1				1				1				1	0.0918129	Y
Figure4_0271		GO:0005991 trehalose metabolic process	Mid-Morning	ZT04	0.638295	0	1.0371	0	0	0	0	1.0371	0	1	0	0	0	0	1	1	6674	0.0961	0.238465				1	1	1713	0.0267198	0.0918129				1				1				1				1	0.0918129	Y
Figure4_0272		GO:0015184 L-cystine transporter activity	Mid-Morning	ZT04	0.638295	0	1.0371	0	0	0	0	1.0371	0	1	0	0	0	0	1	1	6674	0.0961	0.238465				1	1	1713	0.0267198	0.0918129				1				1				1				1	0.0918129	Y
Figure4_0273		GO:0015997 ubiquinone biosynthetic process monooxygenase activity	Mid-Morning	ZT04	0.638295	0	1.0371	0	0	0	0	1.0371	0	1	0	0	0	0	1	1	6674	0.0961	0.238465				1	1	1713	0.0267198	0.0918129				1				1				1				1	0.0918129	Y
Figure4_0274		GO:0006296 nucleotide-excision repair, DNA incision, 5 -to lesion	Mid-Morning	ZT04	0.638295	0	1.0371	0	0	0	0	1.0371	0	1	0	0	0	0	1	1	6674	0.0961	0.238465				1	1	1713	0.0267198	0.0918129				1				1				1				1	0.0918129	Y
Figure4_0275		GO:0046034 ATP metabolic process	Mid-Morning	ZT04	0.638295	0	1.0371	0	0	0	0	1.0371	0	1	0	0	0	0	1	1	6674	0.0961	0.238465				1	1	1713	0.0267198	0.0918129				1				1				1				1	0.0918129	Y
Figure4_0276		GO:0005765 lysosomal membrane	Mid-Morning	ZT04	0.638295	0	1.0371	0	0	0	0	1.0371	0	1	0	0	0	0	1	1	6674	0.0961	0.238465				1	1	1713	0.0267198	0.0918129				1				1				1				1	0.0918129	Y
Figure4_0277		GO:0016311 dephosphorylation	Mid-Morning	ZT04	0.638295	0	1.0371	0	0	0	0	1.0371	0	1	0	0	0	0	1	1	6674	0.0961	0.238465				1	1	1713	0.0267198	0.0918129				1				1				1				1	0.0918129	Y
Figure4_0278		GO:0005993 trehalose catabolic process	Mid-Morning	ZT04	0.638295	0	1.0371	0	0	0	0	1.0371	0	1	0	0	0	0	1	1	6674	0.0961	0.238465				1	1	1713	0.0267198	0.0918129				1				1				1				1	0.0918129	Y
Figure4_0279		GO:0005678 chromatin assembly complex	Mid-Morning	ZT04	0.638295	0	1.0371	0	0	0	0	1.0371	0	1	0	0	0	0	1	1	6674	0.0961	0.238465				1	1	1713	0.0267198	0.0918129				1				1				1				1	0.0918129	Y
Figure4_0280		GO:0015811 L-cystine transport	Mid-Morning	ZT04	0.638295	0	1.0371	0	0	0	0	1.0371	0	1	0	0	0	0	1	1	6674	0.0961	0.238465				1	1	1713	0.0267198	0.0918129				1				1				1				1	0.0918129	Y
Figure4_0281		GO:0042823 pyridoxal phosphate biosynthetic process	Mid-Morning	ZT04	0.638295	0	1.0371	0	0	0	0	1.0371	0	1	0	0	0	0	1	1	6674	0.0961	0.238465				1	1	1713	0.0267198	0.0918129				1				1				1				1	0.0918129	Y
Figure4_0282		GO:0016041 glutamate synthase (ferredoxin) activity	Mid-Morning	ZT04	0.638295	0	1.0371	0	0	0	0	1.0371	0	1	0	0	0	0	1	1	6674	0.0961	0.238465				1	1	1713	0.0267198	0.0918129				1				1				1				1	0.0918129	Y
Figure4_0283		GO:0015927 trehalase activity	Mid-Morning	ZT04	0.638295	0	1.0371	0	0	0	0	1.0371	0	1	0	0	0	0	1	1	6674	0.0961	0.238465				1	1	1713	0.0267198	0.0918129				1				1				1				1	0.0918129	Y
Figure4_0284		GO:0006543 glutamine catabolic process	Mid-Morning	ZT04	0.638295	0	1.0371	0	0	0	0	1.0371	0	1	0	0	0	0	1	1	6674	0.0961	0.238465				1	1	1713	0.0267198	0.0918129				1				1				1				1	0.0918129	Y
Figure4_0285		GO:0030794 (S)-coclaurine-N-methyltransferase activity	Mid-Morning	ZT04	0.638295	0	1.0371	0	0	0	0	1.0371	0	1	0	0	0	0	1	1	6674	0.0961	0.238465				1	1	1713	0.0267198	0.0918129				1				1				1				1	0.0918129	Y
Figure4_0286		GO:0047632 agmatine deiminase activity	Mid-Morning	ZT04	0.638295	0	1.0371	0	0	0	0	1.0371	0	1	0	0	0	0	1	1	6674	0.0961	0.238465				1	1	1713	0.0267198	0.0918129				1				1				1				1	0.0918129	Y
Figure4_0287		GO:0016814 hydrolase activity, acting on carbon-nitrogen (but not peptide) bonds, in cyclic amidines	Mid-Morning	ZT04	0.638295	0	1.0371	0	0	0	0	1.0371	0	1	0	0	0	0	1	1	6674	0.0961	0.238465				1	1	1713	0.0267198	0.0918129				1				1				1				1	0.0918129	Y
Figure4_0288		GO:0009451 RNA modification	Mid-Morning	ZT04	0.638295	0	1.0371	0	0	0	0	1.0371	0	1	0	0	0	0	1	1	6674	0.0961	0.238465				1	1	1713	0.0267198	0.0918129				1				1				1				1	0.0918129	Y
Figure4_0289		GO:0017150 tRNA dihydrouridine synthase activity	Mid-Morning	ZT04	0.638295	0	1.0371	0	0	0	0	1.0371	0	1	0	0	0	0	1	1	6674	0.0961	0.238465				1	1	1713	0.0267198	0.0918129				1				1				1				1	0.0918129	Y
Figure4_0290		GO:0045120 pronucleus	Mid-Morning	ZT04	0.638295	0	1.0371	0	0	0	0	1.0371	0	1	0	0	0	0	1	1	6674	0.0961	0.238465				1	1	1713	0.0267198	0.0918129				1				1				1				1	0.0918129	Y
Figure4_0291		GO:0000797 condensin core heterodimer	Mid-Morning	ZT04	0.638295	0	1.0371	0	0	0	0	1.0371	0	1	0	0	0	0	1	1	6674	0.0961	0.238465				1	1	1713	0.0267198	0.0918129				1				1				1				1	0.0918129	Y
Figure4_0292		GO:0010025 wax biosynthetic process	Mid-Morning	ZT04	0.638295	0	1.0371	0	0	0	0	1.0371	0	1	0	0	0	0	1	1	6674	0.0961	0.238465				1	1	1713	0.0267198	0.0918129				1				1				1				1	0.0918129	Y
Figure4_0293		GO:0009007 site-specific DNA-methyltransferase (adenine-specific) activity	Mid-Morning	ZT04	0.638295	0	1.0371	0	0	0	0	1.0371	0	1	0	0	0	0	1	1	6674	0.0961	0.238465				1	1	1713	0.0267198	0.0918129				1				1				1				1	0.0918129	Y
Figure4_0294		GO:0009922 fatty acid elongase activity	Mid-Morning	ZT04	0.638295	0	1.0371	0	0	0	0	1.0371	0	1	0	0	0	0	1	1	6674	0.0961	0.238465				1	1	1713	0.0267198	0.0918129				1				1				1				1	0.0918129	Y
Figure4_0295		GO:0009923 fatty acid elongase complex	Mid-Morning	ZT04	0.638295	0	1.0371	0	0	0	0	1.0371	0	1	0	0	0	0	1	1	6674	0.0961	0.238465				1	1	1713	0.0267198	0.0918129				1				1				1				1	0.0918129	Y
Figure4_0296		GO:0004497 monooxygenase activity	Mid-Morning	ZT04	0.638295	0	1.0371	0	0	0	0	1.0371	0	1	0	0	0	0	1	1	6674	0.0961	0.238465				1	1	1713	0.0267198	0.0918129				1				1				1				1	0.0918129	Y
Figure4_0297		GO:0004556 alpha-amylase activity	Mid-Morning	ZT04	0.638295	0	1.0371	0	0	0	0	1.0371	0	1	0	0	0	0	1	1	6674	0.0961	0.238465				1	1	1713	0.0267198	0.0918129				1				1				1				1	0.0918129	Y
Figure4_0298		GO:0016844 strictosidine synthase activity	Mid-Morning	ZT04	0.531951	0	1.02148	0	0	0	0	1.02148	0	1	0	0	0	0	10	2	6674	0.196	0.302355				1	2	1713	0.0286472	0.0951742				1				1				1				1	0.0951742	Y
Figure4_0299		GO:0042578 phosphoric ester hydrolase activity	Mid-Morning	ZT04	0.559567	0	1.01769	0	0	0	0	1.01769	0	1	0	0	0	0	9	2	6674	0.177	0.285468				1	2	1713	0.0238496	0.0960079				1				1				1				1	0.0960079	Y
Figure4_0300		GO:0006283 transcription-coupled nucleotide-excision repair	Mid-Morning	ZT04	0.559567	0	1.01769	0	0	0	0	1.01769	0	1	0	0	0	0	9	2	6674	0.177	0.285468				1	2	1713	0.0238496	0.0960079				1				1				1				1	0.0960079	Y
Figure4_0301		GO:0006529 asparagine biosynthetic process	Mid-Morning	ZT04	0.505287	0	0.969802	0	0	0	0	0.969802	0	1	0	0	0	0	11	2	6674	0.214	0.322113				1	2	1713	0.033725	0.107201				1				1				1				1	0.107201	N
Figure4_0302		GO:0004067 asparaginase activity	Mid-Morning	ZT04	0.505287	0	0.969802	0	0	0	0	0.969802	0	1	0	0	0	0	11	2	6674	0.214	0.322113				1	2	1713	0.033725	0.107201				1				1				1				1	0.107201	N
Figure4_0303		GO:0006493 protein amino acid O-linked glycosylation	Mid-Morning	ZT04	0.561119	0	0.870891	0	0	0	0	0.870891	0	1	0	0	0	0	2	1	6674	0.173	0.284027				1	1	1713	0.0519928	0.13462				1				1				1				1	0.13462	N
Figure4_0304		GO:0007584 response to nutrient	Mid-Morning	ZT04	0.561119	0	0.870891	0	0	0	0	0.870891	0	1	0	0	0	0	2	1	6674	0.173	0.284027				1	1	1713	0.0519928	0.13462				1				1				1				1	0.13462	N
Figure4_0305		GO:0042548 regulation of photosynthesis, light reaction	Mid-Morning	ZT04	0.561119	0	0.870891	0	0	0	0	0.870891	0	1	0	0	0	0	2	1	6674	0.173	0.284027				1	1	1713	0.0519928	0.13462				1				1				1				1	0.13462	N
Figure4_0306		GO:0008886 glyceraldehyde-3-phosphate dehydrogenase (NADP+) activity	Mid-Morning	ZT04	0.561119	0	0.870891	0	0	0	0	0.870891	0	1	0	0	0	0	2	1	6674	0.173	0.284027				1	1	1713	0.0519928	0.13462				1				1				1				1	0.13462	N
Figure4_0307		GO:0030099 myeloid cell differentiation	Mid-Morning	ZT04	0.561119	0	0.870891	0	0	0	0	0.870891	0	1	0	0	0	0	2	1	6674	0.173	0.284027				1	1	1713	0.0519928	0.13462				1				1				1				1	0.13462	N
Figure4_0308		GO:0015439 heme-transporting ATPase activity	Mid-Morning	ZT04	0.561119	0	0.870891	0	0	0	0	0.870891	0	1	0	0	0	0	2	1	6674	0.173	0.284027				1	1	1713	0.0519928	0.13462				1				1				1				1	0.13462	N
Figure4_0309		GO:0007565 pregnancy	Mid-Morning	ZT04	0.561119	0	0.870891	0	0	0	0	0.870891	0	1	0	0	0	0	2	1	6674	0.173	0.284027				1	1	1713	0.0519928	0.13462				1				1				1				1	0.13462	N
Figure4_0310		GO:0005964 phosphorylase kinase complex	Mid-Morning	ZT04	0.561119	0	0.870891	0	0	0	0	0.870891	0	1	0	0	0	0	2	1	6674	0.173	0.284027				1	1	1713	0.0519928	0.13462				1				1				1				1	0.13462	N
Figure4_0311		GO:0003825 alpha,alpha-trehalose-phosphate synthase (UDP-forming) activity	Mid-Morning	ZT04	0.561119	0	0.870891	0	0	0	0	0.870891	0	1	0	0	0	0	2	1	6674	0.173	0.284027				1	1	1713	0.0519928	0.13462				1				1				1				1	0.13462	N
Figure4_0312		GO:0009903 chloroplast avoidance movement	Mid-Morning	ZT04	0.561119	0	0.870891	0	0	0	0	0.870891	0	1	0	0	0	0	2	1	6674	0.173	0.284027				1	1	1713	0.0519928	0.13462				1				1				1				1	0.13462	N
Figure4_0313		GO:0009904 chloroplast accumulation movement	Mid-Morning	ZT04	0.561119	0	0.870891	0	0	0	0	0.870891	0	1	0	0	0	0	2	1	6674	0.173	0.284027				1	1	1713	0.0519928	0.13462				1				1				1				1	0.13462	N
Figure4_0314		GO:0051090 regulation of transcription factor activity	Mid-Morning	ZT04	0.561119	0	0.870891	0	0	0	0	0.870891	0	1	0	0	0	0	2	1	6674	0.173	0.284027				1	1	1713	0.0519928	0.13462				1				1				1				1	0.13462	N
Figure4_0315		GO:0015412 molybdate-transporting ATPase activity	Mid-Morning	ZT04	0.561119	0	0.870891	0	0	0	0	0.870891	0	1	0	0	0	0	2	1	6674	0.173	0.284027				1	1	1713	0.0519928	0.13462				1				1				1				1	0.13462	N
Figure4_0316		GO:0006637 acyl-CoA metabolic process	Mid-Morning	ZT04	0.561119	0	0.870891	0	0	0	0	0.870891	0	1	0	0	0	0	2	1	6674	0.173	0.284027				1	1	1713	0.0519928	0.13462				1				1				1				1	0.13462	N
Figure4_0317		GO:0050080 malonyl-CoA decarboxylase activity	Mid-Morning	ZT04	0.561119	0	0.870891	0	0	0	0	0.870891	0	1	0	0	0	0	2	1	6674	0.173	0.284027				1	1	1713	0.0519928	0.13462				1				1				1				1	0.13462	N
Figure4_0318		GO:0043190 ATP-binding cassette (ABC) transporter complex	Mid-Morning	ZT04	0.561119	0	0.870891	0	0	0	0	0.870891	0	1	0	0	0	0	2	1	6674	0.173	0.284027				1	1	1713	0.0519928	0.13462				1				1				1				1	0.13462	N
Figure4_0319		GO:0019166 trans-2-enoyl-CoA reductase (NADPH) activity	Mid-Morning	ZT04	0.561119	0	0.870891	0	0	0	0	0.870891	0	1	0	0	0	0	2	1	6674	0.173	0.284027				1	1	1713	0.0519928	0.13462				1				1				1				1	0.13462	N
Figure4_0320		GO:0004692 cGMP-dependent protein kinase activity	Mid-Morning	ZT04	0.561119	0	0.870891	0	0	0	0	0.870891	0	1	0	0	0	0	2	1	6674	0.173	0.284027				1	1	1713	0.0519928	0.13462				1				1				1				1	0.13462	N
Figure4_0321		GO:0042651 thylakoid membrane	Mid-Morning	ZT04	0.483468	0	0.849035	0	0	0	0	0.849035	0	1	0	0	0	0	14	2	6674	0.251	0.337451				1	2	1713	0.0503125	0.141568				1				1				1				1	0.141568	N
Figure4_0322		GO:0008295 spermidine biosynthetic process	Mid-Morning	ZT04	0.476897	0	0.846228	0	0	0	0	0.846228	0	1	0	0	0	0	15	2	6674	0.259	0.342377				1	2	1713	0.0561935	0.142486				1				1				1				1	0.142486	N
Figure4_0323		GO:0006519 amino acid and derivative metabolic process	Mid-Morning	ZT04	0.476897	0	0.846228	0	0	0	0	0.846228	0	1	0	0	0	0	15	2	6674	0.259	0.342377				1	2	1713	0.0561935	0.142486				1				1				1				1	0.142486	N
Figure4_0324		GO:0008482 sulfite oxidase activity	Mid-Morning	ZT04	0.506927	0	0.759456	0	0	0	0	0.759456	0	1	0	0	0	0	3	1	6674	0.233	0.320191				1	1	1713	0.0758776	0.173998				1				1				1				1	0.173998	N
Figure4_0325		GO:0008661 1-deoxy-D-xylulose-5-phosphate synthase activity	Mid-Morning	ZT04	0.506927	0	0.759456	0	0	0	0	0.759456	0	1	0	0	0	0	3	1	6674	0.233	0.320191				1	1	1713	0.0758776	0.173998				1				1				1				1	0.173998	N
Figure4_0326		GO:0030261 chromosome condensation	Mid-Morning	ZT04	0.506927	0	0.759456	0	0	0	0	0.759456	0	1	0	0	0	0	3	1	6674	0.233	0.320191				1	1	1713	0.0758776	0.173998				1				1				1				1	0.173998	N
Figure4_0327		GO:0015408 ferric-transporting ATPase activity	Mid-Morning	ZT04	0.506927	0	0.759456	0	0	0	0	0.759456	0	1	0	0	0	0	3	1	6674	0.233	0.320191				1	1	1713	0.0758776	0.173998				1				1				1				1	0.173998	N
Figure4_0328		GO:0016208 AMP binding	Mid-Morning	ZT04	0.506927	0	0.759456	0	0	0	0	0.759456	0	1	0	0	0	0	3	1	6674	0.233	0.320191				1	1	1713	0.0758776	0.173998				1				1				1				1	0.173998	N
Figure4_0329		GO:0006085 acetyl-CoA biosynthetic process	Mid-Morning	ZT04	0.506927	0	0.759456	0	0	0	0	0.759456	0	1	0	0	0	0	3	1	6674	0.233	0.320191				1	1	1713	0.0758776	0.173998				1				1				1				1	0.173998	N
Figure4_0330		GO:0005985 sucrose metabolic process	Mid-Morning	ZT04	0.470395	0	0.742927	0	0	0	0	0.742927	0	1	0	0	0	0	19	2	6674	0.271	0.346123				1	2	1713	0.0807876	0.180748				1				1				1				1	0.180748	N
Figure4_0331		GO:0004605 phosphatidate cytidylyltransferase activity	Mid-Morning	ZT04	0.47909	0	0.707803	0	0	0	0	0.707803	0	1	0	0	0	0	4	1	6674	0.279	0.337481				1	1	1713	0.0984309	0.195973				1				1				1				1	0.195973	N
Figure4_0332		GO:0050463 nitrate reductase [NAD(P)H] activity	Mid-Morning	ZT04	0.47909	0	0.707803	0	0	0	0	0.707803	0	1	0	0	0	0	4	1	6674	0.279	0.337481				1	1	1713	0.0984309	0.195973				1				1				1				1	0.195973	N
Figure4_0333		GO:0016671 oxidoreductase activity, acting on sulfur group of donors, disulfide as acceptor	Mid-Morning	ZT04	0.47909	0	0.707803	0	0	0	0	0.707803	0	1	0	0	0	0	4	1	6674	0.279	0.337481				1	1	1713	0.0984309	0.195973				1				1				1				1	0.195973	N
Figure4_0334		GO:0009446 putrescine biosynthetic process	Mid-Morning	ZT04	0.47909	0	0.707803	0	0	0	0	0.707803	0	1	0	0	0	0	4	1	6674	0.279	0.337481				1	1	1713	0.0984309	0.195973				1				1				1				1	0.195973	N
Figure4_0335		GO:0030655 beta-lactam antibiotic catabolic process	Mid-Morning	ZT04	0.47909	0	0.707803	0	0	0	0	0.707803	0	1	0	0	0	0	4	1	6674	0.279	0.337481				1	1	1713	0.0984309	0.195973				1				1				1				1	0.195973	N
Figure4_0336		GO:0050505 hydroquinone glucosyltransferase activity	Mid-Morning	ZT04	0.47909	0	0.707803	0	0	0	0	0.707803	0	1	0	0	0	0	4	1	6674	0.279	0.337481				1	1	1713	0.0984309	0.195973				1				1				1				1	0.195973	N
Figure4_0337		GO:0019421 sulfate reduction, APS pathway	Mid-Morning	ZT04	0.47909	0	0.707803	0	0	0	0	0.707803	0	1	0	0	0	0	4	1	6674	0.279	0.337481				1	1	1713	0.0984309	0.195973				1				1				1				1	0.195973	N
Figure4_0338		GO:0000109 nucleotide-excision repair complex	Mid-Morning	ZT04	0.47909	0	0.707803	0	0	0	0	0.707803	0	1	0	0	0	0	4	1	6674	0.279	0.337481				1	1	1713	0.0984309	0.195973				1				1				1				1	0.195973	N
Figure4_0339		GO:0006597 spermine biosynthetic process	Mid-Morning	ZT04	0.47909	0	0.707803	0	0	0	0	0.707803	0	1	0	0	0	0	4	1	6674	0.279	0.337481				1	1	1713	0.0984309	0.195973				1				1				1				1	0.195973	N
Figure4_0340		GO:0047216 inositol 3-alpha-galactosyltransferase activity	Mid-Morning	ZT04	0.47909	0	0.707803	0	0	0	0	0.707803	0	1	0	0	0	0	4	1	6674	0.279	0.337481				1	1	1713	0.0984309	0.195973				1				1				1				1	0.195973	N
Figure4_0341		GO:0008800 beta-lactamase activity	Mid-Morning	ZT04	0.47909	0	0.707803	0	0	0	0	0.707803	0	1	0	0	0	0	4	1	6674	0.279	0.337481				1	1	1713	0.0984309	0.195973				1				1				1				1	0.195973	N
Figure4_0342		GO:0031403 lithium ion binding	Mid-Morning	ZT04	0.47909	0	0.707803	0	0	0	0	0.707803	0	1	0	0	0	0	4	1	6674	0.279	0.337481				1	1	1713	0.0984309	0.195973				1				1				1				1	0.195973	N
Figure4_0343		GO:0043025 cell soma	Mid-Morning	ZT04	0.47909	0	0.707803	0	0	0	0	0.707803	0	1	0	0	0	0	4	1	6674	0.279	0.337481				1	1	1713	0.0984309	0.195973				1				1				1				1	0.195973	N
Figure4_0344		GO:0003910 DNA ligase (ATP) activity	Mid-Morning	ZT04	0.450182	0	0.682078	0	0	0	0	0.682078	0	1	0	0	0	0	5	1	6674	0.313	0.358629				1	1	1713	0.119707	0.207932				1				1				1				1	0.207932	N
Figure4_0345		GO:0006370 mRNA capping	Mid-Morning	ZT04	0.450182	0	0.682078	0	0	0	0	0.682078	0	1	0	0	0	0	5	1	6674	0.313	0.358629				1	1	1713	0.119707	0.207932				1				1				1				1	0.207932	N
Figure4_0346		GO:0042819 vitamin B6 biosynthetic process	Mid-Morning	ZT04	0.450182	0	0.682078	0	0	0	0	0.682078	0	1	0	0	0	0	5	1	6674	0.313	0.358629				1	1	1713	0.119707	0.207932				1				1				1				1	0.207932	N
Figure4_0347		GO:0008901 ferredoxin hydrogenase activity	Mid-Morning	ZT04	0.450182	0	0.682078	0	0	0	0	0.682078	0	1	0	0	0	0	5	1	6674	0.313	0.358629				1	1	1713	0.119707	0.207932				1				1				1				1	0.207932	N
Figure4_0348		GO:0016985 mannan endo-1,4-beta-mannosidase activity	Mid-Morning	ZT04	0.450182	0	0.682078	0	0	0	0	0.682078	0	1	0	0	0	0	5	1	6674	0.313	0.358629				1	1	1713	0.119707	0.207932				1				1				1				1	0.207932	N
Figure4_0349		GO:0030612 arsenate reductase (thioredoxin) activity	Mid-Morning	ZT04	0.450182	0	0.682078	0	0	0	0	0.682078	0	1	0	0	0	0	5	1	6674	0.313	0.358629				1	1	1713	0.119707	0.207932				1				1				1				1	0.207932	N
Figure4_0350		GO:0006672 ceramide metabolic process	Mid-Morning	ZT04	0.450182	0	0.682078	0	0	0	0	0.682078	0	1	0	0	0	0	5	1	6674	0.313	0.358629				1	1	1713	0.119707	0.207932				1				1				1				1	0.207932	N
Figure4_0351		GO:0004066 asparagine synthase (glutamine-hydrolyzing) activity	Mid-Morning	ZT04	0.450182	0	0.682078	0	0	0	0	0.682078	0	1	0	0	0	0	5	1	6674	0.313	0.358629				1	1	1713	0.119707	0.207932				1				1				1				1	0.207932	N
Figure4_0352		GO:0007076 mitotic chromosome condensation	Mid-Morning	ZT04	0.434447	0	0.651522	0	0	0	0	0.651522	0	1	0	0	0	0	6	1	6674	0.338	0.372293				1	1	1713	0.139759	0.223089				1				1				1				1	0.223089	N
Figure4_0353		GO:0007015 actin filament organization	Mid-Morning	ZT04	0.434447	0	0.651522	0	0	0	0	0.651522	0	1	0	0	0	0	6	1	6674	0.338	0.372293				1	1	1713	0.139759	0.223089				1				1				1				1	0.223089	N
Figure4_0354		GO:0015646 permease activity	Mid-Morning	ZT04	0.434447	0	0.651522	0	0	0	0	0.651522	0	1	0	0	0	0	6	1	6674	0.338	0.372293				1	1	1713	0.139759	0.223089				1				1				1				1	0.223089	N
Figure4_0355		GO:0008825 cyclopropane-fatty-acyl-phospholipid synthase activity	Mid-Morning	ZT04	0.434447	0	0.651522	0	0	0	0	0.651522	0	1	0	0	0	0	6	1	6674	0.338	0.372293				1	1	1713	0.139759	0.223089				1				1				1				1	0.223089	N
Figure4_0356		GO:0006623 protein targeting to vacuole	Mid-Morning	ZT04	0.434447	0	0.651522	0	0	0	0	0.651522	0	1	0	0	0	0	6	1	6674	0.338	0.372293				1	1	1713	0.139759	0.223089				1				1				1				1	0.223089	N
Figure4_0357		GO:0009081 branched chain family amino acid metabolic process	Mid-Morning	ZT04	0.434447	0	0.651522	0	0	0	0	0.651522	0	1	0	0	0	0	6	1	6674	0.338	0.372293				1	1	1713	0.139759	0.223089				1				1				1				1	0.223089	N
Figure4_0358		GO:0006621 protein retention in ER	Mid-Morning	ZT04	0.428165	0	0.624486	0	0	0	0	0.624486	0	1	0	0	0	0	7	1	6674	0.354	0.375855				1	1	1713	0.158637	0.237418				1				1				1				1	0.237418	N
Figure4_0359		GO:0050377 UDP-glucose 4,6-dehydratase activity	Mid-Morning	ZT04	0.428165	0	0.624486	0	0	0	0	0.624486	0	1	0	0	0	0	7	1	6674	0.354	0.375855				1	1	1713	0.158637	0.237418				1				1				1				1	0.237418	N
Figure4_0360		GO:0006571 tyrosine biosynthetic process	Mid-Morning	ZT04	0.428165	0	0.624486	0	0	0	0	0.624486	0	1	0	0	0	0	7	1	6674	0.354	0.375855				1	1	1713	0.158637	0.237418				1				1				1				1	0.237418	N
Figure4_0361		GO:0046923 ER retention sequence binding	Mid-Morning	ZT04	0.428165	0	0.624486	0	0	0	0	0.624486	0	1	0	0	0	0	7	1	6674	0.354	0.375855				1	1	1713	0.158637	0.237418				1				1				1				1	0.237418	N
Figure4_0362		GO:0006536 glutamate metabolic process	Mid-Morning	ZT04	0.428165	0	0.624486	0	0	0	0	0.624486	0	1	0	0	0	0	7	1	6674	0.354	0.375855				1	1	1713	0.158637	0.237418				1				1				1				1	0.237418	N
Figure4_0363		GO:0006596 polyamine biosynthetic process	Mid-Morning	ZT04	0.428165	0	0.624486	0	0	0	0	0.624486	0	1	0	0	0	0	7	1	6674	0.354	0.375855				1	1	1713	0.158637	0.237418				1				1				1				1	0.237418	N
Figure4_0364		GO:0010253 UDP-rhamnose biosynthetic process	Mid-Morning	ZT04	0.428165	0	0.624486	0	0	0	0	0.624486	0	1	0	0	0	0	7	1	6674	0.354	0.375855				1	1	1713	0.158637	0.237418				1				1				1				1	0.237418	N
Figure4_0365		GO:0030424 axon	Mid-Morning	ZT04	0.428165	0	0.624486	0	0	0	0	0.624486	0	1	0	0	0	0	7	1	6674	0.354	0.375855				1	1	1713	0.158637	0.237418				1				1				1				1	0.237418	N
Figure4_0366		GO:0048510 regulation of timing of transition from vegetative to reproductive phase	Mid-Morning	ZT04	0.431013	0	0.59969	0	0	0	0	0.59969	0	1	0	0	0	0	8	1	6674	0.364	0.372141				1	1	1713	0.176391	0.251368				1				1				1				1	0.251368	N
Figure4_0367		GO:0008508 bile acid:sodium symporter activity	Mid-Morning	ZT04	0.431013	0	0.59969	0	0	0	0	0.59969	0	1	0	0	0	0	8	1	6674	0.364	0.372141				1	1	1713	0.176391	0.251368				1				1				1				1	0.251368	N
Figure4_0368		GO:0047213 anthocyanidin 3-O-glucosyltransferase activity	Mid-Morning	ZT04	0.431013	0	0.59969	0	0	0	0	0.59969	0	1	0	0	0	0	8	1	6674	0.364	0.372141				1	1	1713	0.176391	0.251368				1				1				1				1	0.251368	N
Figure4_0369		GO:0008150 biological_process	Mid-Morning	ZT04	0.431013	0	0.59969	0	0	0	0	0.59969	0	1	0	0	0	0	8	1	6674	0.364	0.372141				1	1	1713	0.176391	0.251368				1				1				1				1	0.251368	N
Figure4_0370		GO:0004766 spermidine synthase activity	Mid-Morning	ZT04	0.431013	0	0.59969	0	0	0	0	0.59969	0	1	0	0	0	0	8	1	6674	0.364	0.372141				1	1	1713	0.176391	0.251368				1				1				1				1	0.251368	N
Figure4_0371		GO:0030833 regulation of actin filament polymerization	Mid-Morning	ZT04	0.431013	0	0.59969	0	0	0	0	0.59969	0	1	0	0	0	0	8	1	6674	0.364	0.372141				1	1	1713	0.176391	0.251368				1				1				1				1	0.251368	N
Figure4_0372		GO:0042132 fructose-bisphosphatase activity	Mid-Morning	ZT04	0.431013	0	0.59969	0	0	0	0	0.59969	0	1	0	0	0	0	8	1	6674	0.364	0.372141				1	1	1713	0.176391	0.251368				1				1				1				1	0.251368	N
Figure4_0373		GO:0019253 reductive pentose-phosphate cycle	Mid-Morning	ZT04	0.590032	0	0.429144	0	0	0	0	0.590032	0	1	0	0	0	0	31	1	6674	0.12	0.262189				1	1	1713	0.363493	0.372269				1				1				1				1	0.25702	N
Figure4_0374		GO:0042597 periplasmic space	Mid-Morning	ZT04	0.434567	0	0.577514	0	0	0	0	0.577514	0	1	0	0	0	0	9	1	6674	0.368	0.368				1	1	1713	0.193066	0.264537				1				1				1				1	0.264537	N
Figure4_0375		GO:0008615 pyridoxine biosynthetic process	Mid-Morning	ZT04	0.434567	0	0.577514	0	0	0	0	0.577514	0	1	0	0	0	0	9	1	6674	0.368	0.368				1	1	1713	0.193066	0.264537				1				1				1				1	0.264537	N
Figure4_0376		GO:0047325 inositol tetrakisphosphate 1-kinase activity	Mid-Morning	ZT04	0.434567	0	0.577514	0	0	0	0	0.577514	0	1	0	0	0	0	9	1	6674	0.368	0.368				1	1	1713	0.193066	0.264537				1				1				1				1	0.264537	N
Figure4_0377		GO:0004430 1-phosphatidylinositol 4-kinase activity	Mid-Morning	ZT04	0.430974	0	0.558528	0	0	0	0	0.558528	0	1	0	0	0	0	10	1	6674	0.367	0.371059				1	1	1713	0.208709	0.276358				1				1				1				1	0.276358	N
Figure4_0378		GO:0016986 transcription initiation factor activity	Mid-Morning	ZT04	0.430974	0	0.558528	0	0	0	0	0.558528	0	1	0	0	0	0	10	1	6674	0.367	0.371059				1	1	1713	0.208709	0.276358				1				1				1				1	0.276358	N
Figure4_0379		GO:0005885 Arp2/3 protein complex	Mid-Morning	ZT04	0.430974	0	0.558528	0	0	0	0	0.558528	0	1	0	0	0	0	10	1	6674	0.367	0.371059				1	1	1713	0.208709	0.276358				1				1				1				1	0.276358	N
Figure4_0380		GO:0006796 phosphate metabolic process	Mid-Morning	ZT04	0.429428	0	0.53047	0	0	0	0	0.53047	0	1	0	0	0	0	12	1	6674	0.356	0.375226				1	1	1713	0.237071	0.294802				1				1				1				1	0.294802	N
Figure4_0381		GO:0016407 acetyltransferase activity	Mid-Morning	ZT04	0.429428	0	0.53047	0	0	0	0	0.53047	0	1	0	0	0	0	12	1	6674	0.356	0.375226				1	1	1713	0.237071	0.294802				1				1				1				1	0.294802	N
Figure4_0382		GO:0016114 terpenoid biosynthetic process	Mid-Morning	ZT04	0.429428	0	0.53047	0	0	0	0	0.53047	0	1	0	0	0	0	12	1	6674	0.356	0.375226				1	1	1713	0.237071	0.294802				1				1				1				1	0.294802	N
Figure4_0383		GO:0045330 aspartyl esterase activity	Mid-Morning	ZT04	0.429428	0	0.53047	0	0	0	0	0.53047	0	1	0	0	0	0	12	1	6674	0.356	0.375226				1	1	1713	0.237071	0.294802				1				1				1				1	0.294802	N
Figure4_0384		GO:0008271 sulfate porter activity	Mid-Morning	ZT04	0.426598	0	0.520177	0	0	0	0	0.520177	0	1	0	0	0	0	13	1	6674	0.346	0.378703				1	1	1713	0.249872	0.301872				1				1				1				1	0.301872	N
Figure4_0385		GO:0006546 glycine catabolic process	Mid-Morning	ZT04	0.426598	0	0.520177	0	0	0	0	0.520177	0	1	0	0	0	0	13	1	6674	0.346	0.378703				1	1	1713	0.249872	0.301872				1				1				1				1	0.301872	N
Figure4_0386		GO:0030570 pectate lyase activity	Mid-Morning	ZT04	0.426598	0	0.520177	0	0	0	0	0.520177	0	1	0	0	0	0	13	1	6674	0.346	0.378703				1	1	1713	0.249872	0.301872				1				1				1				1	0.301872	N
Figure4_0387		GO:0009044 xylan 1,4-beta-xylosidase activity	Mid-Morning	ZT04	0.426598	0	0.520177	0	0	0	0	0.520177	0	1	0	0	0	0	13	1	6674	0.346	0.378703				1	1	1713	0.249872	0.301872				1				1				1				1	0.301872	N
Figure4_0388		GO:0046677 response to antibiotic	Mid-Morning	ZT04	0.42447	0	0.511647	0	0	0	0	0.511647	0	1	0	0	0	0	14	1	6674	0.335	0.38157				1	1	1713	0.261806	0.30786				1				1				1				1	0.30786	N
Figure4_0389		GO:0031402 sodium ion binding	Mid-Morning	ZT04	0.42447	0	0.511647	0	0	0	0	0.511647	0	1	0	0	0	0	14	1	6674	0.335	0.38157				1	1	1713	0.261806	0.30786				1				1				1				1	0.30786	N
Figure4_0390		GO:0019139 cytokinin dehydrogenase activity	Mid-Morning	ZT04	0.42447	0	0.511647	0	0	0	0	0.511647	0	1	0	0	0	0	14	1	6674	0.335	0.38157				1	1	1713	0.261806	0.30786				1				1				1				1	0.30786	N
Figure4_0391		GO:0002237 response to molecule of bacterial origin	Mid-Morning	ZT04	0.438774	0	0.496525	0	0	0	0	0.496525	0	1	0	0	0	0	16	1	6674	0.309	0.369906				1	1	1713	0.283221	0.318768				1				1				1				1	0.318768	N
Figure4_0392		GO:0000228 nuclear chromosome	Mid-Morning	ZT04	0.438774	0	0.496525	0	0	0	0	0.496525	0	1	0	0	0	0	16	1	6674	0.309	0.369906				1	1	1713	0.283221	0.318768				1				1				1				1	0.318768	N
Figure4_0393		GO:0006955 immune response	Mid-Morning	ZT04	0.438774	0	0.496525	0	0	0	0	0.496525	0	1	0	0	0	0	16	1	6674	0.309	0.369906				1	1	1713	0.283221	0.318768				1				1				1				1	0.318768	N
Figure4_0394		GO:0045300 acyl-[acyl-carrier-protein] desaturase activity	Mid-Morning	ZT04	0.438774	0	0.496525	0	0	0	0	0.496525	0	1	0	0	0	0	16	1	6674	0.309	0.369906				1	1	1713	0.283221	0.318768				1				1				1				1	0.318768	N
Figure4_0395		GO:0010011 auxin binding	Mid-Morning	ZT04	0.438774	0	0.496525	0	0	0	0	0.496525	0	1	0	0	0	0	16	1	6674	0.309	0.369906				1	1	1713	0.283221	0.318768				1				1				1				1	0.318768	N
Figure4_0396		GO:0006066 alcohol metabolic process	Mid-Morning	ZT04	0.492047	0	0.448415	0	0	0	0	0.492047	0	1	0	0	0	0	22	1	6674	0.224	0.330015				1	1	1713	0.330282	0.356111				1				1				1				1	0.322072	N
Figure4_0397		GO:0003988 acetyl-CoA C-acyltransferase activity	Mid-Morning	ZT04	0.47909	0	0.707803	0	0	0	0	0.707803	0	1	0	0	0	0	4	1	6674	0.279	0.337481				1	1	1713	0.0984309	0.195973				1				1				1				1	0.195973	N
Figure4_0398		GO:0004768 stearoyl-CoA 9-desaturase activity	Mid-Morning	ZT04	0.434567	0	0.577514	0	0	0	0	0.577514	0	1	0	0	0	0	9	1	6674	0.368	0.368				1	1	1713	0.193066	0.264537				1				1				1				1	0.264537	N
Figure4_0399		GO:0005681 spliceosome	Mid-Morning	ZT04	0.676179	0	1.47516	0	0	0	0	1.47516	0	1	0	0	0	0	4	2	6674	0.0597	0.213812				1	2	1713	0.00540368	0.0334846				1				1				1				1	0.0334846	Y
Figure4_0400		GO:0004742 dihydrolipoyllysine-residue acetyltransferase activity	Mid-Morning	ZT04	0.602807	0	1.32839	0	0	0	0	1.32839	0	1	0	0	0	0	5	2	6674	0.0838	0.252271				1	2	1713	0.00821477	0.0469476				1				1				1				1	0.0469476	Y
Figure4_0401		GO:0003883 CTP synthase activity	Mid-Morning	ZT04	0.602807	0	1.32839	0	0	0	0	1.32839	0	1	0	0	0	0	5	2	6674	0.0838	0.252271				1	2	1713	0.00821477	0.0469476				1				1				1				1	0.0469476	Y
Figure4_0402		GO:0004017 adenylate kinase activity	Mid-Morning	ZT04	0.47909	0	0.707803	0	0	0	0	0.707803	0	1	0	0	0	0	4	1	6674	0.279	0.337481				1	1	1713	0.0984309	0.195973				1				1				1				1	0.195973	N
Figure4_0403		GO:0004592 pantoate-beta-alanine ligase activity	Mid-Morning	ZT04	0.450182	0	0.682078	0	0	0	0	0.682078	0	1	0	0	0	0	5	1	6674	0.313	0.358629				1	1	1713	0.119707	0.207932				1				1				1				1	0.207932	N
Figure4_0404		GO:0004352 glutamate dehydrogenase activity	Mid-Morning	ZT04	0.428165	0	0.624486	0	0	0	0	0.624486	0	1	0	0	0	0	7	1	6674	0.354	0.375855				1	1	1713	0.158637	0.237418				1				1				1				1	0.237418	N
Figure4_0405		GO:0004450 isocitrate dehydrogenase (NADP+) activity	Mid-Morning	ZT04	0.431013	0	0.59969	0	0	0	0	0.59969	0	1	0	0	0	0	8	1	6674	0.364	0.372141				1	1	1713	0.176391	0.251368				1				1				1				1	0.251368	N
Figure4_0406		GO:0004316 3-oxoacyl-[acyl-carrier-protein] reductase activity	Mid-Morning	ZT04	0.497347	0	0.884544	0	0	0	0	0.884544	0	1	0	0	0	0	13	2	6674	0.241	0.327556				1	2	1713	0.0445884	0.130454				1				1				1				1	0.130454	N
Figure4_0407		GO:0004527 exonuclease activity	Mid-Morning	ZT04	0.434447	0	0.651522	0	0	0	0	0.651522	0	1	0	0	0	0	6	1	6674	0.338	0.372293				1	1	1713	0.139759	0.223089				1				1				1				1	0.223089	N
Figure4_0408		GO:0004086 carbamoyl-phosphate synthase activity	Mid-Morning	ZT04	0.434447	0	0.651522	0	0	0	0	0.651522	0	1	0	0	0	0	6	1	6674	0.338	0.372293				1	1	1713	0.139759	0.223089				1				1				1				1	0.223089	N
Figure4_0409		GO:0004488 methylenetetrahydrofolate dehydrogenase (NADP+) activity	Mid-Morning	ZT04	0.561119	0	0.870891	0	0	0	0	0.870891	0	1	0	0	0	0	2	1	6674	0.173	0.284027				1	1	1713	0.0519928	0.13462				1				1				1				1	0.13462	N
Figure4_0410		GO:0004411 homogentisate 1,2-dioxygenase activity	Mid-Morning	ZT04	0.470307	0	0.706681	0	0	0	0	0.706681	0	1	0	0	0	0	22	2	6674	0.263	0.346872				1	2	1713	0.0997542	0.19648				1				1				1				1	0.19648	N
Figure4_0411		GO:0004420 hydroxymethylglutaryl-CoA reductase (NADPH) activity	Mid-Morning	ZT04	0.450182	0	0.682078	0	0	0	0	0.682078	0	1	0	0	0	0	5	1	6674	0.313	0.358629				1	1	1713	0.119707	0.207932				1				1				1				1	0.207932	N
Figure4_0412		GO:0004839 ubiquitin activating enzyme activity	Mid-Morning	ZT04	0.450182	0	0.682078	0	0	0	0	0.682078	0	1	0	0	0	0	5	1	6674	0.313	0.358629				1	1	1713	0.119707	0.207932				1				1				1				1	0.207932	N
Figure4_0413		GO:0003994 aconitate hydratase activity	Mid-Morning	ZT04	0.487528	0	0.664967	0	0	0	0	0.664967	0	1	0	0	0	0	25	2	6674	0.247	0.335187				1	2	1713	0.118635	0.216288				1				1				1				1	0.216288	N
Figure4_0414		GO:0004672 protein kinase activity	Mid-Morning	ZT04	0.428165	0	0.624486	0	0	0	0	0.624486	0	1	0	0	0	0	7	1	6674	0.354	0.375855				1	1	1713	0.158637	0.237418				1				1				1				1	0.237418	N
Figure4_0415		GO:0004048 anthranilate phosphoribosyltransferase activity	Mid-Morning	ZT04	0.429428	0	0.53047	0	0	0	0	0.53047	0	1	0	0	0	0	12	1	6674	0.356	0.375226				1	1	1713	0.237071	0.294802				1				1				1				1	0.294802	N
Figure4_0416		GO:0015293 symporter activity	Mid-Morning	ZT04	0.690742	0.424842	1.16673	0.427128	0	0.71767	0.549751	1.16673	0.364131	1	0.36609	0	0.615113	0.47119	76	12	6674	0.0513	0.207228	1	1106	0.35	0.375974	6	1713	0.0142044	0.0681193	1	573	0.348	0.374				1	3	990	0.0875506	0.191571	2	1034	0.225	0.282	0.0681193	Y
Figure4_0417		GO:0006278 RNA-dependent DNA replication	Mid-Morning	ZT04	1.15811	0.597305	2.70079	0.621602	0.728186	0.669984	0.703335	2.70079	0.22116	1	0.230156	0.26962	0.24807	0.260419	407	30	6674	0.00672	0.0757964	6	1106	0.144	0.252752	1	1713	0.000151677	0.00199166	2	573	0.166	0.239	13	1520	0.0711919	0.186988	4	990	0.113432	0.213804	4	1034	0.101	0.198	0.00199166	Y
Figure4_0418		GO:0003968 RNA-directed RNA polymerase activity	Mid-Morning	ZT04	1.20358	0.611073	2.84355	0.640165	0.750057	0.68867	0.714443	2.84355	0.214898	1	0.225129	0.263775	0.242187	0.25125	424	31	6674	0.00544	0.068473	6	1106	0.136	0.244865	1	1713	9.87842e-05	0.00143367	2	573	0.154	0.229	14	1520	0.0590465	0.177805	4	990	0.101937	0.2048	4	1034	0.0899	0.193	0.00143367	Y
Figure4_0419		GO:0042545 cell wall modification	Mid-Morning	ZT04	0.542795	0.429391	0.646061	0.454693	0	0	0	0.646061	0.664629	1	0.703792	0	0	0	60	5	6674	0.148	0.29515	1	1106	0.367	0.372056	3	1713	0.143576	0.225912	1	573	0.318	0.351				1				1				1	0.225912	N
Figure4_0420		GO:0004445 inositol-polyphosphate 5-phosphatase activity	Mid-Morning	ZT04	0.530635	0.434123	0.651622	0.463442	0	0	0	0.651622	0.666219	1	0.711213	0	0	0	57	5	6674	0.158	0.302921	1	1106	0.368	0.368025	3	1713	0.133661	0.223038	1	573	0.31	0.344				1				1				1	0.223038	N
Figure4_0421		GO:0019867 outer membrane	Mid-Morning	ZT04	1.78458	0.500875	2.64803	0.55752	1.52078	0.495177	0	2.64803	0.18915	1	0.210542	0.574308	0.186999	0	125	26	6674	0.000733	0.0172057	1	1106	0.242	0.315591	12	1713	0.000177385	0.00224892	2	573	0.209	0.277	9	1520	0.00293274	0.0301452	2	990	0.270927	0.319759				1	0.00224892	Y
Figure4_0422		GO:0005622 intracellular	Mid-Morning	ZT04	0.624178	0.487171	0.757252	0.552842	0	0.496334	0	0.757252	0.64334	1	0.730063	0	0.655441	0	127	12	6674	0.104	0.244119	2	1106	0.267	0.325709	6	1713	0.0764222	0.174883	2	573	0.212	0.28				1	2	990	0.270928	0.318908				1	0.174883	N
Figure4_0423		GO:0030246 carbohydrate binding	Mid-Morning	ZT04	0.584322	0.424948	1.03266	0.508638	0.434152	0	0	1.03266	0.411508	1	0.492551	0.420421	0	0	41	6	6674	0.123	0.266398	1	1106	0.352	0.375882	4	1713	0.0216962	0.0927555	1	573	0.259	0.31	1	1520	0.368	0.368				1				1	0.0927555	Y
Figure4_0424		GO:0008138 protein tyrosine/serine/threonine phosphatase activity	Mid-Morning	ZT04	0.548689	0.432175	0.600567	0.533132	0	0.453021	0	0.600567	0.719612	1	0.887716	0	0.754323	0	35	5	6674	0.145	0.290837	1	1106	0.334	0.369679	2	1713	0.176717	0.250861	1	573	0.233	0.293				1	1	990	0.318872	0.352354				1	0.250861	N
Figure4_0425		GO:0009011 starch synthase activity	Mid-Morning	ZT04	0.603285	0.435609	1.23125	0.543634	0	0	0	1.23125	0.353794	1	0.441531	0	0	0	33	6	6674	0.0788	0.252073	1	1106	0.326	0.366768	4	1713	0.0113385	0.0587153	1	573	0.224	0.286				1				1				1	0.0587153	Y
Figure4_0426		GO:0009250 glucan biosynthetic process	Mid-Morning	ZT04	0.603285	0.435609	1.23125	0.543634	0	0	0	1.23125	0.353794	1	0.441531	0	0	0	33	6	6674	0.0788	0.252073	1	1106	0.326	0.366768	4	1713	0.0113385	0.0587153	1	573	0.224	0.286				1				1				1	0.0587153	Y
Figure4_0427		GO:0016987 sigma factor activity	Mid-Morning	ZT04	0.883494	0.52702	0.810001	0.667562	0.505955	0	0	0.883494	0.650641	1	0.824149	0.624635	0	0	16	5	6674	0.0221	0.135646	1	1106	0.214	0.297153	2	1713	0.0622053	0.154881	1	573	0.127	0.215	1	1520	0.264068	0.311921				1				1	0.130769	N
Figure4_0428		GO:0016020 membrane	Mid-Morning	ZT04	0	2.0863	10.6271	2.75945	0.952203	0.897327	8.61261	10.6271	0.196318	1	0.259661	0.0896011	0.0844373	0.810436	3173	518	6674	4.31273e-21	1.49729e-18	79	1106	0.000616	0.00819787	161	1713	8.55758e-14	2.35975e-11	50	573	8.57e-05	0.00174	88	1520	0.0207813	0.111634	58	990	0.0300912	0.12667	104	1034	3.58e-11	2.44e-09	2.35975e-11	Y
Figure4_0429		GO:0006096 glycolysis	Mid-Morning	ZT04	0.871199	0.557049	1.29746	0.779892	0.581245	0.600357	0.60206	1.29746	0.429339	1	0.601093	0.447988	0.462718	0.464031	185	27	6674	0.0236	0.13896	4	1106	0.182	0.277301	11	1713	0.00900396	0.0504131	4	573	0.0635	0.166	5	1520	0.171251	0.262274	1	990	0.155586	0.250982	4	1034	0.172	0.25	0.0504131	Y
Figure4_0430		Lipid transport and metabolism (KOGS)	Mid-Morning	ZT04	0	1.53386	9.94896	2.16052	0.725985	0.710287	3.93554	9.94896	0.154173	1	0.217161	0.072971	0.071393	0.395573	1351	231	6674	4.93482e-12	5.70894e-10	37	1106	0.00294	0.0292507	87	1713	6.11807e-13	1.12471e-10	25	573	0.000516	0.00691	30	1520	0.0639939	0.187938	20	990	0.0853045	0.194856	46	1034	3.39e-06	0.000116	1.12471e-10	Y
Figure4_0431		GO:0015288 porin activity	Mid-Morning	ZT04	2.46317	0.431541	3.87345	0.653647	1.06951	0.42967	0	3.87345	0.11141	1	0.16875	0.276111	0.110927	0	84	22	6674	0.000105	0.00344123	1	1106	0.336	0.37022	12	1713	4.61056e-06	0.000133827	2	573	0.138	0.222	6	1520	0.0131523	0.0852108	1	990	0.351628	0.371817				1	0.000133827	Y
Figure4_0432		GO:0009058 biosynthetic process	Mid-Morning	ZT04	2.17366	0.678262	2.9539	1.057	0.645591	0.585933	1.16494	2.9539	0.229615	1	0.357832	0.218555	0.198359	0.394374	319	55	6674	0.000242	0.00689105	8	1106	0.0909	0.209768	22	1713	7.25862e-05	0.00111198	7	573	0.0195	0.0877	6	1520	0.129051	0.226156	4	990	0.173461	0.259458	11	1034	0.0113	0.0684	0.00111198	Y
Figure4_0433		GO:0031072 heat shock protein binding	Mid-Morning	ZT04	2.59987	0.608716	2.81843	0.958607	0.624744	0.58561	0.688246	2.81843	0.215977	1	0.340121	0.221664	0.207778	0.244195	196	40	6674	6.85e-05	0.00242826	5	1106	0.131	0.246198	16	1713	0.000106043	0.00151903	5	573	0.0259	0.11	6	1520	0.13917	0.237277	4	990	0.174178	0.259651	5	1034	0.117	0.205	0.00151903	Y
Figure4_0434		GO:0015238 drug transporter activity	Mid-Morning	ZT04	1.74457	0.425307	2.60608	0.673664	0.724077	0.427556	0.742321	2.60608	0.163198	1	0.258497	0.277841	0.164061	0.284842	74	18	6674	0.000846	0.0188398	1	1106	0.353	0.375572	9	1713	0.00021109	0.00247694	2	573	0.117	0.212	4	1520	0.072575	0.188766	1	990	0.363066	0.373632	3	1034	0.0902	0.181	0.00247694	Y
Figure4_0435	Figure5_021	GO:0006855 multidrug transport	Mid-Morning	ZT04	1.74457	0.425307	2.60608	0.673664	0.724077	0.427556	0.742321	2.60608	0.163198	1	0.258497	0.277841	0.164061	0.284842	74	18	6674	0.000846	0.0188398	1	1106	0.353	0.375572	9	1713	0.00021109	0.00247694	2	573	0.117	0.212	4	1520	0.072575	0.188766	1	990	0.363066	0.373632	3	1034	0.0902	0.181	0.00247694	Y
Figure4_0436	Figure5_022	GO:0015297 antiporter activity	Mid-Morning	ZT04	1.84802	0.485501	2.72976	0.815309	0.711452	0.451398	0.627088	2.72976	0.177855	1	0.298674	0.260628	0.165362	0.229723	103	23	6674	0.000587	0.0143608	2	1106	0.269	0.326963	11	1713	0.00013513	0.00186311	3	573	0.0548	0.153	5	1520	0.0674442	0.194334	1	990	0.318866	0.353673	3	1034	0.151	0.236	0.00186311	Y
Figure4_0437		GO:0003824 catalytic activity	Mid-Morning	ZT04	0	1.56058	5.07053	3.03245	0.812769	0.745354	3.0348	5.07053	0.307775	1	0.598054	0.160293	0.146997	0.598517	1861	292	6674	7.5072e-11	8.15304e-09	48	1106	0.00267	0.0275053	90	1713	1.6185e-07	8.50097e-06	35	573	3.98e-05	0.000928	51	1520	0.040022	0.153897	27	990	0.069131	0.179741	54	1034	3.58e-05	0.000923	8.50097e-06	Y
Figure4_0438		GO:0009501 amyloplast	Mid-Morning	ZT04	1.37048	0.532086	2.38359	1.06399	0.445579	0.573579	0.432974	2.38359	0.223229	1	0.446382	0.186936	0.240637	0.181648	64	15	6674	0.00276	0.0448049	2	1106	0.207	0.293707	8	1713	0.000386078	0.00413441	3	573	0.0188	0.0863	1	1520	0.327931	0.358444	2	990	0.186922	0.266945	1	1034	0.367	0.369	0.00413441	Y
Figure4_0439		GO:0016021 integral to membrane	Mid-Morning	ZT04	0	1.96815	9.87348	3.97881	1.53085	1.0507	5.54363	9.87348	0.199337	1	0.40298	0.155047	0.106416	0.561467	3173	522	6674	6.95678e-22	3.02238e-19	78	1106	0.000883	0.0107609	158	1713	6.06622e-13	1.33821e-10	55	573	3.48e-06	0.000105	98	1520	0.00281041	0.0294542	61	990	0.0173133	0.0889821	93	1034	6.29e-08	2.86e-06	1.33821e-10	Y
Figure4_0440		GO:0008152 metabolic process	Mid-Morning	ZT04	0	0.772731	5.12283	1.75945	1.07089	2.24532	2.55596	5.12283	0.150841	1	0.343453	0.209044	0.438297	0.498935	2017	322	6674	1.37216e-12	1.83053e-10	40	1106	0.0499	0.16876	96	1713	1.29823e-07	7.53656e-06	31	573	0.00196	0.0174	61	1520	0.0131897	0.0849388	52	990	0.000244349	0.00568434	55	1034	0.000131	0.00278	7.53656e-06	Y
Figure4_0441		GO:0019252 starch biosynthetic process	Mid-Morning	ZT04	0.874313	0.425462	1.7642	1.23284	0	0.427645	0	1.7642	0.241164	1	0.698812	0	0.242402	0	49	10	6674	0.0228	0.137992	1	1106	0.365	0.375438	6	1713	0.00213769	0.0172108	3	573	0.00966	0.0585				1	1	990	0.357498	0.373556				1	0.0172108	Y
Figure4_0442		GO:0009654 oxygen evolving complex	Mid-Morning	ZT04	1.31238	0.448909	2.68583	1.68825	0.433752	0.476754	0	2.68583	0.16714	1	0.628575	0.161497	0.177507	0	29	9	6674	0.00329	0.0510244	1	1106	0.308	0.355706	6	1713	0.00015886	0.00206144	3	573	0.0024	0.0205	1	1520	0.348699	0.368339	1	990	0.290593	0.333615				1	0.00206144	Y
Figure4_0443		GO:0016791 phosphoric monoester hydrolase activity	Mid-Morning	ZT04	1.53146	0	3.65121	0.585027	0.43901	0	0	3.65121	0	1	0.160228	0.120237	0	0	26	9	6674	0.0017	0.0307594				1	7	1713	9.10803e-06	0.000223248	1	573	0.188	0.26	1	1520	0.336333	0.363907				1				1	0.000223248	Y
Figure4_0444		GO:0006541 glutamine metabolic process	Mid-Morning	ZT04	1.23835	0	1.7642	0.485452	0.537286	0.624065	0.638272	1.7642	0	1	0.275169	0.304549	0.353738	0.361791	49	12	6674	0.00475	0.0625057				1	6	1713	0.00213769	0.0172108	1	573	0.287	0.327	2	1520	0.216097	0.290211	2	990	0.138987	0.237649	2	1034	0.146	0.23	0.0172108	Y
Figure4_0445		GO:0016831 carboxy-lyase activity	Mid-Morning	ZT04	0.857735	0	1.34869	0.443697	0.510082	0.432319	0.754487	1.34869	0	1	0.328985	0.378206	0.320548	0.559423	65	12	6674	0.0255	0.141513				1	6	1713	0.00751465	0.0448036	1	573	0.329	0.36	2	1520	0.257524	0.308971	1	990	0.367884	0.369557	3	1034	0.071	0.176	0.0448036	Y
Figure4_0446		GO:0006108 malate metabolic process	Mid-Morning	ZT04	0.832644	0	1.32053	0.555955	0	0	1.1343	1.32053	0	1	0.421011	0	0	0.858979	30	7	6674	0.0281	0.150184				1	4	1713	0.00840815	0.0478051	1	573	0.209	0.278				1				1	3	1034	0.0124	0.0734	0.0478051	Y
Figure4_0447		GO:0006814 sodium ion transport	Mid-Morning	ZT04	0.505553	0	1.00616	0.50724	0	0	0	1.00616	0	1	0.504133	0	0	0	43	5	6674	0.173	0.284027				1	4	1713	0.0248489	0.0985912	1	573	0.266	0.311				1				1				1	0.0985912	Y
Figure4_0448		GO:0050819 negative regulation of coagulation	Mid-Morning	ZT04	0.961258	0	1.32839	0.869666	0	0	0	1.32839	0	1	0.654679	0	0	0	5	3	6674	0.0149	0.114519				1	2	1713	0.00821477	0.0469476	1	573	0.0439	0.135				1				1				1	0.0469476	Y
Figure4_0449		GO:0046554 malate dehydrogenase (NADP+) activity	Mid-Morning	ZT04	0.619773	0	1.24273	0.826814	0	0	0	1.24273	0	1	0.665318	0	0	0	6	2	6674	0.108	0.244584				1	2	1713	0.0115092	0.0571829	1	573	0.0522	0.149				1				1				1	0.0571829	Y
Figure4_0450		GO:0005576 extracellular region	Mid-Morning	ZT04	0.858348	0	1.15104	0.882729	0.42993	0	0.452225	1.15104	0	1	0.766894	0.373513	0	0.392882	36	8	6674	0.0255	0.141513				1	4	1713	0.0147908	0.0706245	2	573	0.0393	0.131	1	1520	0.364991	0.371595				1	1	1034	0.329	0.353	0.0706245	Y
Figure4_0451		GO:0030060 L-malate dehydrogenase activity	Mid-Morning	ZT04	0.612645	0	0.884544	0.69037	0	0	0.607303	0.884544	0	1	0.780481	0	0	0.686572	13	3	6674	0.112	0.249415				1	2	1713	0.0445884	0.130454	1	573	0.106	0.204				1				1	1	1034	0.174	0.247	0.130454	N
Figure4_0452		GO:0048503 GPI anchor binding	Mid-Morning	ZT04	0.729863	0	0.696232	0.546682	0.578889	0.495281	0	0.729863	0	1	0.785201	0.831461	0.711373	0	133	9	6674	0.0435	0.190326				1	1	1713	0.0945198	0.201265	2	573	0.22	0.284	4	1520	0.180076	0.2637	2	990	0.270139	0.319683				1	0.186268	N
Figure4_0453		GO:0016615 malate dehydrogenase activity	Mid-Morning	ZT04	0.583017	0	0.849035	0.68403	0	0	0.600326	0.849035	0	1	0.805655	0	0	0.707069	14	3	6674	0.125	0.267395				1	2	1713	0.0503125	0.141568	1	573	0.113	0.207				1				1	1	1034	0.184	0.251	0.141568	N
Figure4_0454		GO:0004969 histamine receptor activity	Mid-Morning	ZT04	0.723272	0	0.849035	0.68403	0.523659	0	0	0.849035	0	1	0.805655	0.616769	0	0	14	4	6674	0.0469	0.192135				1	2	1713	0.0503125	0.141568	1	573	0.113	0.207	1	1520	0.242595	0.299462				1				1	0.141568	N
Figure4_0455		GO:0004467 long-chain-fatty-acid-CoA ligase activity	Mid-Morning	ZT04	0.538648	0	0.810001	0.667562	0	0	0.578396	0.810001	0	1	0.824149	0	0	0.714068	16	3	6674	0.151	0.298053				1	2	1713	0.0622053	0.154881	1	573	0.127	0.215				1				1	1	1034	0.203	0.264	0.154881	N
Figure4_0456		GO:0006100 tricarboxylic acid cycle intermediate metabolic process	Mid-Morning	ZT04	0.538648	0	0.810001	0.667562	0	0	0.578396	0.810001	0	1	0.824149	0	0	0.714068	16	3	6674	0.151	0.298053				1	2	1713	0.0622053	0.154881	1	573	0.127	0.215				1				1	1	1034	0.203	0.264	0.154881	N
Figure4_0457		GO:0015299 solute:hydrogen antiporter activity	Mid-Morning	ZT04	0.528318	0	0.886174	0.747147	0	0	0	0.886174	0	1	0.843115	0	0	0	53	6	6674	0.159	0.303498				1	4	1713	0.0435965	0.129965	2	573	0.0728	0.179				1				1				1	0.129965	N
Figure4_0458		GO:0006885 regulation of pH	Mid-Morning	ZT04	0.526836	0	0.87605	0.739929	0	0	0	0.87605	0	1	0.84462	0	0	0	54	6	6674	0.16	0.305071				1	4	1713	0.0457103	0.13303	2	573	0.0749	0.182				1				1				1	0.13303	N
Figure4_0459		GO:0015385 sodium:hydrogen antiporter activity	Mid-Morning	ZT04	0.525614	0	0.777994	0.659556	0	0	0	0.777994	0	1	0.847765	0	0	0	17	3	6674	0.163	0.306088				1	2	1713	0.0683233	0.166727	1	573	0.134	0.219				1				1				1	0.166727	N
Figure4_0460		GO:0008083 growth factor activity	Mid-Morning	ZT04	0.573978	0	0.742927	0.642065	0	0	0.546682	0.742927	0	1	0.864237	0	0	0.735849	19	4	6674	0.0932	0.268918				1	2	1713	0.0807876	0.180748	1	573	0.147	0.228				1				1	1	1034	0.23	0.284	0.180748	N
Figure4_0461		GO:0008067 metabotropic glutamate, GABA-B-like receptor activity	Mid-Morning	ZT04	0.573978	0	0.742927	0.642065	0.480462	0	0	0.742927	0	1	0.864237	0.646715	0	0	19	4	6674	0.0932	0.268918				1	2	1713	0.0807876	0.180748	1	573	0.147	0.228	1	1520	0.291482	0.330779				1				1	0.180748	N
Figure4_0462		GO:0008017 microtubule binding	Mid-Morning	ZT04	0.525839	0	0.659086	0.580044	0	0	0.488117	0.659086	0	1	0.880073	0	0	0.740596	27	4	6674	0.162	0.305863				1	2	1713	0.130986	0.219237	1	573	0.194	0.263				1				1	1	1034	0.286	0.325	0.219237	N
Figure4_0463		GO:0006808 regulation of nitrogen utilization	Mid-Morning	ZT04	0.502205	0	0.679073	0.600326	0	0	0	0.679073	0	1	0.884038	0	0	0	24	3	6674	0.216	0.322607				1	2	1713	0.112376	0.209376	1	573	0.177	0.251				1				1				1	0.209376	N
Figure4_0464		GO:0005044 scavenger receptor activity	Mid-Morning	ZT04	0.625897	0	0.721595	0.640165	0.472895	0	0	0.721595	0	1	0.887153	0.655347	0	0	20	4	6674	0.103	0.242756				1	2	1713	0.0870924	0.189848	1	573	0.153	0.229	1	1520	0.299439	0.336593				1				1	0.189848	N
Figure4_0465		GO:0005242 inward rectifier potassium channel activity	Mid-Morning	ZT04	0.625897	0	0.721595	0.640165	0.472895	0	0	0.721595	0	1	0.887153	0.655347	0	0	20	4	6674	0.103	0.242756				1	2	1713	0.0870924	0.189848	1	573	0.153	0.229	1	1520	0.299439	0.336593				1				1	0.189848	N
Figure4_0466		GO:0016564 transcriptional repressor activity	Mid-Morning	ZT04	0.530946	0	0.582245	0.527244	0	0	0	0.582245	0	1	0.905536	0	0	0	37	3	6674	0.197	0.302822				1	2	1713	0.186942	0.261671	1	573	0.242	0.297				1				1				1	0.261671	N
Figure4_0467		GO:0005982 starch metabolic process	Mid-day	ZT08	0.619773	0	0.651522	0.826814	0	0.721389	0	0.826814	0	0.787992	1	0	0.872493	0	6	2	6674	0.108	0.244584				1	1	1713	0.139759	0.223089	1	573	0.0522	0.149				1	1	990	0.0865892	0.189938				1	0.149	N
Figure4_0468		GO:0004612 phosphoenolpyruvate carboxykinase (ATP) activity	Mid-day	ZT08	0.450182	0	0.682078	0.869666	0	0	0	0.869666	0	0.784299	1	0	0	0	5	1	6674	0.313	0.358629				1	1	1713	0.119707	0.207932	1	573	0.0439	0.135				1				1				1	0.135	N
Figure4_0469		GO:0016206 catechol O-methyltransferase activity	Mid-day	ZT08	0.602807	0	0.682078	0.869666	0	0	0	0.869666	0	0.784299	1	0	0	0	5	2	6674	0.0838	0.252271				1	1	1713	0.119707	0.207932	1	573	0.0439	0.135				1				1				1	0.135	N
Figure4_0470		GO:0030272 5-formyltetrahydrofolate cyclo-ligase activity	Mid-day	ZT08	0.676179	0	0.707803	0.90309	0	0	0	0.90309	0	0.783757	1	0	0	0	4	2	6674	0.0597	0.213812				1	1	1713	0.0984309	0.195973	1	573	0.0354	0.125				1				1				1	0.125	N
Figure4_0471		GO:0031146 SCF-dependent proteasomal ubiquitin-dependent protein catabolic process	Mid-day	ZT08	0.676179	0	0.707803	0.90309	0	0	0	0.90309	0	0.783757	1	0	0	0	4	2	6674	0.0597	0.213812				1	1	1713	0.0984309	0.195973	1	573	0.0354	0.125				1				1				1	0.125	N
Figure4_0472		GO:0003924 GTPase activity	Mid-day	ZT08	0.778709	0	0.759456	0.970616	0	0	0	0.970616	0	0.782447	1	0	0	0	3	2	6674	0.0374	0.169618				1	1	1713	0.0758776	0.173998	1	573	0.0268	0.107				1				1				1	0.107	N
Figure4_0473		GO:0000776 kinetochore	Mid-day	ZT08	0.534255	0	0.59969	0.769551	0	0	0	0.769551	0	0.779272	1	0	0	0	8	2	6674	0.156	0.301415				1	1	1713	0.176391	0.251368	1	573	0.0683	0.17				1				1				1	0.17	N
Figure4_0474		GO:0004614 phosphoglucomutase activity	Mid-day	ZT08	0.431013	0	0.59969	0.769551	0	0	0	0.769551	0	0.779272	1	0	0	0	8	1	6674	0.364	0.372141				1	1	1713	0.176391	0.251368	1	573	0.0683	0.17				1				1				1	0.17	N
Figure4_0475		GO:0003964 RNA-directed DNA polymerase activity	Mid-day	ZT08	0.559567	0	0.577514	0.744727	0	0	0	0.744727	0	0.77547	1	0	0	0	9	2	6674	0.177	0.285468				1	1	1713	0.193066	0.264537	1	573	0.0761	0.18				1				1				1	0.18	N
Figure4_0476		GO:0009688 abscisic acid biosynthetic process	Mid-day	ZT08	0.430974	0	0.558528	0.725842	0	0	0	0.725842	0	0.769489	1	0	0	0	10	1	6674	0.367	0.371059				1	1	1713	0.208709	0.276358	1	573	0.0838	0.188				1				1				1	0.188	N
Figure4_0477		GO:0019028 viral capsid	Mid-day	ZT08	0.493583	0	0.427755	0.563837	0	0	0.480172	0.563837	0	0.75865	1	0	0	0.851614	29	3	6674	0.224	0.330015				1	1	1713	0.35924	0.373461	1	573	0.204	0.273				1				1	1	1034	0.297	0.331	0.273	N
Figure4_0478		GO:0045493 xylan catabolic process	Mid-day	ZT08	0.50153	0	0.427755	0.563837	0	0	0	0.563837	0	0.75865	1	0	0	0	29	2	6674	0.216	0.322607				1	1	1713	0.35924	0.373461	1	573	0.204	0.273				1				1				1	0.273	N
Figure4_0479		GO:0004623 phospholipase A2 activity	Mid-day	ZT08	0.505287	0	0.543415	0.718967	0	0	0	0.718967	0	0.755828	1	0	0	0	11	2	6674	0.214	0.322113				1	1	1713	0.223364	0.286144	1	573	0.0914	0.191				1				1				1	0.191	N
Figure4_0480		GO:0006354 RNA elongation	Mid-day	ZT08	0.505287	0	0.543415	0.718967	0	0	0	0.718967	0	0.755828	1	0	0	0	11	2	6674	0.214	0.322113				1	1	1713	0.223364	0.286144	1	573	0.0914	0.191				1				1				1	0.191	N
Figure4_0481		GO:0016607 nuclear speck	Mid-day	ZT08	0.505287	0	0.543415	0.718967	0	0	0	0.718967	0	0.755828	1	0	0	0	11	2	6674	0.214	0.322113				1	1	1713	0.223364	0.286144	1	573	0.0914	0.191				1				1				1	0.191	N
Figure4_0482		GO:0019005 SCF ubiquitin ligase complex	Mid-day	ZT08	0.488533	0	0.53047	0.703335	0	0	0	0.703335	0	0.754221	1	0	0	0	12	2	6674	0.228	0.333644				1	1	1713	0.237071	0.294802	1	573	0.0987	0.198				1				1				1	0.198	N
Figure4_0483		GO:0010182 sugar mediated signaling	Mid-day	ZT08	0.483468	0	0.511647	0.68403	0	0.587822	0	0.68403	0	0.74799	1	0	0.859352	0	14	2	6674	0.251	0.337451				1	1	1713	0.261806	0.30786	1	573	0.113	0.207				1	1	990	0.177968	0.258332				1	0.207	N
Figure4_0484		GO:0008272 sulfate transport	Mid-day	ZT08	0.471493	0	0.496525	0.667562	0	0	0	0.667562	0	0.743789	1	0	0	0	16	2	6674	0.265	0.346615				1	1	1713	0.283221	0.318768	1	573	0.127	0.215				1				1				1	0.215	N
Figure4_0485		GO:0004630 phospholipase D activity	Mid-day	ZT08	0.492574	0.460465	0.428754	0.580044	0	0	0	0.580044	0.793845	0.739175	1	0	0	0	27	3	6674	0.224	0.330015	1	1106	0.297	0.346365	1	1713	0.353347	0.372602	1	573	0.194	0.263				1				1				1	0.263	N
Figure4_0486		GO:0010286 heat acclimation	Mid-day	ZT08	0.62094	0.515314	0.48565	0.659556	0	0.555789	0	0.659556	0.781304	0.736329	1	0	0.842672	0	17	4	6674	0.074	0.242983	1	1106	0.223	0.305272	1	1713	0.292773	0.326851	1	573	0.134	0.219				1	1	990	0.206063	0.278106				1	0.219	N
Figure4_0487		GO:0051707 response to other organism	Mid-day	ZT08	0.525614	0	0.48565	0.659556	0	0.555789	0	0.659556	0	0.736329	1	0	0.842672	0	17	3	6674	0.163	0.306088				1	1	1713	0.292773	0.326851	1	573	0.134	0.219				1	1	990	0.206063	0.278106				1	0.219	N
Figure4_0488		GO:0009396 folic acid and derivative biosynthetic process	Mid-day	ZT08	0.548926	0.501228	0.46687	0.642065	0	0	0.546682	0.642065	0.78065	0.727138	1	0	0	0.851443	19	3	6674	0.183	0.291357	1	1106	0.241	0.315335	1	1713	0.309734	0.341295	1	573	0.147	0.228				1				1	1	1034	0.23	0.284	0.228	N
Figure4_0489		GO:0006935 chemotaxis	Mid-day	ZT08	0.588833	0.486822	0.448415	0.621602	0	0	0.521434	0.621602	0.783173	0.721386	1	0	0	0.838854	22	4	6674	0.122	0.264562	1	1106	0.264	0.32597	1	1713	0.330282	0.356111	1	573	0.165	0.239				1				1	1	1034	0.253	0.301	0.239	N
Figure4_0490		GO:0003973 (S)-2-hydroxy-acid oxidase activity	Mid-day	ZT08	0.53511	0	0.459975	0.640165	0	0.530991	0	0.640165	0	0.718526	1	0	0.82946	0	20	3	6674	0.192	0.300454				1	1	1713	0.317206	0.346757	1	573	0.153	0.229				1	1	990	0.231162	0.294448				1	0.229	N
Figure4_0491		GO:0008943 glyceraldehyde-3-phosphate dehydrogenase activity	Mid-day	ZT08	0.469496	0	0.459975	0.640165	0	0	0	0.640165	0	0.718526	1	0	0	0	20	2	6674	0.269	0.34637				1	1	1713	0.317206	0.346757	1	573	0.153	0.229				1				1				1	0.229	N
Figure4_0492		GO:0004366 glycerol-3-phosphate O-acyltransferase activity	Mid-day	ZT08	0.469496	0	0.459975	0.640165	0	0	0	0.640165	0	0.718526	1	0	0	0	20	2	6674	0.269	0.34637				1	1	1713	0.317206	0.346757	1	573	0.153	0.229				1				1				1	0.229	N
Figure4_0493		GO:0008878 glucose-1-phosphate adenylyltransferase activity	Mid-day	ZT08	0.585564	0	0.753511	1.16685	0	0.54247	0	1.16685	0	0.645764	1	0	0.4649	0	18	4	6674	0.0836	0.264024				1	2	1713	0.0745245	0.176396	2	573	0.0116	0.0681				1	1	990	0.214751	0.286767				1	0.0681	Y
Figure4_0494		GO:0009706 chloroplast inner membrane	Mid-day	ZT08	0.531498	0	0.426018	0.812479	0	0	0	0.812479	0	0.524343	1	0	0	0	44	3	6674	0.157	0.302674				1	1	1713	0.36102	0.374958	2	573	0.0545	0.154				1				1				1	0.154	N
Figure4_0495		GO:0015969 guanosine tetraphosphate metabolic process	Mid-day	ZT08	0.867938	0.587454	0.543415	1.42366	0	0	0.632644	1.42366	0.412637	0.381703	1	0	0	0.444379	11	4	6674	0.0246	0.139186	1	1106	0.161	0.258551	1	1713	0.223364	0.286144	2	573	0.00461	0.0377				1				1	1	1034	0.152	0.233	0.0377	Y
Figure4_0496		GO:0004765 shikimate kinase activity	Mid-day	ZT08	0.738695	0	0.59969	1.68194	0	0	0	1.68194	0	0.356547	1	0	0	0	8	3	6674	0.0444	0.185391				1	1	1713	0.176391	0.251368	2	573	0.00251	0.0208				1				1				1	0.0208	Y
Figure4_0497		GO:0008883 glutamyl-tRNA reductase activity	Mid-day	ZT08	0.961258	0	0.682078	1.95468	0	0	0	1.95468	0	0.348947	1	0	0	0	5	3	6674	0.0149	0.114519				1	1	1713	0.119707	0.207932	2	573	0.00101	0.0111				1				1				1	0.0111	Y
Figure4_0498		GO:0045174 glutathione dehydrogenase (ascorbate) activity	Mid-day	ZT08	0.602807	0	0.682078	1.95468	0	0	0	1.95468	0	0.348947	1	0	0	0	5	2	6674	0.0838	0.252271				1	1	1713	0.119707	0.207932	2	573	0.00101	0.0111				1				1				1	0.0111	Y
Figure4_0499		GO:0009842 cyanelle	Mid-day	ZT08	0.91365	0.536751	0.505031	2.27572	0	0	0	2.27572	0.23586	0.221921	1	0	0	0	15	5	6674	0.0178	0.127763	1	1106	0.204	0.290569	1	1713	0.27291	0.312586	3	573	0.000378	0.0053				1				1				1	0.0053	Y
Figure4_0500	Figure5_023	GO:0009523 photosystem II	Mid-day	ZT08	1.4025	0.434123	1.12257	7.73049	0	0	0	7.73049	0.0561572	0.145214	1	0	0	0	57	14	6674	0.00253	0.0418534	1	1106	0.368	0.368025	5	1713	0.0163399	0.0754096	10	573	2.36e-10	1.86e-08				1				1				1	1.86e-08	Y
Figure4_0501	Figure5_024	GO:0009522 photosystem I	Mid-day	ZT08	1.14087	0	0.668152	6.87943	0	0	0	6.87943	0	0.0971233	1	0	0	0	52	12	6674	0.00703	0.0787814				1	3	1713	0.116405	0.214708	9	573	2.09e-09	1.32e-07				1				1				1	1.32e-07	Y
Figure4_0502		GO:0010287 plastoglobule	Mid-day	ZT08	4.39455	0.426356	4.56691	8.13608	0.455339	0.430433	0	8.13608	0.0524031	0.561316	1	0.0559654	0.0529042	0	68	24	6674	5.3e-07	3.54081e-05	1	1106	0.361	0.374666	12	1713	5.65247e-07	2.71073e-05	11	573	6.97e-11	7.31e-09	1	1520	0.316053	0.350478	1	990	0.366966	0.371165				1	7.31e-09	Y
Figure4_0503		GO:0019898 extrinsic to membrane	Mid-day	ZT08	0.779367	0	1.49132	1.80967	0.442375	0.498153	0	1.80967	0	0.824086	1	0.244451	0.275273	0	25	6	6674	0.0351	0.168422				1	4	1713	0.00465049	0.0322609	3	573	0.0016	0.0155	1	1520	0.331373	0.361098	1	990	0.266921	0.317575				1	0.0155	Y
Figure4_0504		GO:0006869 lipid transport	Mid-day	ZT08	2.95633	0.485334	2.08954	4.43415	0.70875	0.496404	0.742321	4.43415	0.109454	0.471238	1	0.159839	0.11195	0.16741	110	28	6674	2.39e-05	0.00103786	2	1106	0.271	0.327089	10	1713	0.000840985	0.0081369	9	573	1.05e-06	3.68e-05	5	1520	0.0790234	0.195546	2	990	0.266195	0.318857	4	1034	0.0744	0.181	3.68e-05	Y
Figure4_0505	Figure5_025	GO:0006118 electron transport	Mid-day	ZT08	0	0.749896	2.39808	4.03105	1.09172	1.18318	0.714443	4.03105	0.18603	0.594901	1	0.270827	0.293515	0.177235	1214	177	6674	1.20562e-05	0.000583825	18	1106	0.0691	0.177871	53	1713	0.00036616	0.00399876	29	573	2.96e-06	9.31e-05	40	1520	0.0118148	0.080962	29	990	0.00853238	0.065588	20	1034	0.0897	0.193	9.31e-05	Y
Figure4_0506		GO:0005978 glycogen biosynthetic process	Mid-day	ZT08	0.670456	0	0.930913	0.970616	0.433752	0.476754	0	0.970616	0	0.959094	1	0.446883	0.491187	0	29	6	6674	0.0557	0.21693				1	3	1713	0.0379472	0.117243	2	573	0.0272	0.107	1	1520	0.348699	0.368339	1	990	0.290593	0.333615				1	0.107	N
Figure4_0507	Figure5_026	GO:0015979 photosynthesis	Mid-day	ZT08	1.72221	0.558815	1.26415	6.2815	0.633005	0.567372	0.585027	6.2815	0.0889621	0.201249	1	0.100773	0.0903244	0.0931349	242	42	6674	0.000899	0.0197666	3	1106	0.18	0.276175	13	1713	0.0102152	0.054432	15	573	1.16e-08	5.23e-07	7	1520	0.135459	0.232806	4	990	0.195126	0.270787	4	1034	0.196	0.26	5.23e-07	Y
Figure4_0508		GO:0046872 metal ion binding	Mid-day	ZT08	0	3.64945	2.10352	4.13847	1.13935	1.17813	0.8041	4.13847	0.881836	0.508284	1	0.275308	0.284678	0.194299	3120	440	6674	1.77021e-09	1.53724e-07	88	1106	7.52e-06	0.000224157	112	1713	0.000792922	0.00787922	55	573	2.19e-06	7.27e-05	91	1520	0.00997666	0.0725513	63	990	0.00870718	0.0663547	53	1034	0.0553	0.157	7.27e-05	Y
Figure4_0509		Defense mechanisms (KOGS)	Mid-day	ZT08	2.06381	1.01168	1.12146	2.09474	0.6447	0.918348	0.659556	2.09474	0.482962	0.535367	1	0.30777	0.438406	0.314862	500	78	6674	0.00032	0.008685	15	1106	0.0176	0.0973461	21	1713	0.0164505	0.0756037	13	573	0.000626	0.00804	13	1520	0.107481	0.226621	13	990	0.0282598	0.120685	9	1034	0.128	0.219	0.00804	Y
Figure4_0510	Figure5_027	GO:0016491 oxidoreductase activity	Mid-day	ZT08	0	0.766453	3.16579	6.49485	1.87232	1.6613	1.1107	6.49485	0.118009	0.487431	1	0.288278	0.255787	0.171012	2079	317	6674	2.28217e-10	2.32962e-08	33	1106	0.0566	0.171217	87	1713	3.96108e-05	0.000682667	48	573	6.1e-09	3.2e-07	72	1520	0.000778203	0.0134177	49	990	0.00175189	0.0218122	45	1034	0.0132	0.0775	3.2e-07	Y
Figure4_0511		GO:0000287 magnesium ion binding	Mid-day	ZT08	2.98394	1.54122	1.12421	6.61618	0.665932	0.867017	0.950782	6.61618	0.232948	0.169919	1	0.100652	0.131045	0.143705	468	80	6674	2.19e-05	0.00100106	17	1106	0.00286	0.0287591	20	1713	0.0161421	0.0751255	21	573	4.23e-09	2.42e-07	9	1520	0.100334	0.215808	3	990	0.0402562	0.135826	13	1034	0.0251	0.112	2.42e-07	Y
Figure4_0512		GO:0016621 cinnamoyl-CoA reductase activity	Mid-day	ZT08	1.24176	0.875551	0.846228	1.23807	0.515169	0	0.58838	1.24176	0.707189	0.683504	1	0.416106	0	0.475239	15	6	6674	0.00476	0.0621663	2	1106	0.0271	0.133183	2	1713	0.0561935	0.142486	2	573	0.00826	0.0578	1	1520	0.253668	0.305373				1	1	1034	0.194	0.258	0.0573111	Y
Figure4_0513	Figure5_028	GO:0009535 chloroplast thylakoid membrane	Mid-day	ZT08	5.2366	0.542531	1.89401	9.37882	1.18476	1.08981	0.696804	9.37882	0.0578464	0.201945	1	0.126322	0.116199	0.0742955	207	51	6674	5.99e-08	4.72938e-06	4	1106	0.193	0.286727	14	1713	0.00141181	0.0127641	18	573	1.99e-12	4.18e-10	11	1520	0.00861956	0.0653497	8	990	0.0125107	0.0813195	1	1034	0.111	0.201	4.18e-10	Y
Figure4_0514	Figure5_029	GO:0020037 heme binding	Mid-day	ZT08	0.939216	0.775171	1.02856	1.97881	0.660858	0.734618	0.643974	1.97881	0.391736	0.519785	1	0.333967	0.371242	0.325435	458	60	6674	0.0162	0.120254	4	1106	0.0535	0.167814	19	1713	0.0219871	0.0936361	12	573	0.000916	0.0105	12	1520	0.111317	0.218345	10	990	0.0791978	0.184239	8	1034	0.139	0.227	0.0105	Y
Figure4_0515		GO:0004008 copper-exporting ATPase activity	Mid-day	ZT08	0.548689	0.432175	0.600567	0.89279	0.429924	0	0	0.89279	0.484073	0.672685	1	0.481551	0	0	35	5	6674	0.145	0.290837	1	1106	0.334	0.369679	2	1713	0.176717	0.250861	2	573	0.0375	0.128	1	1520	0.363605	0.3716				1				1	0.128	N
Figure4_0516		GO:0004499 dimethylaniline monooxygenase (N-oxide-forming) activity	Mid-day	ZT08	0.891414	0.689705	0.867577	2.33819	0.632157	0.670301	0.673664	2.33819	0.294974	0.371047	1	0.270362	0.286676	0.288114	399	52	6674	0.0214	0.133712	4	1106	0.0881	0.204312	15	1713	0.0525141	0.135651	12	573	0.000299	0.00459	10	1520	0.125032	0.233262	8	990	0.114316	0.213648	8	1034	0.122	0.212	0.00459	Y
Figure4_0517		GO:0009579 thylakoid	Mid-day	ZT08	1.33799	0.560313	0.835988	7.82102	0.618265	0.567684	0.583359	7.82102	0.0716419	0.10689	1	0.0790517	0.0725844	0.0745886	239	39	6674	0.00304	0.0480044	3	1106	0.183	0.275225	10	1713	0.0576665	0.145886	17	573	1.68e-10	1.51e-08	4	1520	0.141712	0.240844	4	990	0.19468	0.270592	3	1034	0.197	0.261	1.51e-08	Y
Figure4_0518		GO:0005507 copper ion binding	Mid-day	ZT08	0	0.741793	1.24344	2.80967	0.929273	1.20194	0.742321	2.80967	0.264014	0.442558	1	0.330741	0.427789	0.264203	157	16	6674	0.0974324	0.240398	16	1106	0.0708	0.18122	41	1713	0.0108693	0.0570897	24	573	7.37e-05	0.00155	34	1520	0.028073	0.117687	27	990	0.00802937	0.0628138	19	1034	0.0906	0.181	0.00155	Y
Figure4_0519		GO:0009765 photosynthesis, light harvesting	Mid-day	ZT08	1.60981	0	0.558051	8.8962	0.434152	0	0.441291	8.8962	0	0.0627292	1	0.048802	0	0.0496045	41	12	6674	0.00131	0.025283				1	2	1713	0.205678	0.276662	10	573	1.01e-11	1.27e-09	1	1520	0.368	0.368				1	1	1034	0.345	0.362	1.27e-09	Y
Figure4_0520		GO:0004563 beta-N-acetylhexosaminidase activity	Mid-day	ZT08	0.797309	0.652404	0	0.793174	0	0	0.716699	0.797309	0.822523	0	1	0	0	0.903583	7	3	6674	0.0331	0.162414	1	1106	0.11	0.222636				1	1	573	0.0603	0.161				1				1	1	1034	0.103	0.192	0.159474	N
Figure4_0521		GO:0004523 ribonuclease H activity	Mid-day	ZT08	0.797309	0.652404	0	0.793174	0	0	0.716699	0.797309	0.822523	0	1	0	0	0.903583	7	3	6674	0.0331	0.162414	1	1106	0.11	0.222636				1	1	573	0.0603	0.161				1				1	1	1034	0.103	0.192	0.159474	N
Figure4_0522		GO:0007154 cell communication	Mid-day	ZT08	0.533138	0.42945	0	0.522879	0	0	0.447332	0.533138	0.821319	0	1	0	0	0.855517	38	3	6674	0.192	0.300454	1	1106	0.344	0.372006				1	1	573	0.246	0.3				1				1	1	1034	0.336	0.357	0.292996	N
Figure4_0523		GO:0016688 L-ascorbate peroxidase activity	Mid-day	ZT08	0.669963	0.536751	0	1.23807	0	0.580847	0	1.23807	0.433538	0	1	0	0.469154	0	15	4	6674	0.0555	0.217125	1	1106	0.204	0.290569				1	2	573	0.00826	0.0578				1	1	990	0.18768	0.262514				1	0.0578	Y
Figure4_0524		GO:0004816 asparagine-tRNA ligase activity	Mid-day	ZT08	0.531951	0	0	0.725842	0	0	0.647817	0.725842	0	0	1	0	0	0.892505	10	2	6674	0.196	0.302355				1				1	1	573	0.0838	0.188				1				1	1	1034	0.14	0.225	0.188	N
Figure4_0525		GO:0043130 ubiquitin binding	Mid-day	ZT08	0.531951	0	0	0.725842	0	0	0.647817	0.725842	0	0	1	0	0	0.892505	10	2	6674	0.196	0.302355				1				1	1	573	0.0838	0.188				1				1	1	1034	0.14	0.225	0.188	N
Figure4_0526		GO:0006422 aspartyl-tRNA aminoacylation	Mid-day	ZT08	0.531951	0	0	0.725842	0	0	0.647817	0.725842	0	0	1	0	0	0.892505	10	2	6674	0.196	0.302355				1				1	1	573	0.0838	0.188				1				1	1	1034	0.14	0.225	0.188	N
Figure4_0527		GO:0004106 chorismate mutase activity	Mid-day	ZT08	0.602807	0	0	0.869666	0	0	0.767004	0.869666	0	0	1	0	0	0.881952	5	2	6674	0.0838	0.252271				1				1	1	573	0.0439	0.135				1				1	1	1034	0.0763	0.171	0.135	N
Figure4_0528		GO:0005344 oxygen transporter activity	Mid-day	ZT08	0.602807	0	0	0.869666	0	0	0.767004	0.869666	0	0	1	0	0	0.881952	5	2	6674	0.0838	0.252271				1				1	1	573	0.0439	0.135				1				1	1	1034	0.0763	0.171	0.135	N
Figure4_0529		GO:0006572 tyrosine catabolic process	Mid-day	ZT08	0.602807	0	0	0.869666	0	0	0.767004	0.869666	0	0	1	0	0	0.881952	5	2	6674	0.0838	0.252271				1				1	1	573	0.0439	0.135				1				1	1	1034	0.0763	0.171	0.135	N
Figure4_0530		GO:0006559 L-phenylalanine catabolic process	Mid-day	ZT08	0.471493	0	0	0.667562	0	0	0.578396	0.667562	0	0	1	0	0	0.866431	16	2	6674	0.265	0.346615				1				1	1	573	0.127	0.215				1				1	1	1034	0.203	0.264	0.215	N
Figure4_0531		GO:0009231 riboflavin biosynthetic process	Mid-day	ZT08	0.470495	0	0	0.630784	0	0	0.530178	0.630784	0	0	1	0	0	0.840506	21	2	6674	0.267	0.346362				1				1	1	573	0.159	0.234				1				1	1	1034	0.246	0.295	0.234	N
Figure4_0532		GO:0009072 aromatic amino acid family metabolic process	Mid-day	ZT08	0.531951	0.598747	0	0.725842	0	0	0	0.725842	0.8249	0	1	0	0	0	10	2	6674	0.196	0.302355	1	1106	0.149	0.251914				1	1	573	0.0838	0.188				1				1				1	0.188	N
Figure4_0533		GO:0004449 isocitrate dehydrogenase (NAD+) activity	Mid-day	ZT08	0.469191	0.515314	0	0.659556	0	0	0	0.659556	0.781304	0	1	0	0	0	17	2	6674	0.268	0.346882	1	1106	0.223	0.305272				1	1	573	0.134	0.219				1				1				1	0.219	N
Figure4_0534		GO:0009685 gibberellic acid metabolic process	Mid-day	ZT08	0.513127	0.432175	0	0.89279	0	0	0	0.89279	0.484073	0	1	0	0	0	35	3	6674	0.207	0.316235	1	1106	0.334	0.369679				1	2	573	0.0375	0.128				1				1				1	0.128	N
Figure4_0535		GO:0004793 threonine aldolase activity	Mid-day	ZT08	0.434447	0	0	0.826814	0	0	0	0.826814	0	0	1	0	0	0	6	1	6674	0.338	0.372293				1				1	1	573	0.0522	0.149				1				1				1	0.149	N
Figure4_0536	Figure5_030	GO:0004306 ethanolamine-phosphate cytidylyltransferase activity	Mid-day	ZT08	0.928753	0	0	2.5376	0	0	0	2.5376	0	0	1	0	0	0	2	2	6674	0.0185	0.123594				1				1	2	573	0.000165	0.0029				1				1				1	0.0029	Y
Figure4_0537	Figure5_031	GO:0004512 inositol-3-phosphate synthase activity	Mid-day	ZT08	0.676179	0	0	2.10403	0	0	0	2.10403	0	0	1	0	0	0	4	2	6674	0.0597	0.213812				1				1	2	573	0.00065	0.00787				1				1				1	0.00787	Y
Figure4_0538		GO:0003999 adenine phosphoribosyltransferase activity	Mid-day	ZT08	0.428165	0	0	0.793174	0	0	0	0.793174	0	0	1	0	0	0	7	1	6674	0.354	0.375855				1				1	1	573	0.0603	0.161				1				1				1	0.161	N
Figure4_0539		GO:0004553 hydrolase activity, hydrolyzing O-glycosyl compounds	Mid-day	ZT08	0.424781	0	0	0.718967	0	0	0	0.718967	0	0	1	0	0	0	11	1	6674	0.363	0.37847				1				1	1	573	0.0914	0.191				1				1				1	0.191	N
Figure4_0540	Figure5_032	GO:0006646 phosphatidylethanolamine biosynthetic process	Mid-day	ZT08	0.928753	0	0	2.5376	0	0	0	2.5376	0	0	1	0	0	0	2	2	6674	0.0185	0.123594				1				1	2	573	0.000165	0.0029				1				1				1	0.0029	Y
Figure4_0541		GO:0003724 RNA helicase activity	Mid-day	ZT08	0.502205	0	0	1.83863	0	0	0	1.83863	0	0	1	0	0	0	24	3	6674	0.216	0.322607				1				1	3	573	0.00143	0.0145				1				1				1	0.0145	Y
Figure4_0542		GO:0050311 sulfite reductase (ferredoxin) activity	Mid-day	ZT08	0.638295	0	0	1.25414	0	0	0	1.25414	0	0	1	0	0	0	1	1	6674	0.0961	0.238465				1				1	1	573	0.0091	0.0557				1				1				1	0.0557	Y
Figure4_0543		GO:0007093 mitotic checkpoint	Mid-day	ZT08	0.638295	0	0	1.25414	0	0	0	1.25414	0	0	1	0	0	0	1	1	6674	0.0961	0.238465				1				1	1	573	0.0091	0.0557				1				1				1	0.0557	Y
Figure4_0544		GO:0009312 oligosaccharide biosynthetic process	Mid-day	ZT08	0.638295	0	0	1.25414	0	0	0	1.25414	0	0	1	0	0	0	1	1	6674	0.0961	0.238465				1				1	1	573	0.0091	0.0557				1				1				1	0.0557	Y
Figure4_0545		GO:0008455 alpha-1,6-mannosylglycoprotein 2-beta-N-acetylglucosaminyltransferase activity	Mid-day	ZT08	0.638295	0	0	1.25414	0	0	0	1.25414	0	0	1	0	0	0	1	1	6674	0.0961	0.238465				1				1	1	573	0.0091	0.0557				1				1				1	0.0557	Y
Figure4_0546		GO:0000771 agglutination	Mid-day	ZT08	0.638295	0	0	1.25414	0	0	0	1.25414	0	0	1	0	0	0	1	1	6674	0.0961	0.238465				1				1	1	573	0.0091	0.0557				1				1				1	0.0557	Y
Figure4_0547		GO:0005537 mannose binding	Mid-day	ZT08	0.638295	0	0	1.25414	0	0	0	1.25414	0	0	1	0	0	0	1	1	6674	0.0961	0.238465				1				1	1	573	0.0091	0.0557				1				1				1	0.0557	Y
Figure4_0548		GO:0009538 photosystem I reaction center	Mid-day	ZT08	0.476897	0	0	1.23807	0	0	0	1.23807	0	0	1	0	0	0	15	2	6674	0.259	0.342377				1				1	2	573	0.00826	0.0578				1				1				1	0.0578	Y
Figure4_0549		GO:0009503 thylakoid light-harvesting complex	Mid-day	ZT08	0.561119	0	0	1.05849	0	0	0	1.05849	0	0	1	0	0	0	2	1	6674	0.173	0.284027				1				1	1	573	0.018	0.0874				1				1				1	0.0874	Y
Figure4_0550		GO:0003827 alpha-1,3-mannosylglycoprotein 2-beta-N-acetylglucosaminyltransferase activity	Mid-day	ZT08	0.561119	0	0	1.05849	0	0	0	1.05849	0	0	1	0	0	0	2	1	6674	0.173	0.284027				1				1	1	573	0.018	0.0874				1				1				1	0.0874	Y
Figure4_0551		GO:0006636 fatty acid desaturation	Mid-day	ZT08	0.561119	0	0	1.05849	0	0	0	1.05849	0	0	1	0	0	0	2	1	6674	0.173	0.284027				1				1	1	573	0.018	0.0874				1				1				1	0.0874	Y
Figure4_0552		GO:0008579 JUN kinase phosphatase activity	Mid-day	ZT08	0.561119	0	0	1.05849	0	0	0	1.05849	0	0	1	0	0	0	2	1	6674	0.173	0.284027				1				1	1	573	0.018	0.0874				1				1				1	0.0874	Y
Figure4_0553		GO:0005770 late endosome	Mid-day	ZT08	0.561119	0	0	1.05849	0	0	0	1.05849	0	0	1	0	0	0	2	1	6674	0.173	0.284027				1				1	1	573	0.018	0.0874				1				1				1	0.0874	Y
Figure4_0554		GO:0042284 sphingolipid delta-4 desaturase activity	Mid-day	ZT08	0.561119	0	0	1.05849	0	0	0	1.05849	0	0	1	0	0	0	2	1	6674	0.173	0.284027				1				1	1	573	0.018	0.0874				1				1				1	0.0874	Y
Figure4_0555		GO:0008330 protein tyrosine/threonine phosphatase activity	Mid-day	ZT08	0.561119	0	0	1.05849	0	0	0	1.05849	0	0	1	0	0	0	2	1	6674	0.173	0.284027				1				1	1	573	0.018	0.0874				1				1				1	0.0874	Y
Figure4_0556		GO:0046820 4-amino-4-deoxychorismate synthase activity	Mid-day	ZT08	0.561119	0	0	1.05849	0	0	0	1.05849	0	0	1	0	0	0	2	1	6674	0.173	0.284027				1				1	1	573	0.018	0.0874				1				1				1	0.0874	Y
Figure4_0557		GO:0009905 ent-copalyl diphosphate synthase activity	Mid-day	ZT08	0.561119	0	0	1.05849	0	0	0	1.05849	0	0	1	0	0	0	2	1	6674	0.173	0.284027				1				1	1	573	0.018	0.0874				1				1				1	0.0874	Y
Figure4_0558		GO:0016784 3-mercaptopyruvate sulfurtransferase activity	Mid-day	ZT08	0.561119	0	0	1.05849	0	0	0	1.05849	0	0	1	0	0	0	2	1	6674	0.173	0.284027				1				1	1	573	0.018	0.0874				1				1				1	0.0874	Y
Figure4_0559		GO:0047037 salutaridine reductase (NADPH) activity	Mid-day	ZT08	0.561119	0	0	1.05849	0	0	0	1.05849	0	0	1	0	0	0	2	1	6674	0.173	0.284027				1				1	1	573	0.018	0.0874				1				1				1	0.0874	Y
Figure4_0560		GO:0000188 inactivation of MAPK activity	Mid-day	ZT08	0.506927	0	0	0.970616	0	0	0	0.970616	0	0	1	0	0	0	3	1	6674	0.233	0.320191				1				1	1	573	0.0268	0.107				1				1				1	0.107	N
Figure4_0561		GO:0006421 asparaginyl-tRNA aminoacylation	Mid-day	ZT08	0.506927	0	0	0.970616	0	0	0	0.970616	0	0	1	0	0	0	3	1	6674	0.233	0.320191				1				1	1	573	0.0268	0.107				1				1				1	0.107	N
Figure4_0562		GO:0007254 JNK cascade	Mid-day	ZT08	0.506927	0	0	0.970616	0	0	0	0.970616	0	0	1	0	0	0	3	1	6674	0.233	0.320191				1				1	1	573	0.0268	0.107				1				1				1	0.107	N
Figure4_0563		GO:0047763 caffeate O-methyltransferase activity	Mid-day	ZT08	0.506927	0	0	0.970616	0	0	0	0.970616	0	0	1	0	0	0	3	1	6674	0.233	0.320191				1				1	1	573	0.0268	0.107				1				1				1	0.107	N
Figure4_0564		GO:0009768 photosynthesis, light harvesting in photosystem I	Mid-day	ZT08	0.47909	0	0	0.90309	0	0	0	0.90309	0	0	1	0	0	0	4	1	6674	0.279	0.337481				1				1	1	573	0.0354	0.125				1				1				1	0.125	N
Figure4_0565		GO:0009496 plastoquinol-plastocyanin reductase activity	Mid-day	ZT08	0.47909	0	0	0.90309	0	0	0	0.90309	0	0	1	0	0	0	4	1	6674	0.279	0.337481				1				1	1	573	0.0354	0.125				1				1				1	0.125	N
Figure4_0566		GO:0005850 eukaryotic translation initiation factor 2 complex	Mid-day	ZT08	0.47909	0	0	0.90309	0	0	0	0.90309	0	0	1	0	0	0	4	1	6674	0.279	0.337481				1				1	1	573	0.0354	0.125				1				1				1	0.125	N
Figure4_0567		GO:0047631 ADP-ribose diphosphatase activity	Mid-day	ZT08	0.47909	0	0	0.90309	0	0	0	0.90309	0	0	1	0	0	0	4	1	6674	0.279	0.337481				1				1	1	573	0.0354	0.125				1				1				1	0.125	N
Figure4_0568		GO:0008393 fatty acid (omega-1)-hydroxylase activity	Mid-day	ZT08	0.47909	0	0	0.90309	0	0	0	0.90309	0	0	1	0	0	0	4	1	6674	0.279	0.337481				1				1	1	573	0.0354	0.125				1				1				1	0.125	N
Figure4_0569		GO:0016168 chlorophyll binding	Mid-day	ZT08	0.47909	0	0	0.90309	0	0	0	0.90309	0	0	1	0	0	0	4	1	6674	0.279	0.337481				1				1	1	573	0.0354	0.125				1				1				1	0.125	N
Figure4_0570		GO:0000070 mitotic sister chromatid segregation	Mid-day	ZT08	0.450182	0	0	0.869666	0	0	0	0.869666	0	0	1	0	0	0	5	1	6674	0.313	0.358629				1				1	1	573	0.0439	0.135				1				1				1	0.135	N
Figure4_0571		GO:0016629 12-oxophytodienoate reductase activity	Mid-day	ZT08	0.450182	0	0	0.869666	0	0	0	0.869666	0	0	1	0	0	0	5	1	6674	0.313	0.358629				1				1	1	573	0.0439	0.135				1				1				1	0.135	N
Figure4_0572		GO:0000210 NAD+ diphosphatase activity	Mid-day	ZT08	0.450182	0	0	0.869666	0	0	0	0.869666	0	0	1	0	0	0	5	1	6674	0.313	0.358629				1				1	1	573	0.0439	0.135				1				1				1	0.135	N
Figure4_0573		GO:0008531 riboflavin kinase activity	Mid-day	ZT08	0.450182	0	0	0.869666	0	0	0	0.869666	0	0	1	0	0	0	5	1	6674	0.313	0.358629				1				1	1	573	0.0439	0.135				1				1				1	0.135	N
Figure4_0574		GO:0006527 arginine catabolic process	Mid-day	ZT08	0.450182	0	0	0.869666	0	0	0	0.869666	0	0	1	0	0	0	5	1	6674	0.313	0.358629				1				1	1	573	0.0439	0.135				1				1				1	0.135	N
Figure4_0575		GO:0007094 mitotic spindle checkpoint	Mid-day	ZT08	0.450182	0	0	0.869666	0	0	0	0.869666	0	0	1	0	0	0	5	1	6674	0.313	0.358629				1				1	1	573	0.0439	0.135				1				1				1	0.135	N
Figure4_0576		GO:0016664 oxidoreductase activity, acting on other nitrogenous compounds as donors, iron-sulfur protein as acceptor	Mid-day	ZT08	0.434447	0	0	0.826814	0	0	0	0.826814	0	0	1	0	0	0	6	1	6674	0.338	0.372293				1				1	1	573	0.0522	0.149				1				1				1	0.149	N
Figure4_0577		GO:0016032 viral reproduction	Mid-day	ZT08	0.434447	0	0	0.826814	0	0	0	0.826814	0	0	1	0	0	0	6	1	6674	0.338	0.372293				1				1	1	573	0.0522	0.149				1				1				1	0.149	N
Figure4_0578		GO:0016851 magnesium chelatase activity	Mid-day	ZT08	0.428165	0	0	0.793174	0	0	0	0.793174	0	0	1	0	0	0	7	1	6674	0.354	0.375855				1				1	1	573	0.0603	0.161				1				1				1	0.161	N
Figure4_0579		GO:0009209 pyrimidine ribonucleoside triphosphate biosynthetic process	Mid-day	ZT08	0.431013	0	0	0.769551	0	0	0	0.769551	0	0	1	0	0	0	8	1	6674	0.364	0.372141				1				1	1	573	0.0683	0.17				1				1				1	0.17	N
Figure4_0580		GO:0045285 ubiquinol-cytochrome-c reductase complex	Mid-day	ZT08	0.430974	0	0	0.725842	0	0	0	0.725842	0	0	1	0	0	0	10	1	6674	0.367	0.371059				1				1	1	573	0.0838	0.188				1				1				1	0.188	N
Figure4_0581		GO:0006183 GTP biosynthetic process	Mid-day	ZT08	0.424781	0	0	0.718967	0	0	0	0.718967	0	0	1	0	0	0	11	1	6674	0.363	0.37847				1				1	1	573	0.0914	0.191				1				1				1	0.191	N
Figure4_0582		GO:0030089 phycobilisome	Mid-day	ZT08	0.424781	0	0	0.718967	0	0	0	0.718967	0	0	1	0	0	0	11	1	6674	0.363	0.37847				1				1	1	573	0.0914	0.191				1				1				1	0.191	N
Figure4_0583		GO:0006228 UTP biosynthetic process	Mid-day	ZT08	0.424781	0	0	0.718967	0	0	0	0.718967	0	0	1	0	0	0	11	1	6674	0.363	0.37847				1				1	1	573	0.0914	0.191				1				1				1	0.191	N
Figure4_0584		GO:0006241 CTP biosynthetic process	Mid-day	ZT08	0.424781	0	0	0.718967	0	0	0	0.718967	0	0	1	0	0	0	11	1	6674	0.363	0.37847				1				1	1	573	0.0914	0.191				1				1				1	0.191	N
Figure4_0585		GO:0046148 pigment biosynthetic process	Mid-day	ZT08	0.424781	0	0	0.718967	0	0	0	0.718967	0	0	1	0	0	0	11	1	6674	0.363	0.37847				1				1	1	573	0.0914	0.191				1				1				1	0.191	N
Figure4_0586		GO:0005795 Golgi stack	Mid-day	ZT08	0.424781	0	0	0.718967	0	0	0	0.718967	0	0	1	0	0	0	11	1	6674	0.363	0.37847				1				1	1	573	0.0914	0.191				1				1				1	0.191	N
Figure4_0587		GO:0019079 viral genome replication	Mid-day	ZT08	0.424781	0	0	0.718967	0	0	0	0.718967	0	0	1	0	0	0	11	1	6674	0.363	0.37847				1				1	1	573	0.0914	0.191				1				1				1	0.191	N
Figure4_0588		GO:0000015 phosphopyruvate hydratase complex	Mid-day	ZT08	0.439143	0	0	0.67162	0	0	0	0.67162	0	0	1	0	0	0	15	1	6674	0.322	0.36797				1				1	1	573	0.12	0.213				1				1				1	0.213	N
Figure4_0589		GO:0009117 nucleotide metabolic process	Mid-day	ZT08	0.492047	0	0	0.621602	0	0	0	0.621602	0	0	1	0	0	0	22	1	6674	0.224	0.330015				1				1	1	573	0.165	0.239				1				1				1	0.239	N
Figure4_0590		GO:0008728 GTP diphosphokinase activity	Mid-day	ZT08	0.928753	0	0	2.5376	0	0	0	2.5376	0	0	1	0	0	0	2	2	6674	0.0185	0.123594				1				1	2	573	0.000165	0.0029				1				1				1	0.0029	Y
Figure4_0591		GO:0004338 glucan 1,3-beta-glucosidase activity	Mid-day	ZT08	0.561119	0	0	1.05849	0	0	0	1.05849	0	0	1	0	0	0	2	1	6674	0.173	0.284027				1				1	1	573	0.018	0.0874				1				1				1	0.0874	Y
Figure4_0592		GO:0004642 phosphoribosylformylglycinamidine synthase activity	Mid-day	ZT08	0.439143	0	0	0.67162	0	0	0	0.67162	0	0	1	0	0	0	15	1	6674	0.322	0.36797				1				1	1	573	0.12	0.213				1				1				1	0.213	N
Figure4_0593		GO:0005694 chromosome	Mid-day	ZT08	0.619773	0	0	1.85078	0	0	0	1.85078	0	0	1	0	0	0	6	2	6674	0.108	0.244584				1				1	2	573	0.00144	0.0141				1				1				1	0.0141	Y
Figure4_0594		GO:0004664 prephenate dehydratase activity	Mid-day	ZT08	0.482997	0	0	0.640165	0	0	0	0.640165	0	0	1	0	0	0	20	1	6674	0.252	0.33775				1				1	1	573	0.153	0.229				1				1				1	0.229	N
Figure4_0595		GO:0005539 glycosaminoglycan binding	Mid-day	ZT08	0.561119	0	0	1.05849	0	0	0	1.05849	0	0	1	0	0	0	2	1	6674	0.173	0.284027				1				1	1	573	0.018	0.0874				1				1				1	0.0874	Y
Figure4_0596		GO:0004818 glutamate-tRNA ligase activity	Mid-day	ZT08	0.506927	0	0	0.970616	0	0	0	0.970616	0	0	1	0	0	0	3	1	6674	0.233	0.320191				1				1	1	573	0.0268	0.107				1				1				1	0.107	N
Figure4_0597		GO:0004777 succinate-semialdehyde dehydrogenase activity	Mid-day	ZT08	0.506927	0	0	0.970616	0	0	0	0.970616	0	0	1	0	0	0	3	1	6674	0.233	0.320191				1				1	1	573	0.0268	0.107				1				1				1	0.107	N
Figure4_0598	Figure5_033	GO:0018298 protein-chromophore linkage	Mid-day	ZT08	3.77862	0.426451	0.931243	6.97881	0.942531	0	0.627088	6.97881	0.0611065	0.133439	1	0.135056	0	0.089856	50	19	6674	2.66e-06	0.000154014	1	1106	0.365	0.374584	4	1713	0.0374935	0.117154	9	573	1.5e-09	1.05e-07	4	1520	0.0271222	0.114148				1	2	1034	0.15	0.236	1.05e-07	Y
Figure4_0599		GO:0015995 chlorophyll biosynthetic process	Mid-day	ZT08	0.993492	0	0.685132	1.90658	0.697631	0	0.432974	1.90658	0	0.359352	1	0.365907	0	0.227095	50	11	6674	0.0122	0.1098				1	3	1713	0.109321	0.206475	4	573	0.00116	0.0124	3	1520	0.0891425	0.200618				1	1	1034	0.362	0.369	0.0124	Y
Figure4_0600		GO:0008219 cell death	Mid-day	ZT08	0.851386	0.489234	0.443996	1.06449	0.452529	0	0.514279	1.06449	0.459594	0.417096	1	0.425112	0	0.483121	23	6	6674	0.0263	0.144111	1	1106	0.271	0.324165	1	1713	0.335943	0.359753	2	573	0.0181	0.0862	1	1520	0.320085	0.352754				1	1	1034	0.26	0.306	0.0862	Y
Figure4_0601		GO:0006094 gluconeogenesis	Mid-day	ZT08	0.470307	0	0.448415	0.621602	0.458108	0	0	0.621602	0	0.721386	1	0.73698	0	0	22	2	6674	0.263	0.346872				1	1	1713	0.330282	0.356111	1	573	0.165	0.239	1	1520	0.313719	0.348251				1				1	0.239	N
Figure4_0602		GO:0009740 gibberellic acid mediated signaling	Mid-day	ZT08	0.610905	0.493089	0.454139	0.630784	0.465017	0	0	0.630784	0.781708	0.71996	1	0.737205	0	0	21	4	6674	0.112	0.249415	1	1106	0.257	0.3213	1	1713	0.324046	0.351448	1	573	0.159	0.234	1	1520	0.306844	0.342754				1				1	0.234	N
Figure4_0603		GO:0009658 chloroplast organization and biogenesis	Mid-day	ZT08	0.806966	0	0.53047	0.703335	0.544152	0	0.619789	0.806966	0	0.754221	1	0.773675	0	0.881214	12	4	6674	0.0314	0.158552				1	1	1713	0.237071	0.294802	1	573	0.0987	0.198	1	1520	0.218319	0.285659				1	1	1034	0.163	0.24	0.155967	N
Figure4_0604		GO:0045037 protein import into chloroplast stroma	Mid-day	ZT08	0.806966	0	0.53047	0.703335	0.544152	0.60534	0	0.806966	0	0.754221	1	0.773675	0.860671	0	12	4	6674	0.0314	0.158552				1	1	1713	0.237071	0.294802	1	573	0.0987	0.198	1	1520	0.218319	0.285659	1	990	0.15746	0.248119				1	0.155967	N
Figure4_0605		GO:0006665 sphingolipid metabolic process	Mid-day	ZT08	0.548926	0	0.46687	0.642065	0.480462	0	0	0.642065	0	0.727138	1	0.748307	0	0	19	3	6674	0.183	0.291357				1	1	1713	0.309734	0.341295	1	573	0.147	0.228	1	1520	0.291482	0.330779				1				1	0.228	N
Figure4_0606		GO:0003992 acetylornithine transaminase activity	Mid-day	ZT08	0.612645	0	0.520177	1.31336	0.53563	0	0	1.31336	0	0.396065	1	0.407831	0	0	13	3	6674	0.112	0.249415				1	1	1713	0.249872	0.301872	2	573	0.00632	0.0486	1	1520	0.230821	0.29132				1				1	0.0486	Y
Figure4_0607		GO:0051538 3 iron, 4 sulfur cluster binding	Mid-day	ZT08	0.773121	0	0.520177	0.69037	0.53563	0	0.607303	0.773121	0	0.753476	1	0.77586	0	0.879678	13	4	6674	0.0388	0.171928				1	1	1713	0.249872	0.301872	1	573	0.106	0.204	1	1520	0.230821	0.29132				1	1	1034	0.174	0.247	0.168608	N
Figure4_0608		GO:0016089 aromatic amino acid family biosynthetic process, shikimate pathway	Mid-day	ZT08	0.585564	0	0.474505	1.16685	0.489194	0	0	1.16685	0	0.406654	1	0.419243	0	0	18	4	6674	0.0836	0.264024				1	1	1713	0.3016	0.335348	2	573	0.0116	0.0681	1	1520	0.28295	0.324194				1				1	0.0681	Y
Figure4_0609		GO:0009507 chloroplast	Mid-day	ZT08	0	0.775799	3.85531	8.88273	4.13362	2.35093	0.732828	8.88273	0.0873379	0.434024	1	0.465354	0.264663	0.0825004	1113	212	6674	2.57128e-15	5.58011e-13	24	1106	0.0529	0.167572	57	1713	4.93372e-06	0.000139536	38	573	8.31e-12	1.31e-09	54	1520	1.44419e-06	7.35161e-05	34	990	0.000161349	0.00445726	20	1034	0.0841	0.185	1.31e-09	Y
Figure4_0610		GO:0016459 myosin complex	Mid-day	ZT08	0.683245	0.619052	0.510653	0.899629	0.567146	0.523901	0	0.899629	0.688119	0.567626	1	0.630422	0.582352	0	85	13	6674	0.0525	0.210606	3	1106	0.126	0.240408	2	1713	0.264085	0.308565	3	573	0.0363	0.126	3	1520	0.186786	0.270928	2	990	0.236321	0.299294				1	0.126	N
Figure4_0611		GO:0000398 nuclear mRNA splicing, via spliceosome	Mid-day	ZT08	0.598314	0.466088	0.529788	0.8041	0.625281	0	0	0.8041	0.579639	0.658859	1	0.777615	0	0	105	10	6674	0.117	0.258233	1	1106	0.289	0.34191	2	1713	0.232625	0.295265	3	573	0.057	0.157	4	1520	0.138333	0.236984				1				1	0.157	N
Figure4_0612		GO:0051536 iron-sulfur cluster binding	Mid-day	ZT08	1.13717	0.524031	0.700578	1.81531	0.8727	0.496532	0.50724	1.81531	0.288673	0.385928	1	0.480745	0.273525	0.279423	138	24	6674	0.00716	0.0792161	1	1106	0.212	0.299205	6	1713	0.0930366	0.199261	6	573	0.0016	0.0153	7	1520	0.0333583	0.13406	2	990	0.268641	0.318763	2	1034	0.266	0.311	0.0153	Y
Figure4_0613	Figure5_034	GO:0051537 2 iron, 2 sulfur cluster binding	Mid-day	ZT08	0.915344	0.428515	0.510839	2.35754	0.647133	0.433147	0	2.35754	0.181764	0.216683	1	0.274495	0.183729	0	62	12	6674	0.0199	0.126154	1	1106	0.366	0.372808	2	1713	0.264252	0.308433	5	573	0.000279	0.00439	3	1520	0.126907	0.225355	1	990	0.368018	0.368853				1	0.00439	Y
Figure4_0614		Secondary metabolites biosynthesis, transport and catabolism (KOGS)	Mid-day	ZT08	2.46118	0.719702	1.23737	4.46597	1.65283	0.685786	0.850781	4.46597	0.161152	0.277066	1	0.370093	0.153558	0.190503	1076	153	6674	0.000104	0.003474	16	1106	0.0765	0.190677	40	1713	0.0117046	0.0578934	28	573	9.22e-07	3.42e-05	41	1520	0.00168531	0.022242	16	990	0.0965522	0.206165	23	1034	0.0417	0.141	3.42e-05	Y
Figure4_0615		GO:0004194 pepsin A activity	Mid-day	ZT08	0.697881	0.454123	0.427782	0.958607	0.648541	0	0	0.958607	0.473732	0.446254	1	0.676545	0	0	28	6	6674	0.0502	0.204209	1	1106	0.302	0.351461	1	1713	0.356509	0.373437	2	573	0.0256	0.11	2	1520	0.117671	0.224625				1				1	0.11	N
Figure4_0616	Figure5_035	GO:0004730 pseudouridylate synthase activity	Mid-day	ZT08	1.71726	0.501228	0.46687	3.10791	0.71371	0.53944	0	3.10791	0.161275	0.15022	1	0.229643	0.17357	0	19	8	6674	0.000946	0.020039	1	1106	0.241	0.315335	1	1713	0.309734	0.341295	4	573	3.22e-05	0.00078	2	1520	0.0674561	0.193326	1	990	0.223115	0.288775				1	0.00078	Y
Figure4_0617		GO:0016717 oxidoreductase activity, acting on paired donors, with oxidation of a pair of donors resulting in the reduction of molecular oxygen to two molecules of water	Mid-day	ZT08	0.653877	0	0.443996	1.06449	0.699586	0	0	1.06449	0	0.417096	1	0.657201	0	0	23	5	6674	0.0642	0.224829				1	1	1713	0.335943	0.359753	2	573	0.0181	0.0862	2	1520	0.0896763	0.199717				1				1	0.0862	Y
Figure4_0618		GO:0003916 DNA topoisomerase activity	Mid-day	ZT08	0.869619	0.710386	0	1.68825	0.433752	0	0.480172	1.68825	0.420783	0	1	0.256925	0	0.284421	29	7	6674	0.0247	0.139298	2	1106	0.0791	0.194811				1	3	573	0.0024	0.0205	1	1520	0.348699	0.368339				1	1	1034	0.297	0.331	0.0205	Y
Figure4_0619		GO:0016656 monodehydroascorbate reductase (NADH) activity	Mid-day	ZT08	1.0797	0.623975	0	1.68194	0.603928	0.675165	0	1.68194	0.370986	0	1	0.359067	0.401421	0	8	4	6674	0.0095	0.0901721	1	1106	0.123	0.237698				1	2	573	0.00251	0.0208	1	1520	0.16044	0.248927	1	990	0.111848	0.211269				1	0.0208	Y
Figure4_0620		GO:0006662 glycerol ether metabolic process	Mid-day	ZT08	0.573978	0	0	1.12784	0.480462	0.53944	0	1.12784	0	0	1	0.426001	0.478293	0	19	4	6674	0.0932	0.268918				1				1	2	573	0.0128	0.0745	1	1520	0.291482	0.330779	1	990	0.223115	0.288775				1	0.0745	Y
Figure4_0621		GO:0008237 metallopeptidase activity	Mid-day	ZT08	0.625179	0.431599	0	1.25414	0.797515	0.432512	0	1.25414	0.344138	0	1	0.635903	0.344866	0	87	11	6674	0.103	0.242756	1	1106	0.33	0.37017				1	4	573	0.0076	0.0557	5	1520	0.0427946	0.159399	1	990	0.347246	0.369393				1	0.0557	Y
Figure4_0622		GO:0008146 sulfotransferase activity	Mid-day	ZT08	0.469354	0	0	0.653647	0.489194	0	0	0.653647	0	0	1	0.748408	0	0	18	2	6674	0.27	0.346374				1				1	1	573	0.14	0.222	1	1520	0.28295	0.324194				1				1	0.222	N
Figure4_0623		GO:0008121 ubiquinol-cytochrome-c reductase activity	Mid-day	ZT08	0.495878	0	0	0.585027	0.43901	0	0	0.585027	0	0	1	0.75041	0	0	26	2	6674	0.24	0.32877				1				1	1	573	0.188	0.26	1	1520	0.336333	0.363907				1				1	0.26	N
Figure4_0624		GO:0006561 proline biosynthetic process	Mid-day	ZT08	0.538648	0	0	0.667562	0.505955	0	0.578396	0.667562	0	0	1	0.757916	0	0.866431	16	3	6674	0.151	0.298053				1				1	1	573	0.127	0.215	1	1520	0.264068	0.311921				1	1	1034	0.203	0.264	0.215	N
Figure4_0625		GO:0007283 spermatogenesis	Mid-day	ZT08	0.483468	0	0	0.68403	0.523659	0	0	0.68403	0	0	1	0.76555	0	0	14	2	6674	0.251	0.337451				1				1	1	573	0.113	0.207	1	1520	0.242595	0.299462				1				1	0.207	N
Figure4_0626		GO:0004350 glutamate-5-semialdehyde dehydrogenase activity	Mid-day	ZT08	0.638563	0	0	0.703335	0.544152	0	0.619789	0.703335	0	0	1	0.773675	0	0.881214	12	3	6674	0.0977	0.237018				1				1	1	573	0.0987	0.198	1	1520	0.218319	0.285659				1	1	1034	0.163	0.24	0.198	N
Figure4_0627		GO:0008725 DNA-3-methyladenine glycosylase I activity	Mid-day	ZT08	0.638563	0.57402	0	0.703335	0.544152	0	0	0.703335	0.816141	0	1	0.773675	0	0	12	3	6674	0.0977	0.237018	1	1106	0.172	0.266673				1	1	573	0.0987	0.198	1	1520	0.218319	0.285659				1				1	0.198	N
Figure4_0628		GO:0004611 phosphoenolpyruvate carboxykinase activity	Mid-day	ZT08	0.561119	0	0	1.05849	0.821501	0	0	1.05849	0	0	1	0.776108	0	0	2	1	6674	0.173	0.284027				1				1	1	573	0.018	0.0874	1	1520	0.0464212	0.150834				1				1	0.0874	Y
Figure4_0629		GO:0005996 monosaccharide metabolic process	Mid-day	ZT08	0.638295	0	0	1.25414	0.978574	0	0	1.25414	0	0	1	0.780272	0	0	1	1	6674	0.0961	0.238465				1				1	1	573	0.0091	0.0557	1	1520	0.0237828	0.105057				1				1	0.0557	Y
Figure4_0630		GO:0006041 glucosamine metabolic process	Mid-day	ZT08	0.638295	0	0	1.25414	0.978574	0	0	1.25414	0	0	1	0.780272	0	0	1	1	6674	0.0961	0.238465				1				1	1	573	0.0091	0.0557	1	1520	0.0237828	0.105057				1				1	0.0557	Y
Figure4_0631		GO:0019255 glucose 1-phosphate metabolic process	Mid-day	ZT08	0.638295	0	0	1.25414	0.978574	0	0	1.25414	0	0	1	0.780272	0	0	1	1	6674	0.0961	0.238465				1				1	1	573	0.0091	0.0557	1	1520	0.0237828	0.105057				1				1	0.0557	Y
Figure4_0632		GO:0004351 glutamate decarboxylase activity	Mid-day	ZT08	0.876817	0	0	0.826814	0.647644	0	0.739929	0.876817	0	0	1	0.783301	0	0.894916	6	3	6674	0.0232	0.137069				1				1	1	573	0.0522	0.149	1	1520	0.126337	0.22509				1	1	1034	0.0901	0.182	0.132796	N
Figure4_0633		GO:0031897 Tic complex	Mid-day	ZT08	0.619773	0	0	0.826814	0.647644	0	0	0.826814	0	0	1	0.783301	0	0	6	2	6674	0.108	0.244584				1				1	1	573	0.0522	0.149	1	1520	0.126337	0.22509				1				1	0.149	N
Figure4_0634		GO:0003843 1,3-beta-glucan synthase activity	Mid-day	ZT08	0.738695	0	0	0.769551	0.603928	0	0.692504	0.769551	0	0	1	0.78478	0	0.89988	8	3	6674	0.0444	0.185391				1				1	1	573	0.0683	0.17	1	1520	0.16044	0.248927				1	1	1034	0.116	0.203	0.17	N
Figure4_0635		GO:0019031 viral envelope	Mid-day	ZT08	0.559567	0	0	0.744727	0.586071	0.65085	0	0.744727	0	0	1	0.78696	0.873943	0	9	2	6674	0.177	0.285468				1				1	1	573	0.0761	0.18	1	1520	0.176152	0.259376	1	990	0.123849	0.223435				1	0.18	N
Figure4_0636		GO:0016833 oxo-acid-lyase activity	Mid-day	ZT08	0.797309	0	0	0.793174	0.626037	0	0.716699	0.797309	0	0	1	0.78928	0	0.903583	7	3	6674	0.0331	0.162414				1				1	1	573	0.0603	0.161	1	1520	0.143846	0.236572				1	1	1034	0.103	0.192	0.159474	N
Figure4_0637		GO:0008177 succinate dehydrogenase (ubiquinone) activity	Mid-day	ZT08	0.576514	0	0	0.793174	0.626037	0	0	0.793174	0	0	1	0.78928	0	0	7	2	6674	0.133	0.273074				1				1	1	573	0.0603	0.161	1	1520	0.143846	0.236572				1				1	0.161	N
Figure4_0638		GO:0031202 RNA splicing factor activity, transesterification mechanism	Mid-day	ZT08	0.556626	0.549522	0	0.712198	0.655646	0	0	0.712198	0.771585	0	1	0.920595	0	0	58	7	6674	0.142	0.28581	2	1106	0.189	0.282149				1	2	573	0.0833	0.194	3	1520	0.114521	0.22098				1				1	0.194	N
Figure4_0639		GO:0005856 cytoskeleton	Bimodal	ZT04	0.623216	0.863403	0.868323	0	0.659197	0.521353	0.545155	0.868323	0.994335	1	0	0.759162	0.600414	0.627826	140	14	6674	0.103	0.242756	6	1106	0.0271	0.136961	7	1713	0.0526695	0.135418				1	1	1520	0.112358	0.219181	1	990	0.240776	0.301056	1	1034	0.228	0.285	0.135418	N
Figure4_0640		GO:0007275 multicellular organismal development	Bimodal	ZT04	0.89083	0.763198	1.01478	0	0.614634	0.66894	0.761954	1.01478	0.752082	1	0	0.605681	0.659196	0.750856	320	43	6674	0.0215	0.133377	9	1106	0.0576	0.172505	14	1713	0.0285668	0.0966538				1	7	1520	0.143129	0.242866	7	990	0.107887	0.214319	8	1034	0.0773	0.173	0.0966538	Y
Figure4_0641		GO:0005509 calcium ion binding	Bimodal	ZT04	0.633972	0.496378	0.683826	0	0.554308	0.540627	0.524329	0.683826	0.725884	1	0	0.810598	0.790591	0.766757	157	16	6674	0.0974	0.24066	2	1106	0.24	0.318876	6	1713	0.11979	0.207097				1	3	1520	0.203614	0.279056	3	990	0.21371	0.287987	2	1034	0.251	0.299	0.207097	N
Figure4_0642		GO:0008565 protein transporter activity	Bimodal	ZT04	0.632867	0.489843	0.723706	0	0.571227	0.566404	0.50724	0.723706	0.676853	1	0	0.789309	0.782644	0.700892	138	11	6674	0.0704	0.236986	2	1106	0.259	0.323711	1	1713	0.0854711	0.188927				1	4	1520	0.184788	0.268394	3	990	0.196176	0.271392	2	1034	0.266	0.311	0.188927	N
Figure4_0643		GO:0008810 cellulase activity	Bimodal	ZT04	0.532189	0.428116	0.678621	0	0.43117	0.426103	0	0.678621	0.630862	1	0	0.635362	0.627895	0	51	6	6674	0.157	0.302674	1	1106	0.366	0.37315	3	1713	0.112873	0.209594				1	1	1520	0.35875	0.370535	1	990	0.360466	0.374884				1	0.209594	N
Figure4_0644		Extracellular structures (KOGS)	Bimodal	ZT04	0.683177	0.506735	0.917169	0	0.573876	0.693996	0.585027	0.917169	0.552499	1	0	0.625703	0.756672	0.637861	129	18	6674	0.0523	0.210777	1	1106	0.232	0.311361	7	1713	0.0401547	0.121013				1	4	1520	0.175679	0.266762	4	990	0.0945152	0.202304	3	1034	0.192	0.26	0.121013	N
Figure4_0645		GO:0046914 transition metal ion binding	Bimodal	ZT04	0.630567	0.496453	0.9833	0	0.595516	0.941634	0.505845	0.9833	0.504884	1	0	0.60563	0.957626	0.514437	121	16	6674	0.071	0.238083	1	1106	0.251	0.318821	7	1713	0.0319392	0.10392				1	4	1520	0.16524	0.253795	5	990	0.0318309	0.114384	1	1034	0.27	0.312	0.10392	N
Figure4_0646		GO:0016773 phosphotransferase activity, alcohol group as acceptor	Bimodal	ZT04	0.632691	0.432221	0.860643	0	0.431817	0.60283	0	0.860643	0.502206	1	0	0.501738	0.700441	0	55	8	6674	0.0993	0.240229	1	1106	0.368	0.36964	4	1713	0.0478608	0.137834				1	1	1520	0.350948	0.369984	2	990	0.15922	0.249557				1	0.137834	N
Figure4_0647		GO:0006888 ER to Golgi vesicle-mediated transport	Bimodal	ZT04	0.603617	0.48688	1.00518	0	0.574278	0.497224	0	1.00518	0.484374	1	0	0.571321	0.494664	0	113	12	6674	0.114	0.25322	2	1106	0.271	0.325927	7	1713	0.0246367	0.0988154				1	1	1520	0.175267	0.266515	2	990	0.267853	0.318256				1	0.0988154	Y
Figure4_0648		GO:0009733 response to auxin stimulus	Bimodal	ZT04	0.940244	0.523586	1.77183	0	0.624947	0.432088	0	1.77183	0.295506	1	0	0.352713	0.243866	0	66	13	6674	0.0149	0.114519	2	1106	0.213	0.299512	7	1713	0.00206981	0.0169111				1	3	1520	0.138883	0.237166	1	990	0.367662	0.369753				1	0.0169111	Y
Figure4_0649		GO:0008236 serine-type peptidase activity	Bimodal	ZT04	0.928362	0.431984	2.14629	0	0.534287	0.428547	0	2.14629	0.20127	1	0	0.248935	0.199668	0	54	11	6674	0.0186	0.123314	1	1106	0.368	0.369842	7	1713	0.000705598	0.00714013				1	2	1520	0.232356	0.292222	1	990	0.363925	0.372781				1	0.00714013	Y
Figure4_0650		GO:0004691 cAMP-dependent protein kinase activity	Bimodal	ZT04	1.28131	0	2.65254	0	0.57191	0	0	2.65254	0	1	0	0.215609	0	0	10	5	6674	0.00401	0.055723				1	4	1713	0.000179589	0.00222569				1	1	1520	0.191015	0.267972				1				1	0.00222569	Y
Figure4_0651		GO:0009506 plasmodesma	Bimodal	ZT04	1.28131	0	2.65254	0	0.57191	0	0	2.65254	0	1	0	0.215609	0	0	10	5	6674	0.00401	0.055723				1	4	1713	0.000179589	0.00222569				1	1	1520	0.191015	0.267972				1				1	0.00222569	Y
Figure4_0652		GO:0042393 histone binding	Bimodal	ZT04	0.876817	0	1.24273	0	0.647644	0	0	1.24273	0	1	0	0.521144	0	0	6	3	6674	0.0232	0.137069				1	2	1713	0.0115092	0.0571829				1	1	1520	0.126337	0.22509				1				1	0.0571829	Y
Figure4_0653		GO:0046695 SLIK (SAGA-like) complex	Bimodal	ZT04	1.10713	0	1.47516	0	0	0.794276	0	1.47516	0	1	0	0	0.538435	0	4	3	6674	0.00851	0.0844678				1	2	1713	0.00540368	0.0334846				1				1	1	990	0.0595863	0.160592				1	0.0334846	Y
Figure4_0654		GO:0015105 arsenite transporter activity	Bimodal	ZT04	0.738695	0	1.07173	0	0.603928	0	0	1.07173	0	1	0	0.563506	0	0	8	3	6674	0.0444	0.185391				1	2	1713	0.0193683	0.0847748				1	1	1520	0.16044	0.248927				1				1	0.0847748	Y
Figure4_0655		GO:0016573 histone acetylation	Bimodal	ZT04	0.670179	0	1.01769	0	0	0.65085	0	1.01769	0	1	0	0	0.639534	0	9	3	6674	0.0568	0.217316				1	2	1713	0.0238496	0.0960079				1				1	1	990	0.123849	0.223435				1	0.0960079	Y
Figure4_0656		GO:0009611 response to wounding	Bimodal	ZT04	0.53511	0	0.721595	0	0.472895	0	0	0.721595	0	1	0	0.655347	0	0	20	3	6674	0.192	0.300454				1	2	1713	0.0870924	0.189848				1	1	1520	0.299439	0.336593				1				1	0.189848	N
Figure4_0657		GO:0006970 response to osmotic stress	Bimodal	ZT04	0.612645	0	0.884544	0	0	0.594915	0	0.884544	0	1	0	0	0.672567	0	13	3	6674	0.112	0.249415				1	2	1713	0.0445884	0.130454				1				1	1	990	0.167898	0.254147				1	0.130454	N
Figure4_0658		GO:0004764 shikimate 5-dehydrogenase activity	Bimodal	ZT04	0.548926	0	0.742927	0	0	0.53944	0	0.742927	0	1	0	0	0.726101	0	19	3	6674	0.183	0.291357				1	2	1713	0.0807876	0.180748				1				1	1	990	0.223115	0.288775				1	0.180748	N
Figure4_0659		GO:0016298 lipase activity	Bimodal	ZT04	0.52199	0	0.590804	0	0.42993	0	0	0.590804	0	1	0	0.727704	0	0	36	3	6674	0.202	0.30914				1	2	1713	0.181898	0.256564				1	1	1520	0.364991	0.371595				1				1	0.256564	N
Figure4_0660		GO:0015976 carbon utilization	Bimodal	ZT04	0.530946	0	0.582245	0	0.430677	0	0	0.582245	0	1	0	0.739683	0	0	37	3	6674	0.197	0.302822				1	2	1713	0.186942	0.261671				1	1	1520	0.366099	0.370957				1				1	0.261671	N
Figure4_0661		GO:0004090 carbonyl reductase (NADPH) activity	Bimodal	ZT04	0.548595	0	0.539908	0	0.430135	0	0	0.548595	0	1	0	0.796682	0	0	46	3	6674	0.145	0.290837				1	2	1713	0.225698	0.288464				1	1	1520	0.365513	0.37142				1				1	0.282751	N
Figure4_0662		GO:0015746 citrate transport	Bimodal	ZT04	0.934642	0	1.02148	0	0.57191	0.631901	0	1.02148	0	1	0	0.559883	0.618612	0	10	4	6674	0.0187	0.121201				1	2	1713	0.0286472	0.0951742				1	1	1520	0.191015	0.267972	1	990	0.135445	0.233399				1	0.0951742	Y
Figure4_0663		GO:0015137 citrate transporter activity	Bimodal	ZT04	0.934642	0	1.02148	0	0.57191	0.631901	0	1.02148	0	1	0	0.559883	0.618612	0	10	4	6674	0.0187	0.121201				1	2	1713	0.0286472	0.0951742				1	1	1520	0.191015	0.267972	1	990	0.135445	0.233399				1	0.0951742	Y
Figure4_0664		GO:0030151 molybdenum ion binding	Bimodal	ZT04	0.601566	0	1.03318	0	0.442375	0.808454	0	1.03318	0	1	0	0.42817	0.782495	0	25	5	6674	0.0786	0.253299				1	3	1713	0.0271301	0.0926456				1	1	1520	0.331373	0.361098	2	990	0.0529249	0.155434				1	0.0926456	Y
Figure4_0665		GO:0004040 amidase activity	Bimodal	ZT04	0.773121	0	0.884544	0	0.53563	0.594915	0	0.884544	0	1	0	0.605544	0.672567	0	13	4	6674	0.0388	0.171928				1	2	1713	0.0445884	0.130454				1	1	1520	0.230821	0.29132	1	990	0.167898	0.254147				1	0.130454	N
Figure4_0666		GO:0006298 mismatch repair	Bimodal	ZT04	0.525839	0	0.659086	0	0.435393	0.487188	0.488117	0.659086	0	1	0	0.660601	0.739187	0.740596	27	4	6674	0.162	0.305863				1	2	1713	0.130986	0.219237				1	1	1520	0.340862	0.36695	1	990	0.279273	0.325696	1	1034	0.286	0.325	0.219237	N
Figure4_0667		GO:0003690 double-stranded DNA binding	Bimodal	ZT04	0.525839	0	0.659086	0	0.435393	0.487188	0	0.659086	0	1	0	0.660601	0.739187	0	27	4	6674	0.162	0.305863				1	2	1713	0.130986	0.219237				1	1	1520	0.340862	0.36695	1	990	0.279273	0.325696				1	0.219237	N
Figure4_0668		GO:0005381 iron ion transporter activity	Bimodal	ZT20	0.573978	0	0.46687	0	0.480462	0.53944	0.546682	0.573978	0	0.854007	0	0.87887	0.986754	1	19	4	6674	0.0932	0.268918				1	1	1713	0.309734	0.341295				1	1	1520	0.291482	0.330779	1	990	0.223115	0.288775	1	1034	0.23	0.284	0.2667	N
Figure4_0669		GO:0006754 ATP biosynthetic process	Bimodal	ZT04	0.580413	0.504548	0.512215	0	0.477341	0.426085	0	0.580413	0.985031	1	0	0.931915	0.831848	0	75	5	6674	0.0907	0.265229	2	1106	0.234	0.312934	1	1713	0.262579	0.307457				1	1	1520	0.293895	0.333165	1	990	0.362176	0.374899				1	0.262777	N
Figure4_0670		GO:0046933 hydrogen ion transporting ATP synthase activity, rotational mechanism	Bimodal	ZT04	0.604568	0.496316	0.540178	0	0.502624	0.430906	0.440093	0.604568	0.918802	1	0	0.930479	0.797712	0.814719	85	7	6674	0.115	0.25479	2	1106	0.252	0.318921	1	1713	0.22608	0.288285				1	2	1520	0.270512	0.314323	1	990	0.350209	0.370761	1	1034	0.344	0.363	0.24856	N
Figure4_0671		GO:0008519 ammonium transporter activity	Bimodal	ZT16	0.63408	0.598747	0.558528	0	0.57191	0.631901	0	0.63408	0.947534	0.883885	0	0.905063	1	0	10	3	6674	0.07	0.236556	1	1106	0.149	0.251914	1	1713	0.208709	0.276358				1	1	1520	0.191015	0.267972	1	990	0.135445	0.233399				1	0.232231	N
Figure4_0672		GO:0009570 chloroplast stroma	Bimodal	ZT16	0.638563	0.57402	0.53047	0	0.544152	0.60534	0	0.638563	0.948262	0.876317	0	0.898921	1	0	12	3	6674	0.0977	0.237018	1	1106	0.172	0.266673	1	1713	0.237071	0.294802				1	1	1520	0.218319	0.285659	1	990	0.15746	0.248119				1	0.229846	N
Figure4_0673		GO:0042973 glucan endo-1,3-beta-D-glucosidase activity	Bimodal	ZT16	0.570104	0.56635	0.513768	0	0.534287	0.602542	0	0.602542	0.939934	0.852666	0	0.886721	1	0	54	7	6674	0.132	0.275582	2	1106	0.176	0.271425	2	1713	0.249699	0.30636				1	2	1520	0.232356	0.292222	2	990	0.155935	0.249722				1	0.249722	N
Figure4_0674		GO:0015078 hydrogen ion transporter activity	Bimodal	ZT04	0.67419	0.487757	0.584483	0	0.540049	0.441495	0.455932	0.67419	0.834509	1	0	0.923976	0.75536	0.78006	97	6	6674	0.0539	0.214243	2	1106	0.265	0.32527	1	1713	0.185508	0.260325				1	1	1520	0.22228	0.288371	1	990	0.330313	0.36183	1	1034	0.322	0.35	0.211744	N
Figure4_0675		GO:0030259 lipid glycosylation	Bimodal	ZT04	0.962011	0.545945	0.849035	0	0.809236	0.587822	0	0.962011	0.643019	1	0	0.953124	0.692342	0	14	5	6674	0.014	0.114708	1	1106	0.194	0.284482	2	1713	0.0503125	0.141568				1	2	1520	0.0413648	0.155154	1	990	0.177968	0.258332				1	0.109141	N
Figure4_0676		GO:0003872 6-phosphofructokinase activity	Bimodal	ZT04	0.928753	0	0.870891	0	0.821501	0	0	0.928753	0	1	0	0.943288	0	0	2	2	6674	0.0185	0.123594				1	1	1713	0.0519928	0.13462				1	1	1520	0.0464212	0.150834				1				1	0.117828	N
Figure4_0677		GO:0032259 methylation	Bimodal	ZT04	0.676179	0	0.707803	0	0.69929	0	0	0.707803	0	1	0	0.987973	0	0	4	2	6674	0.0597	0.213812				1	1	1713	0.0984309	0.195973				1	1	1520	0.0884286	0.199852				1				1	0.195973	N
Figure4_0678		GO:0004590 orotidine-5 -phosphate decarboxylase activity	Bimodal	ZT04	0.619773	0	0.651522	0	0.647644	0	0	0.651522	0	1	0	0.994047	0	0	6	2	6674	0.108	0.244584				1	1	1713	0.139759	0.223089				1	1	1520	0.126337	0.22509				1				1	0.223089	N
Figure4_0679		GO:0016174 NAD(P)H oxidase activity	Bimodal	ZT04	0.619773	0	0.651522	0	0.647644	0	0	0.651522	0	1	0	0.994047	0	0	6	2	6674	0.108	0.244584				1	1	1713	0.139759	0.223089				1	1	1520	0.126337	0.22509				1				1	0.223089	N
Figure4_0680		GO:0004105 choline-phosphate cytidylyltransferase activity	Bimodal	ZT04	0.619773	0	0.651522	0	0.647644	0	0	0.651522	0	1	0	0.994047	0	0	6	2	6674	0.108	0.244584				1	1	1713	0.139759	0.223089				1	1	1520	0.126337	0.22509				1				1	0.223089	N
Figure4_0681		GO:0006777 Mo-molybdopterin cofactor biosynthetic process	Bimodal	ZT04	0.561446	0	0.432401	0	0.430267	0	0	0.561446	0	1	0	0.995066	0	0	34	2	6674	0.174	0.283792				1	1	1713	0.367142	0.369487				1	1	1520	0.361928	0.371307				1				1	0.274507	N
Figure4_0682		GO:0016811 hydrolase activity, acting on carbon-nitrogen (but not peptide) bonds, in linear amides	Bimodal	ZT04	0.576514	0	0.624486	0	0.626037	0	0	0.626037	0	0.997524	0	1	0	0	7	2	6674	0.133	0.273074				1	1	1713	0.158637	0.237418				1	1	1520	0.143846	0.236572				1				1	0.236572	N
Figure4_0683		GO:0005747 mitochondrial respiratory chain complex I	Bimodal	ZT04	0.572519	0	0.430067	0	0.431851	0	0	0.572519	0	0.995868	0	1	0	0	39	2	6674	0.134	0.274479				1	1	1713	0.3671	0.371478				1	1	1520	0.367532	0.369955				1				1	0.267597	N
Figure4_0684		GO:0005749 mitochondrial respiratory chain complex II	Bimodal	ZT12	0.534255	0	0.59969	0	0.603928	0	0	0.603928	0	0.992982	0	1	0	0	8	2	6674	0.156	0.301415				1	1	1713	0.176391	0.251368				1	1	1520	0.16044	0.248927				1				1	0.248927	N
Figure4_0685		GO:0006417 regulation of translation	Bimodal	ZT16	0.590836	0	0.429806	0	0	0.434248	0	0.590836	0	0.989772	0	0	1	0	41	2	6674	0.12	0.262189				1	1	1713	0.365298	0.371701				1				1	1	990	0.339618	0.367919				1	0.256545	N
Figure4_0686		GO:0003678 DNA helicase activity	Bimodal	ZT12	0.50153	0	0.427755	0	0.433752	0	0	0.50153	0	0.986174	0	1	0	0	29	2	6674	0.216	0.322607				1	1	1713	0.35924	0.373461				1	1	1520	0.348699	0.368339				1				1	0.315116	N
Figure4_0687		GO:0005385 zinc ion transporter activity	Bimodal	ZT12	0.559567	0	0.577514	0	0.586071	0	0	0.586071	0	0.985399	0	1	0	0	9	2	6674	0.177	0.285468				1	1	1713	0.193066	0.264537				1	1	1520	0.176152	0.259376				1				1	0.259376	N
Figure4_0688		GO:0003713 transcription coactivator activity	Bimodal	ZT16	0.578724	0	0.429403	0	0	0.435947	0	0.578724	0	0.984988	0	0	1	0	40	2	6674	0.127	0.270674				1	1	1713	0.366313	0.372047				1				1	1	990	0.336633	0.366482				1	0.263801	N
Figure4_0689		GO:0016652 oxidoreductase activity, acting on NADH or NADPH, NAD or NADP as acceptor	Bimodal	ZT12	0.476897	0	0.505031	0	0.515169	0	0	0.515169	0	0.98032	0	1	0	0	15	2	6674	0.259	0.342377				1	1	1713	0.27291	0.312586				1	1	1520	0.253668	0.305373				1				1	0.305373	N
Figure4_0690		GO:0048364 root development	Bimodal	ZT12	0.505287	0	0.543415	0	0.555667	0	0	0.555667	0	0.977952	0	1	0	0	11	2	6674	0.214	0.322113				1	1	1713	0.223364	0.286144				1	1	1520	0.20506	0.278185				1				1	0.278185	N
Figure4_0691		GO:0016651 oxidoreductase activity, acting on NADH or NADPH	Bimodal	ZT12	0.483468	0	0.511647	0	0.523659	0	0	0.523659	0	0.977063	0	1	0	0	14	2	6674	0.251	0.337451				1	1	1713	0.261806	0.30786				1	1	1520	0.242595	0.299462				1				1	0.299462	N
Figure4_0692		GO:0008757 S-adenosylmethionine-dependent methyltransferase activity	Bimodal	ZT12	0.531951	0	0.558528	0	0.57191	0	0	0.57191	0	0.976601	0	1	0	0	10	2	6674	0.196	0.302355				1	1	1713	0.208709	0.276358				1	1	1520	0.191015	0.267972				1				1	0.267972	N
Figure4_0693		GO:0051258 protein polymerization	Bimodal	ZT12	0.53244	0	0.558051	0	0.571684	0	0	0.571684	0	0.976152	0	1	0	0	41	4	6674	0.192	0.300454				1	2	1713	0.205678	0.276662				1	2	1520	0.183841	0.268112				1				1	0.268112	N
Figure4_0694		GO:0009744 response to sucrose stimulus	Bimodal	ZT12	0.488533	0	0.53047	0	0.544152	0	0	0.544152	0	0.974855	0	1	0	0	12	2	6674	0.228	0.333644				1	1	1713	0.237071	0.294802				1	1	1520	0.218319	0.285659				1				1	0.285659	N
Figure4_0695		GO:0048366 leaf development	Bimodal	ZT12	0.469191	0	0.48565	0	0.501105	0	0	0.501105	0	0.969159	0	1	0	0	17	2	6674	0.268	0.346882				1	1	1713	0.292773	0.326851				1	1	1520	0.27382	0.315424				1				1	0.315424	N
Figure4_0696		GO:0019104 DNA N-glycosylase activity	Bimodal	ZT16	0.619773	0	0.651522	0	0	0.721389	0	0.721389	0	0.90315	0	0	1	0	6	2	6674	0.108	0.244584				1	1	1713	0.139759	0.223089				1				1	1	990	0.0865892	0.189938				1	0.189938	N
Figure4_0697		GO:0046653 tetrahydrofolate metabolic process	Bimodal	ZT16	0.602807	0	0.682078	0	0	0.757752	0	0.757752	0	0.900133	0	0	1	0	5	2	6674	0.0838	0.252271				1	1	1713	0.119707	0.207932				1				1	1	990	0.073311	0.174682				1	0.174682	N
Figure4_0698		GO:0009814 defense response, incompatible interaction	Bimodal	ZT16	0.602807	0	0.682078	0	0	0.757752	0	0.757752	0	0.900133	0	0	1	0	5	2	6674	0.0838	0.252271				1	1	1713	0.119707	0.207932				1				1	1	990	0.073311	0.174682				1	0.174682	N
Figure4_0699		GO:0016633 galactonolactone dehydrogenase activity	Bimodal	ZT16	0.450182	0	0.682078	0	0	0.757752	0	0.757752	0	0.900133	0	0	1	0	5	1	6674	0.313	0.358629				1	1	1713	0.119707	0.207932				1				1	1	990	0.073311	0.174682				1	0.174682	N
Figure4_0700		GO:0045941 positive regulation of transcription	Bimodal	ZT16	0.493778	0	0.427782	0	0	0.481138	0	0.493778	0	0.889105	0	0	1	0	28	2	6674	0.224	0.330015				1	1	1713	0.356509	0.373437				1				1	1	990	0.285058	0.330264				1	0.320791	N
Figure4_0701		GO:0009817 defense response to fungus, incompatible interaction	Bimodal	ZT16	0.531951	0	0.558528	0	0	0.631901	0	0.631901	0	0.883885	0	0	1	0	10	2	6674	0.196	0.302355				1	1	1713	0.208709	0.276358				1				1	1	990	0.135445	0.233399				1	0.233399	N
Figure4_0702		GO:0000124 SAGA complex	Bimodal	ZT16	0.778709	0	0.759456	0	0	0.863321	0	0.863321	0	0.879691	0	0	1	0	3	2	6674	0.0374	0.169618				1	1	1713	0.0758776	0.173998				1				1	1	990	0.045404	0.136987				1	0.136987	N
Figure4_0703		GO:0005487 nucleocytoplasmic transporter activity	Bimodal	ZT16	0.505287	0	0.543415	0	0	0.618867	0	0.618867	0	0.878081	0	0	1	0	11	2	6674	0.214	0.322113				1	1	1713	0.223364	0.286144				1				1	1	990	0.146646	0.24051				1	0.24051	N
Figure4_0704		GO:0005741 mitochondrial outer membrane	Bimodal	ZT16	0.469354	0	0.474505	0	0	0.54247	0	0.54247	0	0.874711	0	0	1	0	18	2	6674	0.27	0.346374				1	1	1713	0.3016	0.335348				1				1	1	990	0.214751	0.286767				1	0.286767	N
Figure4_0705		GO:0009941 chloroplast envelope	Bimodal	ZT16	0.470307	0	0.448415	0	0	0.515105	0	0.515105	0	0.870531	0	0	1	0	22	2	6674	0.263	0.346872				1	1	1713	0.330282	0.356111				1				1	1	990	0.246338	0.305418				1	0.305418	N
Figure4_0706		GO:0005671 Ada2/Gcn5/Ada3 transcription activator complex	Bimodal	ZT16	0.481331	0	0.4387	0	0	0.504292	0	0.504292	0	0.869933	0	0	1	0	24	2	6674	0.253	0.338829				1	1	1713	0.341055	0.364166				1				1	1	990	0.260341	0.313118				1	0.313118	N
Figure4_0707		GO:0008080 N-acetyltransferase activity	Bimodal	ZT04	0.577938	0	0.591313	0	0.472027	0.42758	0.432974	0.591313	0	1	0	0.798269	0.723103	0.732224	73	6	6674	0.128	0.270811				1	3	1713	0.180988	0.256264				1	1	1520	0.300353	0.337266	1	990	0.36389	0.373611	1	1034	0.361	0.369	0.256264	N
Figure4_0708	Figure5_036	GO:0005840 ribosome	Bimodal	ZT12	0.738159	2.31222	3.32857	0.643974	3.70415	1.56295	0.703335	3.70415	0.624223	0.898604	0.173852	1	0.421945	0.189877	700	78	6674	0.0426	0.186859	2	1106	0.000299	0.00487285	4	1713	2.38257e-05	0.000469281	5	573	0.148	0.227	38	1520	4.25205e-06	0.000197628	21	990	0.0025685	0.0273561	13	1034	0.102	0.198	0.000197628	Y
Figure4_0709	Figure5_037	GO:0006412 translation	Bimodal	ZT12	0.773709	3.44683	4.26318	0.657577	4.51222	1.79716	0.714443	4.51222	0.763887	0.944807	0.145732	1	0.398286	0.158335	1018	110	6674	0.0381	0.171007	3	1106	1.28e-05	0.000357412	7	1713	1.6816e-06	5.45531e-05	9	573	0.132	0.22	52	1520	5.46452e-07	3.07451e-05	29	990	0.00111888	0.015953	16	1034	0.0977	0.193	3.07451e-05	Y
Figure4_0710		GO:0009734 auxin mediated signaling pathway	Bimodal	ZT12	0.61782	0.598992	0.614675	0	0.700449	0.500312	0.560667	0.700449	0.855155	0.877544	0	1	0.714273	0.80044	153	19	6674	0.0746	0.244491	4	1106	0.15	0.251772	5	1713	0.163583	0.242843				1	6	1520	0.0896848	0.19932	2	990	0.260236	0.316001	3	1034	0.216	0.275	0.19932	N
Figure4_0711		GO:0015992 proton transport	Bimodal	ZT12	0.596952	0.514949	0.597853	0	0.735401	0.574122	0.730487	0.735401	0.700229	0.812963	0	1	0.780693	0.993318	167	15	6674	0.0803	0.255929	3	1106	0.224	0.305528	5	1713	0.172561	0.252433				1	1	1520	0.0693308	0.183907	1	990	0.18699	0.266611	5	1034	0.0851	0.186	0.183907	N
Figure4_0712		GO:0006207 de novo pyrimidine base biosynthetic process	Bimodal	ZT16	0.497347	0	0.520177	0	0.53563	0.594915	0	0.594915	0	0.874372	0	0.900347	1	0	13	2	6674	0.241	0.327556				1	1	1713	0.249872	0.301872				1	1	1520	0.230821	0.29132	1	990	0.167898	0.254147				1	0.254147	N
Figure4_0713		GO:0006081 aldehyde metabolic process	Bimodal	ZT16	1.53284	0	0.928104	0	0.890387	1.03631	0	1.53284	0	0.895584	0	0.859189	1	0	12	6	6674	0.00172	0.0308004				1	2	1713	0.0390493	0.118004				1	2	1520	0.0319066	0.12871	2	990	0.014983	0.0919789				1	0.0293194	Y
Figure4_0714		GO:0004654 polyribonucleotide nucleotidyltransferase activity	Bimodal	ZT16	0.531007	0	0.435059	0	0.43117	0.612229	0	0.612229	0	0.710615	0	0.704263	1	0	51	4	6674	0.158	0.302921				1	1	1713	0.345258	0.367232				1	1	1520	0.35875	0.370535	2	990	0.145865	0.244214				1	0.244214	N
Figure4_0715		GO:0006265 DNA topological change	Bimodal	ZT16	0.559658	0	0.52904	0	0.430442	0.617582	0	0.617582	0	0.856632	0	0.696981	1	0	50	5	6674	0.173	0.284027				1	2	1713	0.238925	0.295774				1	1	1520	0.360394	0.371157	2	990	0.142442	0.241223				1	0.241223	N
Figure4_0716		GO:0004869 cysteine protease inhibitor activity	Bimodal	ZT16	0.528923	0.42945	0.432991	0	0.431321	0.696157	0	0.696157	0.616888	0.621974	0	0.619574	1	0	38	5	6674	0.159	0.303498	1	1106	0.344	0.372006	1	1713	0.367647	0.368985				1	1	1520	0.366942	0.370407	2	990	0.0995113	0.2013				1	0.2013	N
Figure4_0717		GO:0008173 RNA methyltransferase activity	Bimodal	ZT16	0.806966	0	0.53047	0	0.544152	1.03631	0	1.03631	0	0.511882	0	0.525086	1	0	12	4	6674	0.0314	0.158552				1	1	1713	0.237071	0.294802				1	1	1520	0.218319	0.285659	2	990	0.014983	0.0919789				1	0.0919789	Y
Figure4_0718		GO:0000175 3 -5 -exoribonuclease activity	Bimodal	ZT16	1.17944	0	0.454139	0	1.07001	2.11243	0	2.11243	0	0.214984	0	0.50653	1	0	21	7	6674	0.00606	0.0725946				1	1	1713	0.324046	0.351448				1	3	1520	0.0133758	0.0851114	4	990	0.000366743	0.00771907				1	0.00771907	Y
Figure4_0719		GO:0046857 oxidoreductase activity, acting on other nitrogenous compounds as donors, with NAD or NADP as acceptor	Bimodal	ZT16	0.968899	0	1.01769	0	0.586071	1.18997	0	1.18997	0	0.855225	0	0.492509	1	0	9	4	6674	0.0137	0.113861				1	2	1713	0.0238496	0.0960079				1	1	1520	0.176152	0.259376	2	990	0.00883816	0.0645697				1	0.0645697	Y
Figure4_0720		GO:0009703 nitrate reductase (NADH) activity	Bimodal	ZT16	0.968899	0	1.01769	0	0.586071	1.18997	0	1.18997	0	0.855225	0	0.492509	1	0	9	4	6674	0.0137	0.113861				1	2	1713	0.0238496	0.0960079				1	1	1520	0.176152	0.259376	2	990	0.00883816	0.0645697				1	0.0645697	Y
Figure4_0721		GO:0004087 carbamoyl-phosphate synthase (ammonia) activity	Bimodal	ZT16	0.738695	0	0.59969	0	0.603928	1.244	0	1.244	0	0.482064	0	0.485472	1	0	8	3	6674	0.0444	0.185391				1	1	1713	0.176391	0.251368				1	1	1520	0.16044	0.248927	2	990	0.00709475	0.057016				1	0.057016	Y
Figure4_0722		GO:0010017 red or far red light signaling pathway	Bimodal	ZT16	0.599452	0.433717	0.432401	0	0.430267	1.03177	0	1.03177	0.420361	0.419085	0	0.417018	1	0	34	6	6674	0.0847	0.25454	1	1106	0.33	0.368369	1	1713	0.367142	0.369487				1	1	1520	0.361928	0.371307	3	990	0.0152456	0.0929454				1	0.0929454	Y
Figure4_0723		GO:0016043 cellular component organization and biogenesis	Bimodal	ZT16	0.528056	0.431019	0.456196	0	0.519867	0.588229	0.434152	0.588229	0.732739	0.775541	0	0.883782	1	0.738066	59	6	6674	0.159	0.303498	1	1106	0.368	0.370665	1	1713	0.320612	0.349787				1	2	1520	0.24557	0.302088	2	990	0.171962	0.25809	1	1034	0.368	0.368	0.25809	N
Figure4_0724		GO:0030170 pyridoxal phosphate binding	Bimodal	ZT12	0.542337	0	0.430067	0	0.574584	0	0	0.574584	0	0.748483	0	1	0	0	39	3	6674	0.187	0.296098				1	1	1713	0.3671	0.371478				1	2	1520	0.174645	0.266327				1				1	0.266327	N
Figure4_0725		GO:0005654 nucleoplasm	Bimodal	ZT12	0.623456	0	0.684291	0	0.926908	0	0.432974	0.926908	0	0.738251	0	1	0	0.467116	76	10	6674	0.103	0.242756				1	4	1713	0.0980923	0.206875				1	5	1520	0.0284477	0.118329				1	1	1034	0.358	0.369	0.118329	N
Figure4_0726		GO:0006120 mitochondrial electron transport, NADH to ubiquinone	Bimodal	ZT12	0.538648	0	0.496525	0	0.79611	0	0	0.79611	0	0.623689	0	1	0	0	16	3	6674	0.151	0.298053				1	1	1713	0.283221	0.318768				1	2	1520	0.0514602	0.159915				1				1	0.159915	N
Figure4_0727		GO:0006413 translational initiation	Bimodal	ZT12	0.610316	0	0.517882	0	0.896667	0	0	0.896667	0	0.577563	0	1	0	0	78	6	6674	0.111	0.24975				1	1	1713	0.251472	0.303472				1	5	1520	0.0308552	0.126862				1				1	0.126862	N
Figure4_0728		GO:0016165 lipoxygenase activity	Bimodal	ZT16	0.548926	0	0.46687	0	0	0.92317	0	0.92317	0	0.505725	0	0	1	0	19	3	6674	0.183	0.291357				1	1	1713	0.309734	0.341295				1				1	2	990	0.0336184	0.119352				1	0.119352	N
Figure4_0729		GO:0005478 intracellular transporter activity	Bimodal	ZT16	0.670179	0	0.577514	0	0	1.18997	0	1.18997	0	0.485318	0	0	1	0	9	3	6674	0.0568	0.217316				1	1	1713	0.193066	0.264537				1				1	2	990	0.00883816	0.0645697				1	0.0645697	Y
Figure4_0730		GO:0009986 cell surface	Bimodal	ZT16	0.577696	0	0.621455	0	0.430823	0.739986	0.465974	0.739986	0	0.83982	0	0.582205	1	0.629707	32	5	6674	0.128	0.270811				1	2	1713	0.160399	0.239081				1	1	1520	0.35765	0.370832	2	990	0.0776075	0.181976	1	1034	0.312	0.342	0.181976	N
Figure4_0731		GO:0006221 pyrimidine nucleotide biosynthetic process	Bimodal	ZT12	0.914839	0	0.432401	0	1.71231	0.711339	0.457175	1.71231	0	0.252524	0	1	0.415426	0.266992	34	8	6674	0.02	0.126327				1	1	1713	0.367142	0.369487				1	5	1520	0.00141516	0.0193949	2	990	0.0848781	0.194384	1	1034	0.321	0.349	0.0193949	Y
Figure4_0732		GO:0009536 plastid	Bimodal	ZT12	1.24905	0.741801	0.435829	0	0.954273	0.498153	0.801343	1.24905	0.777347	0.456714	0	1	0.522024	0.839742	25	8	6674	0.00447	0.0597261	2	1106	0.0631	0.181217	1	1713	0.345644	0.366582				1	3	1520	0.0204746	0.111103	1	990	0.266921	0.317575	2	1034	0.0567	0.158	0.0563575	Y
Figure4_0733		GO:0003755 peptidyl-prolyl cis-trans isomerase activity	Bimodal	ZT12	0.592231	0.770246	0.509943	0	0.817535	0.433219	0.447332	0.817535	0.942156	0.623757	0	1	0.529908	0.547171	90	12	6674	0.0873	0.258331	4	1106	0.0547	0.169728	2	1713	0.258072	0.30907				1	5	1520	0.0471319	0.152218	1	990	0.342509	0.368792	1	1034	0.336	0.357	0.152218	N
Figure4_0734		GO:0005761 mitochondrial ribosome	Bimodal	ZT12	1.24905	0	0.435829	0	1.5152	0.808454	0.50307	1.5152	0	0.287639	0	1	0.533564	0.332017	25	8	6674	0.00447	0.0597261				1	1	1713	0.345644	0.366582				1	4	1520	0.00311352	0.0305354	2	990	0.0529249	0.155434	1	1034	0.274	0.314	0.0305354	Y
Figure4_0735		GO:0005794 Golgi apparatus	Bimodal	ZT12	0.561436	0.434123	0.450307	0	0.662211	0.429251	0.432974	0.662211	0.655566	0.680005	0	1	0.648209	0.65383	57	7	6674	0.14	0.282111	1	1106	0.368	0.368025	1	1713	0.327239	0.354563				1	3	1520	0.111378	0.217665	1	990	0.366282	0.372177	1	1034	0.367	0.369	0.217665	N
Figure4_0736		GO:0015935 small ribosomal subunit	Bimodal	ZT12	0.548689	0	0.498307	0	0.716273	0.554185	0	0.716273	0	0.695695	0	1	0.773707	0	71	7	6674	0.146	0.292168				1	1	1713	0.277456	0.317463				1	4	1520	0.0661603	0.192188	2	990	0.205878	0.279135				1	0.192188	N
Figure4_0737		GO:0003702 RNA polymerase II transcription factor activity	Late Afternoon	ZT12	0.507963	0	0.556914	0.505845	0.567215	0	0	0.567215	0	0.98184	0.891806	1	0	0	42	5	6674	0.171	0.318698				1	2	1713	0.209989	0.277387	1	573	0.262	0.312	2	1520	0.188277	0.270885				1				1	0.270885	N
Figure4_0738		GO:0009615 response to virus	Late Afternoon	ZT12	0.883494	0.52702	0.496525	0.667562	0.79611	0	0	0.883494	0.661994	0.623689	0.83853	1	0	0	16	5	6674	0.0221	0.135646	1	1106	0.214	0.297153	1	1713	0.283221	0.318768	1	573	0.127	0.215	2	1520	0.0514602	0.159915				1				1	0.130769	N
Figure4_0739		GO:0007268 synaptic transmission	Late Afternoon	ZT12	0.63408	0	0	0.725842	0.924507	0	0	0.924507	0	0	0.785112	1	0	0	10	3	6674	0.07	0.236556				1				1	1	573	0.0838	0.188	2	1520	0.0232628	0.118985				1				1	0.118985	N
Figure4_0740		GO:0004187 carboxypeptidase D activity	Late Afternoon	ZT12	0.670179	0	0	0.744727	0.968606	0	0	0.968606	0	0	0.768865	1	0	0	9	3	6674	0.0568	0.217316				1				1	1	573	0.0761	0.18	2	1520	0.0193071	0.107496				1				1	0.107496	N
Figure4_0741		GO:0005742 mitochondrial outer membrane translocase complex	Late Afternoon	ZT12	0.525839	0	0	0.580044	0.975121	0	0	0.975121	0	0	0.594844	1	0	0	27	4	6674	0.162	0.305863				1				1	1	573	0.194	0.263	3	1520	0.0245671	0.105896				1				1	0.105896	N
Figure4_0742		GO:0008308 voltage-gated ion-selective channel activity	Late Afternoon	ZT12	0.573978	0	0	0.642065	1.13295	0	0	1.13295	0	0	0.566722	1	0	0	19	4	6674	0.0932	0.268918				1				1	1	573	0.147	0.228	3	1520	0.0104005	0.07363				1				1	0.07363	Y
Figure4_0743		GO:0045551 cinnamyl-alcohol dehydrogenase activity	Late Afternoon	ZT12	0.962011	0	0.511647	0.68403	1.3818	0	0	1.3818	0	0.370275	0.495027	1	0	0	14	5	6674	0.014	0.114708				1	1	1713	0.261806	0.30786	1	573	0.113	0.207	3	1520	0.00469898	0.0415141				1				1	0.0415141	Y
Figure4_0744		GO:0005625 soluble fraction	Late Afternoon	ZT12	0.529209	0	0	0.527244	1.11097	0	0	1.11097	0	0	0.474578	1	0	0	37	5	6674	0.155	0.304564				1				1	1	573	0.242	0.297	4	1520	0.0111576	0.0774509				1				1	0.0774509	Y
Figure4_0745		GO:0006821 chloride transport	Late Afternoon	ZT12	1.91769	0.64389	0.821393	0.528708	1.13367	0	0.716699	1.91769	0.567967	0.72454	0.466367	1	0	0.632191	36	12	6674	0.000471	0.0120313	2	1106	0.108	0.227044	3	1713	0.0599109	0.150872	1	573	0.238	0.296	4	1520	0.0102455	0.0735065				1	2	1034	0.098	0.192	0.0120868	Y
Figure4_0746		GO:0016868 intramolecular transferase activity, phosphotransferases	Late Afternoon	ZT12	1.10056	0.57402	0.53047	0.703335	1.51215	0	0	1.51215	0.379605	0.350804	0.465121	1	0	0	12	5	6674	0.00805	0.0857844	1	1106	0.172	0.266673	1	1713	0.237071	0.294802	1	573	0.0987	0.198	3	1520	0.00310665	0.0307501				1				1	0.0307501	Y
Figure4_0747		GO:0005234 glutamate-gated ion channel activity	Late Afternoon	ZT12	1.10056	0.57402	0	0.703335	1.51215	0	0	1.51215	0.379605	0	0.465121	1	0	0	12	5	6674	0.00805	0.0857844	1	1106	0.172	0.266673				1	1	573	0.0987	0.198	3	1520	0.00310665	0.0307501				1				1	0.0307501	Y
Figure4_0748		GO:0046029 mannitol dehydrogenase activity	Late Afternoon	ZT12	0.867938	0	0	0.718967	1.55001	0	0	1.55001	0	0	0.463845	1	0	0	11	4	6674	0.0246	0.139186				1				1	1	573	0.0914	0.191	3	1520	0.00245184	0.0281829				1				1	0.0281829	Y
Figure4_0749		GO:0017000 antibiotic biosynthetic process	Late Afternoon	ZT12	0.669257	0.495758	0	0.649752	1.40858	0	0.527244	1.40858	0.351956	0	0.461282	1	0	0.374309	86	13	6674	0.0549	0.217224	2	1106	0.253	0.319331				1	2	573	0.142	0.224	7	1520	0.0043085	0.0390321				1	2	1034	0.244	0.297	0.0390321	Y
Figure4_0750		GO:0016216 isopenicillin-N synthase activity	Late Afternoon	ZT12	0.683245	0.496316	0	0.651695	1.41478	0	0.530178	1.41478	0.350808	0	0.460633	1	0	0.374742	85	13	6674	0.0525	0.210606	2	1106	0.252	0.318921				1	2	573	0.14	0.223	7	1520	0.00406741	0.0384784				1	2	1034	0.243	0.295	0.0384784	Y
Figure4_0751		GO:0042493 response to drug	Late Afternoon	ZT12	0.934642	0	0	0.725842	1.63963	0	0	1.63963	0	0	0.442687	1	0	0	10	4	6674	0.0187	0.121201				1				1	1	573	0.0838	0.188	3	1520	0.00188746	0.0229283				1				1	0.0229283	Y
Figure4_0752		GO:0007059 chromosome segregation	Late Afternoon	ZT12	0.562845	0.50151	0.662615	0.434152	0.981911	0	0	0.981911	0.510749	0.674822	0.44215	1	0	0	156	17	6674	0.0961	0.238465	2	1106	0.241	0.31513	6	1713	0.118491	0.217463	1	573	0.342	0.368	8	1520	0.0240884	0.104253				1				1	0.104253	N
Figure4_0753		GO:0004965 GABA-B receptor activity	Late Afternoon	ZT12	0.968899	0	0	0.744727	1.70834	0	0	1.70834	0	0	0.435935	1	0	0	9	4	6674	0.0137	0.113861				1				1	1	573	0.0761	0.18	3	1520	0.00140984	0.019573				1				1	0.019573	Y
Figure4_0754		GO:0045211 postsynaptic membrane	Late Afternoon	ZT12	0.968899	0	0	0.744727	1.70834	0	0	1.70834	0	0	0.435935	1	0	0	9	4	6674	0.0137	0.113861				1				1	1	573	0.0761	0.18	3	1520	0.00140984	0.019573				1				1	0.019573	Y
Figure4_0755		GO:0030594 neurotransmitter receptor activity	Late Afternoon	ZT12	0.968899	0	0	0.744727	1.70834	0	0	1.70834	0	0	0.435935	1	0	0	9	4	6674	0.0137	0.113861				1				1	1	573	0.0761	0.18	3	1520	0.00140984	0.019573				1				1	0.019573	Y
Figure4_0756		GO:0007214 gamma-aminobutyric acid signaling pathway	Late Afternoon	ZT12	1.0797	0	0	0.769551	1.79082	0	0	1.79082	0	0	0.42972	1	0	0	8	4	6674	0.0095	0.0901721				1				1	1	573	0.0683	0.17	3	1520	0.00101456	0.0161875				1				1	0.0161875	Y
Figure4_0757	Figure5_038	GO:0004616 phosphogluconate dehydrogenase (decarboxylating) activity	Late Afternoon	ZT12	1.91689	0.678843	0.651522	0.826814	2.08186	0	0	2.08186	0.326075	0.312952	0.397151	1	0	0	6	5	6674	0.000478	0.0120331	1	1106	0.0957	0.209487	1	1713	0.139759	0.223089	1	573	0.0522	0.149	3	1520	0.000449352	0.00828203				1				1	0.00828203	Y
Figure4_0758		GO:0008171 O-methyltransferase activity	Late Afternoon	ZT12	0.627722	0	0.427698	0.497573	1.38039	0	0	1.38039	0	0.309838	0.360458	1	0	0	46	7	6674	0.101	0.242316				1	1	1713	0.357256	0.37351	1	573	0.277	0.318	5	1520	0.0047922	0.0416493				1				1	0.0416493	Y
Figure4_0759		GO:0006820 anion transport	Late Afternoon	ZT12	0.969036	0	0	0.551294	2.54352	0	0.468521	2.54352	0	0	0.216744	1	0	0.184202	31	8	6674	0.0132	0.1158				1				1	1	573	0.214	0.281	6	1520	0.000120425	0.00286076				1	1	1034	0.308	0.34	0.00286076	Y
Figure4_0760	Figure5_039	GO:0008233 peptidase activity	Late Afternoon	ZT12	3.43404	0.930765	0.743658	1.77211	3.03924	0.733802	0.89279	3.43404	0.306249	0.244685	0.583077	1	0.241442	0.293754	713	115	6674	6.92e-06	0.00034343	19	1106	0.0226	0.117283	17	1713	0.0808153	0.180444	15	573	0.00182	0.0169	36	1520	2.99121e-05	0.0009136	14	990	0.079138	0.184586	17	1034	0.0353	0.128	0.000368097	Y
Figure4_0761		GO:0006006 glucose metabolic process	Late Afternoon	ZT12	1.03529	0.432065	0.590804	0.882729	1.13367	0.448761	0	1.13367	0.381119	0.521141	0.778644	1	0.395847	0	36	9	6674	0.0109	0.100176	1	1106	0.337	0.369773	2	1713	0.181898	0.256564	2	573	0.0393	0.131	4	1520	0.0102455	0.0735065	1	990	0.32282	0.355827				1	0.0735065	Y
Figure4_0762		GO:0003896 DNA primase activity	Late Afternoon	ZT12	0.76151	0.426087	0	0.79588	1.35125	0.429386	0	1.35125	0.315327	0	0.588994	1	0.317768	0	47	9	6674	0.0371	0.175593	1	1106	0.362	0.374898				1	2	573	0.0605	0.16	5	1520	0.00520809	0.0445396	1	990	0.353963	0.372061				1	0.0445396	Y
Figure4_0763		GO:0004185 serine carboxypeptidase activity	Late Afternoon	ZT12	0.624145	0.425577	0.512215	0.67162	1.19846	0.426085	0	1.19846	0.355103	0.427394	0.560402	1	0.355527	0	75	11	6674	0.0729	0.241195	1	1106	0.352	0.375338	1	1713	0.262579	0.307457	2	573	0.119	0.213	6	1520	0.00829255	0.0633196	1	990	0.362176	0.374899				1	0.0633196	Y
Figure4_0764		GO:0030163 protein catabolic process	Late Afternoon	ZT12	0.789407	0.425106	0	0.692504	0.953902	0.562557	0.570248	0.953902	0.44565	0	0.72597	1	0.589744	0.597805	69	12	6674	0.034	0.164966	1	1106	0.36	0.375745				1	2	573	0.107	0.203	5	1520	0.0208042	0.111198	2	990	0.200708	0.273806	2	1034	0.209	0.269	0.111198	N
Figure4_0765		GO:0008380 RNA splicing	Late Afternoon	ZT12	0.663663	0.574314	0.634876	0.667562	1.25894	0.566975	0	1.25894	0.456188	0.504294	0.530256	1	0.450359	0	257	31	6674	0.0578	0.220656	5	1106	0.172	0.266493	6	1713	0.147952	0.231805	4	573	0.122	0.215	13	1520	0.00690536	0.0550883	4	990	0.195611	0.271035				1	0.0550883	Y
Figure4_0766		GO:0003729 mRNA binding	Late Afternoon	ZT12	0.505553	0	0	0.50724	0.570593	0.434733	0.437707	0.570593	0	0	0.888969	1	0.761896	0.767109	43	5	6674	0.173	0.284027				1				1	1	573	0.266	0.311	2	1520	0.192601	0.268786	1	990	0.345059	0.367508	1	1034	0.35	0.365	0.268786	N
Figure4_0767		GO:0004349 glutamate 5-kinase activity	Late Afternoon	ZT12	0.867938	0	0	0.718967	1.55001	0.618867	0	1.55001	0	0	0.463845	1	0.399265	0	11	4	6674	0.0246	0.139186				1				1	1	573	0.0914	0.191	3	1520	0.00245184	0.0281829	1	990	0.146646	0.24051				1	0.0281829	Y
Figure4_0768		GO:0006397 mRNA processing	Late Afternoon	ZT12	0.874755	0.603621	0.719862	0.645892	2.5281	0.60353	0.798603	2.5281	0.238765	0.284744	0.255485	1	0.238728	0.31589	402	52	6674	0.0229	0.138116	8	1106	0.133	0.249103	8	1713	0.0877862	0.190607	5	573	0.143	0.226	23	1520	0.000127549	0.00296413	6	990	0.159245	0.249155	3	1034	0.0626	0.159	0.00296413	Y
Figure4_0769		GO:0004126 cytidine deaminase activity	Late Afternoon	ZT12	0.723272	0	0.511647	0	0.809236	0	0.600326	0.809236	0	0.63226	0	1	0	0.741843	14	4	6674	0.0469	0.192135				1	1	1713	0.261806	0.30786				1	2	1520	0.0413648	0.155154				1	1	1034	0.184	0.251	0.155154	N
Figure4_0770		GO:0005262 calcium channel activity	Late Afternoon	ZT12	0.778709	0	0	0	1.57176	0	0	1.57176	0	0	0	1	0	0	3	2	6674	0.0374	0.169618				1				1				1	2	1520	0.00248255	0.0268065				1				1	0.0268065	Y
Figure4_0771		GO:0004219 pyroglutamyl-peptidase I activity	Late Afternoon	ZT12	0.638295	0	0	0	0.978574	0	0	0.978574	0	0	0	1	0	0	1	1	6674	0.0961	0.238465				1				1				1	1	1520	0.0237828	0.105057				1				1	0.105057	N
Figure4_0772		GO:0004020 adenylylsulfate kinase activity	Late Afternoon	ZT12	0.476897	0	0	0	0.777793	0	0	0.777793	0	0	0	1	0	0	15	2	6674	0.259	0.342377				1				1				1	2	1520	0.0463432	0.166804				1				1	0.166804	N
Figure4_0773		GO:0004595 pantetheine-phosphate adenylyltransferase activity	Late Afternoon	ZT12	0.47909	0	0	0	0.69929	0	0	0.69929	0	0	0	1	0	0	4	1	6674	0.279	0.337481				1				1				1	1	1520	0.0884286	0.199852				1				1	0.199852	N
Figure4_0774		GO:0004332 fructose-bisphosphate aldolase activity	Late Afternoon	ZT12	0.47909	0	0	0	0.69929	0	0	0.69929	0	0	0	1	0	0	4	1	6674	0.279	0.337481				1				1				1	1	1520	0.0884286	0.199852				1				1	0.199852	N
Figure4_0775		GO:0004097 catechol oxidase activity	Late Afternoon	ZT12	0.434447	0	0	0	0.647644	0	0	0.647644	0	0	0	1	0	0	6	1	6674	0.338	0.372293				1				1				1	1	1520	0.126337	0.22509				1				1	0.22509	N
Figure4_0776		GO:0004749 ribose phosphate diphosphokinase activity	Late Afternoon	ZT12	0.430974	0	0	0	0.57191	0	0	0.57191	0	0	0	1	0	0	10	1	6674	0.367	0.371059				1				1				1	1	1520	0.191015	0.267972				1				1	0.267972	N
Figure4_0777		GO:0004803 transposase activity	Late Afternoon	ZT12	0.778709	0	0	0	1.57176	0	0	1.57176	0	0	0	1	0	0	3	2	6674	0.0374	0.169618				1				1				1	2	1520	0.00248255	0.0268065				1				1	0.0268065	Y
Figure4_0778		GO:0003993 acid phosphatase activity	Late Afternoon	ZT12	0.561119	0	0	0	0.821501	0	0	0.821501	0	0	0	1	0	0	2	1	6674	0.173	0.284027				1				1				1	1	1520	0.0464212	0.150834				1				1	0.150834	N
Figure4_0779		GO:0004837 tyrosine decarboxylase activity	Late Afternoon	ZT12	0.561119	0	0	0	0.821501	0	0	0.821501	0	0	0	1	0	0	2	1	6674	0.173	0.284027				1				1				1	1	1520	0.0464212	0.150834				1				1	0.150834	N
Figure4_0780		GO:0004857 enzyme inhibitor activity	Late Afternoon	ZT12	0.561119	0	0	0	0.821501	0	0	0.821501	0	0	0	1	0	0	2	1	6674	0.173	0.284027				1				1				1	1	1520	0.0464212	0.150834				1				1	0.150834	N
Figure4_0781		GO:0004029 aldehyde dehydrogenase (NAD) activity	Late Afternoon	ZT12	0.561119	0	0	0	0.821501	0	0	0.821501	0	0	0	1	0	0	2	1	6674	0.173	0.284027				1				1				1	1	1520	0.0464212	0.150834				1				1	0.150834	N
Figure4_0782		GO:0005743 mitochondrial inner membrane	Late Afternoon	ZT12	0.47909	0	0	0	0.69929	0	0	0.69929	0	0	0	1	0	0	4	1	6674	0.279	0.337481				1				1				1	1	1520	0.0884286	0.199852				1				1	0.199852	N
Figure4_0783		GO:0003978 UDP-glucose 4-epimerase activity	Late Afternoon	ZT12	0.450182	0	0	0	0.66645	0	0	0.66645	0	0	0	1	0	0	5	1	6674	0.313	0.358629				1				1				1	1	1520	0.107876	0.215551				1				1	0.215551	N
Figure4_0784		GO:0005096 GTPase activator activity	Late Afternoon	ZT12	0.434447	0	0	0	0.647644	0	0	0.647644	0	0	0	1	0	0	6	1	6674	0.338	0.372293				1				1				1	1	1520	0.126337	0.22509				1				1	0.22509	N
Figure4_0785		GO:0003987 acetate-CoA ligase activity	Late Afternoon	ZT12	0.428165	0	0	0	0.626037	0	0	0.626037	0	0	0	1	0	0	7	1	6674	0.354	0.375855				1				1				1	1	1520	0.143846	0.236572				1				1	0.236572	N
Figure4_0786		GO:0004829 threonine-tRNA ligase activity	Late Afternoon	ZT12	0.431013	0	0	0	0.603928	0	0	0.603928	0	0	0	1	0	0	8	1	6674	0.364	0.372141				1				1				1	1	1520	0.16044	0.248927				1				1	0.248927	N
Figure4_0787		GO:0005388 calcium-transporting ATPase activity	Late Afternoon	ZT12	0.424781	0	0	0	0.555667	0	0	0.555667	0	0	0	1	0	0	11	1	6674	0.363	0.37847				1				1				1	1	1520	0.20506	0.278185				1				1	0.278185	N
Figure4_0788		GO:0003919 FMN adenylyltransferase activity	Late Afternoon	ZT12	0.482997	0	0	0	0.472895	0	0	0.482997	0	0	0	1	0	0	20	1	6674	0.252	0.33775				1				1				1	1	1520	0.299439	0.336593				1				1	0.328854	N
Figure4_0789		GO:0005689 U12-dependent spliceosome	Late Afternoon	ZT12	0.428165	0	0	0	0.626037	0	0	0.626037	0	0	0	1	0	0	7	1	6674	0.354	0.375855				1				1				1	1	1520	0.143846	0.236572				1				1	0.236572	N
Figure4_0790	Figure5_040	GO:0009926 auxin polar transport	Late Afternoon	ZT12	1.10713	0	0	0	2.52455	0	0	2.52455	0	0	0	1	0	0	4	3	6674	0.00851	0.0844678				1				1				1	3	1520	0.000139778	0.00298846				1				1	0.00298846	Y
Figure4_0791		GO:0001651 dense fibrillar component	Late Afternoon	ZT12	1.10713	0	0	0	2.52455	0	0	2.52455	0	0	0	1	0	0	4	3	6674	0.00851	0.0844678				1				1				1	3	1520	0.000139778	0.00298846				1				1	0.00298846	Y
Figure4_0792		GO:0015380 anion exchanger activity	Late Afternoon	ZT12	0.738695	0	0	0	1.79082	0	0	1.79082	0	0	0	1	0	0	8	3	6674	0.0444	0.185391				1				1				1	3	1520	0.00101456	0.0161875				1				1	0.0161875	Y
Figure4_0793		GO:0042355 L-fucose catabolic process	Late Afternoon	ZT12	0.928753	0	0	0	1.77507	0	0	1.77507	0	0	0	1	0	0	2	2	6674	0.0185	0.123594				1				1				1	2	1520	0.00113054	0.0167853				1				1	0.0167853	Y
Figure4_0794		GO:0008175 tRNA methyltransferase activity	Late Afternoon	ZT12	0.928753	0	0	0	1.77507	0	0	1.77507	0	0	0	1	0	0	2	2	6674	0.0185	0.123594				1				1				1	2	1520	0.00113054	0.0167853				1				1	0.0167853	Y
Figure4_0795		GO:0030797 24-methylenesterol C-methyltransferase activity	Late Afternoon	ZT12	0.928753	0	0	0	1.77507	0	0	1.77507	0	0	0	1	0	0	2	2	6674	0.0185	0.123594				1				1				1	2	1520	0.00113054	0.0167853				1				1	0.0167853	Y
Figure4_0796		GO:0009019 tRNA (guanine-N1-)-methyltransferase activity	Late Afternoon	ZT12	0.778709	0	0	0	1.57176	0	0	1.57176	0	0	0	1	0	0	3	2	6674	0.0374	0.169618				1				1				1	2	1520	0.00248255	0.0268065				1				1	0.0268065	Y
Figure4_0797		GO:0042277 peptide binding	Late Afternoon	ZT12	0.561481	0	0	0	1.53813	0	0	1.53813	0	0	0	1	0	0	24	4	6674	0.139	0.281402				1				1				1	4	1520	0.00270955	0.0289651				1				1	0.0289651	Y
Figure4_0798		GO:0004795 threonine synthase activity	Late Afternoon	ZT12	0.676179	0	0	0	1.405	0	0	1.405	0	0	0	1	0	0	4	2	6674	0.0597	0.213812				1				1				1	2	1520	0.0043073	0.0393547				1				1	0.0393547	Y
Figure4_0799		GO:0009813 flavonoid biosynthetic process	Late Afternoon	ZT12	0.525614	0	0	0	1.21763	0	0	1.21763	0	0	0	1	0	0	17	3	6674	0.163	0.306088				1				1				1	3	1520	0.00782116	0.0605856				1				1	0.0605856	Y
Figure4_0800		GO:0008195 phosphatidate phosphatase activity	Late Afternoon	ZT12	0.534255	0	0	0	1.03949	0	0	1.03949	0	0	0	1	0	0	8	2	6674	0.156	0.301415				1				1				1	2	1520	0.0156309	0.0913082				1				1	0.0913082	Y
Figure4_0801		GO:0009097 isoleucine biosynthetic process	Late Afternoon	ZT12	0.534255	0	0	0	1.03949	0	0	1.03949	0	0	0	1	0	0	8	2	6674	0.156	0.301415				1				1				1	2	1520	0.0156309	0.0913082				1				1	0.0913082	Y
Figure4_0802		GO:0048471 perinuclear region of cytoplasm	Late Afternoon	ZT12	0.534255	0	0	0	1.03949	0	0	1.03949	0	0	0	1	0	0	8	2	6674	0.156	0.301415				1				1				1	2	1520	0.0156309	0.0913082				1				1	0.0913082	Y
Figure4_0803		GO:0018114 threonine racemase activity	Late Afternoon	ZT12	0.638295	0	0	0	0.978574	0	0	0.978574	0	0	0	1	0	0	1	1	6674	0.0961	0.238465				1				1				1	1	1520	0.0237828	0.105057				1				1	0.105057	N
Figure4_0804		GO:0009069 serine family amino acid metabolic process	Late Afternoon	ZT12	0.638295	0	0	0	0.978574	0	0	0.978574	0	0	0	1	0	0	1	1	6674	0.0961	0.238465				1				1				1	1	1520	0.0237828	0.105057				1				1	0.105057	N
Figure4_0805		GO:0018216 peptidyl-arginine methylation	Late Afternoon	ZT12	0.638295	0	0	0	0.978574	0	0	0.978574	0	0	0	1	0	0	1	1	6674	0.0961	0.238465				1				1				1	1	1520	0.0237828	0.105057				1				1	0.105057	N
Figure4_0806		GO:0030378 serine racemase activity	Late Afternoon	ZT12	0.638295	0	0	0	0.978574	0	0	0.978574	0	0	0	1	0	0	1	1	6674	0.0961	0.238465				1				1				1	1	1520	0.0237828	0.105057				1				1	0.105057	N
Figure4_0807		GO:0008987 quinolinate synthetase A activity	Late Afternoon	ZT12	0.638295	0	0	0	0.978574	0	0	0.978574	0	0	0	1	0	0	1	1	6674	0.0961	0.238465				1				1				1	1	1520	0.0237828	0.105057				1				1	0.105057	N
Figure4_0808		GO:0006702 androgen biosynthetic process	Late Afternoon	ZT12	0.638295	0	0	0	0.978574	0	0	0.978574	0	0	0	1	0	0	1	1	6674	0.0961	0.238465				1				1				1	1	1520	0.0237828	0.105057				1				1	0.105057	N
Figure4_0809		GO:0046425 regulation of JAK-STAT cascade	Late Afternoon	ZT12	0.638295	0	0	0	0.978574	0	0	0.978574	0	0	0	1	0	0	1	1	6674	0.0961	0.238465				1				1				1	1	1520	0.0237828	0.105057				1				1	0.105057	N
Figure4_0810		GO:0016282 eukaryotic 43S preinitiation complex	Late Afternoon	ZT12	0.638295	0	0	0	0.978574	0	0	0.978574	0	0	0	1	0	0	1	1	6674	0.0961	0.238465				1				1				1	1	1520	0.0237828	0.105057				1				1	0.105057	N
Figure4_0811		GO:0008463 formylmethionine deformylase activity	Late Afternoon	ZT12	0.638295	0	0	0	0.978574	0	0	0.978574	0	0	0	1	0	0	1	1	6674	0.0961	0.238465				1				1				1	1	1520	0.0237828	0.105057				1				1	0.105057	N
Figure4_0812		GO:0017124 SH3 domain binding	Late Afternoon	ZT12	0.638295	0	0	0	0.978574	0	0	0.978574	0	0	0	1	0	0	1	1	6674	0.0961	0.238465				1				1				1	1	1520	0.0237828	0.105057				1				1	0.105057	N
Figure4_0813		GO:0050521 alpha-glucan, water dikinase activity	Late Afternoon	ZT12	0.638295	0	0	0	0.978574	0	0	0.978574	0	0	0	1	0	0	1	1	6674	0.0961	0.238465				1				1				1	1	1520	0.0237828	0.105057				1				1	0.105057	N
Figure4_0814		GO:0047661 amino-acid racemase activity	Late Afternoon	ZT12	0.638295	0	0	0	0.978574	0	0	0.978574	0	0	0	1	0	0	1	1	6674	0.0961	0.238465				1				1				1	1	1520	0.0237828	0.105057				1				1	0.105057	N
Figure4_0815		GO:0004594 pantothenate kinase activity	Late Afternoon	ZT12	0.638295	0	0	0	0.978574	0	0	0.978574	0	0	0	1	0	0	1	1	6674	0.0961	0.238465				1				1				1	1	1520	0.0237828	0.105057				1				1	0.105057	N
Figure4_0816		GO:0004540 ribonuclease activity	Late Afternoon	ZT12	0.638295	0	0	0	0.978574	0	0	0.978574	0	0	0	1	0	0	1	1	6674	0.0961	0.238465				1				1				1	1	1520	0.0237828	0.105057				1				1	0.105057	N
Figure4_0817		GO:0030532 small nuclear ribonucleoprotein complex	Late Afternoon	ZT12	0.54637	0	0	0	0.970543	0	0	0.970543	0	0	0	1	0	0	44	4	6674	0.185	0.293734				1				1				1	4	1520	0.0188207	0.107018				1				1	0.107018	N
Figure4_0818		GO:0016210 naringenin-chalcone synthase activity	Late Afternoon	ZT12	0.559567	0	0	0	0.968606	0	0	0.968606	0	0	0	1	0	0	9	2	6674	0.177	0.285468				1				1				1	2	1520	0.0193071	0.107496				1				1	0.107496	N
Figure4_0819		GO:0009101 glycoprotein biosynthetic process	Late Afternoon	ZT12	0.561119	0	0	0	0.821501	0	0	0.821501	0	0	0	1	0	0	2	1	6674	0.173	0.284027				1				1				1	1	1520	0.0464212	0.150834				1				1	0.150834	N
Figure4_0820		GO:0016584 nucleosome spacing	Late Afternoon	ZT12	0.561119	0	0	0	0.821501	0	0	0.821501	0	0	0	1	0	0	2	1	6674	0.173	0.284027				1				1				1	1	1520	0.0464212	0.150834				1				1	0.150834	N
Figure4_0821		GO:0017060 3-galactosyl-N-acetylglucosaminide 4-alpha-L-fucosyltransferase activity	Late Afternoon	ZT12	0.561119	0	0	0	0.821501	0	0	0.821501	0	0	0	1	0	0	2	1	6674	0.173	0.284027				1				1				1	1	1520	0.0464212	0.150834				1				1	0.150834	N
Figure4_0822		GO:0035241 protein-arginine omega-N monomethyltransferase activity	Late Afternoon	ZT12	0.561119	0	0	0	0.821501	0	0	0.821501	0	0	0	1	0	0	2	1	6674	0.173	0.284027				1				1				1	1	1520	0.0464212	0.150834				1				1	0.150834	N
Figure4_0823		GO:0031213 RSF complex	Late Afternoon	ZT12	0.561119	0	0	0	0.821501	0	0	0.821501	0	0	0	1	0	0	2	1	6674	0.173	0.284027				1				1				1	1	1520	0.0464212	0.150834				1				1	0.150834	N
Figure4_0824		GO:0008840 dihydrodipicolinate synthase activity	Late Afternoon	ZT12	0.561119	0	0	0	0.821501	0	0	0.821501	0	0	0	1	0	0	2	1	6674	0.173	0.284027				1				1				1	1	1520	0.0464212	0.150834				1				1	0.150834	N
Figure4_0825		GO:0047998 hyoscyamine (6S)-dioxygenase activity	Late Afternoon	ZT12	0.561119	0	0	0	0.821501	0	0	0.821501	0	0	0	1	0	0	2	1	6674	0.173	0.284027				1				1				1	1	1520	0.0464212	0.150834				1				1	0.150834	N
Figure4_0826		GO:0043393 regulation of protein binding	Late Afternoon	ZT12	0.561119	0	0	0	0.821501	0	0	0.821501	0	0	0	1	0	0	2	1	6674	0.173	0.284027				1				1				1	1	1520	0.0464212	0.150834				1				1	0.150834	N
Figure4_0827		GO:0006121 mitochondrial electron transport, succinate to ubiquinone	Late Afternoon	ZT12	0.561119	0	0	0	0.821501	0	0	0.821501	0	0	0	1	0	0	2	1	6674	0.173	0.284027				1				1				1	1	1520	0.0464212	0.150834				1				1	0.150834	N
Figure4_0828		GO:0009547 plastid ribosome	Late Afternoon	ZT12	0.561119	0	0	0	0.821501	0	0	0.821501	0	0	0	1	0	0	2	1	6674	0.173	0.284027				1				1				1	1	1520	0.0464212	0.150834				1				1	0.150834	N
Figure4_0829		GO:0005686 snRNP U2	Late Afternoon	ZT12	0.561119	0	0	0	0.821501	0	0	0.821501	0	0	0	1	0	0	2	1	6674	0.173	0.284027				1				1				1	1	1520	0.0464212	0.150834				1				1	0.150834	N
Figure4_0830		GO:0005759 mitochondrial matrix	Late Afternoon	ZT12	0.561119	0	0	0	0.821501	0	0	0.821501	0	0	0	1	0	0	2	1	6674	0.173	0.284027				1				1				1	1	1520	0.0464212	0.150834				1				1	0.150834	N
Figure4_0831		GO:0016207 4-coumarate-CoA ligase activity	Late Afternoon	ZT12	0.483468	0	0	0	0.809236	0	0	0.809236	0	0	0	1	0	0	14	2	6674	0.251	0.337451				1				1				1	2	1520	0.0413648	0.155154				1				1	0.155154	N
Figure4_0832		GO:0004345 glucose-6-phosphate 1-dehydrogenase activity	Late Afternoon	ZT12	0.471493	0	0	0	0.79611	0	0	0.79611	0	0	0	1	0	0	16	2	6674	0.265	0.346615				1				1				1	2	1520	0.0514602	0.159915				1				1	0.159915	N
Figure4_0833		GO:0016776 phosphotransferase activity, phosphate group as acceptor	Late Afternoon	ZT12	0.476897	0	0	0	0.777793	0	0	0.777793	0	0	0	1	0	0	15	2	6674	0.259	0.342377				1				1				1	2	1520	0.0463432	0.166804				1				1	0.166804	N
Figure4_0834		GO:0016018 cyclosporin A binding	Late Afternoon	ZT12	0.506927	0	0	0	0.741935	0	0	0.741935	0	0	0	1	0	0	3	1	6674	0.233	0.320191				1				1				1	1	1520	0.0679565	0.181161				1				1	0.181161	N
Figure4_0835		GO:0003796 lysozyme activity	Late Afternoon	ZT12	0.506927	0	0	0	0.741935	0	0	0.741935	0	0	0	1	0	0	3	1	6674	0.233	0.320191				1				1				1	1	1520	0.0679565	0.181161				1				1	0.181161	N
Figure4_0836		GO:0046423 allene-oxide cyclase activity	Late Afternoon	ZT12	0.506927	0	0	0	0.741935	0	0	0.741935	0	0	0	1	0	0	3	1	6674	0.233	0.320191				1				1				1	1	1520	0.0679565	0.181161				1				1	0.181161	N
Figure4_0837		GO:0010100 negative regulation of photomorphogenesis	Late Afternoon	ZT12	0.506927	0	0	0	0.741935	0	0	0.741935	0	0	0	1	0	0	3	1	6674	0.233	0.320191				1				1				1	1	1520	0.0679565	0.181161				1				1	0.181161	N
Figure4_0838		GO:0019877 diaminopimelate biosynthetic process	Late Afternoon	ZT12	0.506927	0	0	0	0.741935	0	0	0.741935	0	0	0	1	0	0	3	1	6674	0.233	0.320191				1				1				1	1	1520	0.0679565	0.181161				1				1	0.181161	N
Figure4_0839		GO:0045040 protein import into mitochondrial outer membrane	Late Afternoon	ZT12	0.506927	0	0	0	0.741935	0	0	0.741935	0	0	0	1	0	0	3	1	6674	0.233	0.320191				1				1				1	1	1520	0.0679565	0.181161				1				1	0.181161	N
Figure4_0840		GO:0009262 deoxyribonucleotide metabolic process	Late Afternoon	ZT12	0.506927	0	0	0	0.741935	0	0	0.741935	0	0	0	1	0	0	3	1	6674	0.233	0.320191				1				1				1	1	1520	0.0679565	0.181161				1				1	0.181161	N
Figure4_0841		GO:0016765 transferase activity, transferring alkyl or aryl (other than methyl) groups	Late Afternoon	ZT12	0.506927	0	0	0	0.741935	0	0	0.741935	0	0	0	1	0	0	3	1	6674	0.233	0.320191				1				1				1	1	1520	0.0679565	0.181161				1				1	0.181161	N
Figure4_0842		GO:0010264 phytate biosynthetic process	Late Afternoon	ZT12	0.506927	0	0	0	0.741935	0	0	0.741935	0	0	0	1	0	0	3	1	6674	0.233	0.320191				1				1				1	1	1520	0.0679565	0.181161				1				1	0.181161	N
Figure4_0843		GO:0019919 peptidyl-arginine methylation, to asymmetrical-dimethyl arginine	Late Afternoon	ZT12	0.506927	0	0	0	0.741935	0	0	0.741935	0	0	0	1	0	0	3	1	6674	0.233	0.320191				1				1				1	1	1520	0.0679565	0.181161				1				1	0.181161	N
Figure4_0844		GO:0019825 oxygen binding	Late Afternoon	ZT12	0.506927	0	0	0	0.741935	0	0	0.741935	0	0	0	1	0	0	3	1	6674	0.233	0.320191				1				1				1	1	1520	0.0679565	0.181161				1				1	0.181161	N
Figure4_0845		GO:0008834 di-trans,poly-cis-decaprenylcistransferase activity	Late Afternoon	ZT12	0.506927	0	0	0	0.741935	0	0	0.741935	0	0	0	1	0	0	3	1	6674	0.233	0.320191				1				1				1	1	1520	0.0679565	0.181161				1				1	0.181161	N
Figure4_0846		GO:0009099 valine biosynthetic process	Late Afternoon	ZT12	0.506927	0	0	0	0.741935	0	0	0.741935	0	0	0	1	0	0	3	1	6674	0.233	0.320191				1				1				1	1	1520	0.0679565	0.181161				1				1	0.181161	N
Figure4_0847		GO:0006610 ribosomal protein import into nucleus	Late Afternoon	ZT12	0.506927	0	0	0	0.741935	0	0	0.741935	0	0	0	1	0	0	3	1	6674	0.233	0.320191				1				1				1	1	1520	0.0679565	0.181161				1				1	0.181161	N
Figure4_0848		GO:0001541 ovarian follicle development	Late Afternoon	ZT12	0.506927	0	0	0	0.741935	0	0	0.741935	0	0	0	1	0	0	3	1	6674	0.233	0.320191				1				1				1	1	1520	0.0679565	0.181161				1				1	0.181161	N
Figure4_0849		GO:0035299 inositol pentakisphosphate 2-kinase activity	Late Afternoon	ZT12	0.506927	0	0	0	0.741935	0	0	0.741935	0	0	0	1	0	0	3	1	6674	0.233	0.320191				1				1				1	1	1520	0.0679565	0.181161				1				1	0.181161	N
Figure4_0850		GO:0030643 phosphate ion homeostasis	Late Afternoon	ZT12	0.506927	0	0	0	0.741935	0	0	0.741935	0	0	0	1	0	0	3	1	6674	0.233	0.320191				1				1				1	1	1520	0.0679565	0.181161				1				1	0.181161	N
Figure4_0851		GO:0012501 programmed cell death	Late Afternoon	ZT12	0.506927	0	0	0	0.741935	0	0	0.741935	0	0	0	1	0	0	3	1	6674	0.233	0.320191				1				1				1	1	1520	0.0679565	0.181161				1				1	0.181161	N
Figure4_0852		GO:0005685 snRNP U1	Late Afternoon	ZT12	0.469496	0	0	0	0.727114	0	0	0.727114	0	0	0	1	0	0	20	2	6674	0.269	0.34637				1				1				1	2	1520	0.072946	0.18745				1				1	0.18745	N
Figure4_0853		GO:0016747 transferase activity, transferring groups other than amino-acyl groups	Late Afternoon	ZT12	0.470395	0	0	0	0.71371	0	0	0.71371	0	0	0	1	0	0	19	2	6674	0.271	0.346123				1				1				1	2	1520	0.0674561	0.193326				1				1	0.193326	N
Figure4_0854		GO:0004856 xylulokinase activity	Late Afternoon	ZT12	0.47909	0	0	0	0.69929	0	0	0.69929	0	0	0	1	0	0	4	1	6674	0.279	0.337481				1				1				1	1	1520	0.0884286	0.199852				1				1	0.199852	N
Figure4_0855		GO:0016070 RNA metabolic process	Late Afternoon	ZT12	0.47909	0	0	0	0.69929	0	0	0.69929	0	0	0	1	0	0	4	1	6674	0.279	0.337481				1				1				1	1	1520	0.0884286	0.199852				1				1	0.199852	N
Figure4_0856		GO:0050790 regulation of catalytic activity	Late Afternoon	ZT12	0.47909	0	0	0	0.69929	0	0	0.69929	0	0	0	1	0	0	4	1	6674	0.279	0.337481				1				1				1	1	1520	0.0884286	0.199852				1				1	0.199852	N
Figure4_0857		GO:0050328 tetrahydroberberine oxidase activity	Late Afternoon	ZT12	0.47909	0	0	0	0.69929	0	0	0.69929	0	0	0	1	0	0	4	1	6674	0.279	0.337481				1				1				1	1	1520	0.0884286	0.199852				1				1	0.199852	N
Figure4_0858		GO:0045550 geranylgeranyl reductase activity	Late Afternoon	ZT12	0.47909	0	0	0	0.69929	0	0	0.69929	0	0	0	1	0	0	4	1	6674	0.279	0.337481				1				1				1	1	1520	0.0884286	0.199852				1				1	0.199852	N
Figure4_0859		GO:0006122 mitochondrial electron transport, ubiquinol to cytochrome c	Late Afternoon	ZT12	0.47909	0	0	0	0.69929	0	0	0.69929	0	0	0	1	0	0	4	1	6674	0.279	0.337481				1				1				1	1	1520	0.0884286	0.199852				1				1	0.199852	N
Figure4_0860		GO:0016630 protochlorophyllide reductase activity	Late Afternoon	ZT12	0.47909	0	0	0	0.69929	0	0	0.69929	0	0	0	1	0	0	4	1	6674	0.279	0.337481				1				1				1	1	1520	0.0884286	0.199852				1				1	0.199852	N
Figure4_0861		GO:0008262 importin-alpha export receptor activity	Late Afternoon	ZT12	0.47909	0	0	0	0.69929	0	0	0.69929	0	0	0	1	0	0	4	1	6674	0.279	0.337481				1				1				1	1	1520	0.0884286	0.199852				1				1	0.199852	N
Figure4_0862		GO:0009041 uridylate kinase activity	Late Afternoon	ZT12	0.47909	0	0	0	0.69929	0	0	0.69929	0	0	0	1	0	0	4	1	6674	0.279	0.337481				1				1				1	1	1520	0.0884286	0.199852				1				1	0.199852	N
Figure4_0863		GO:0006525 arginine metabolic process	Late Afternoon	ZT12	0.47909	0	0	0	0.69929	0	0	0.69929	0	0	0	1	0	0	4	1	6674	0.279	0.337481				1				1				1	1	1520	0.0884286	0.199852				1				1	0.199852	N
Figure4_0864		GO:0008469 histone-arginine N-methyltransferase activity	Late Afternoon	ZT12	0.47909	0	0	0	0.69929	0	0	0.69929	0	0	0	1	0	0	4	1	6674	0.279	0.337481				1				1				1	1	1520	0.0884286	0.199852				1				1	0.199852	N
Figure4_0865		GO:0000220 hydrogen ion transporting ATPase V0 domain	Late Afternoon	ZT12	0.47909	0	0	0	0.69929	0	0	0.69929	0	0	0	1	0	0	4	1	6674	0.279	0.337481				1				1				1	1	1520	0.0884286	0.199852				1				1	0.199852	N
Figure4_0866		GO:0019685 photosynthesis, dark reaction	Late Afternoon	ZT12	0.47909	0	0	0	0.69929	0	0	0.69929	0	0	0	1	0	0	4	1	6674	0.279	0.337481				1				1				1	1	1520	0.0884286	0.199852				1				1	0.199852	N
Figure4_0867		GO:0045055 regulated secretory pathway	Late Afternoon	ZT12	0.47909	0	0	0	0.69929	0	0	0.69929	0	0	0	1	0	0	4	1	6674	0.279	0.337481				1				1				1	1	1520	0.0884286	0.199852				1				1	0.199852	N
Figure4_0868		GO:0007224 smoothened signaling pathway	Late Afternoon	ZT12	0.450182	0	0	0	0.66645	0	0	0.66645	0	0	0	1	0	0	5	1	6674	0.313	0.358629				1				1				1	1	1520	0.107876	0.215551				1				1	0.215551	N
Figure4_0869		GO:0006269 DNA replication, synthesis of RNA primer	Late Afternoon	ZT12	0.450182	0	0	0	0.66645	0	0	0.66645	0	0	0	1	0	0	5	1	6674	0.313	0.358629				1				1				1	1	1520	0.107876	0.215551				1				1	0.215551	N
Figure4_0870		GO:0006353 transcription termination	Late Afternoon	ZT12	0.450182	0	0	0	0.66645	0	0	0.66645	0	0	0	1	0	0	5	1	6674	0.313	0.358629				1				1				1	1	1520	0.107876	0.215551				1				1	0.215551	N
Figure4_0871		GO:0046853 inositol and derivative phosphorylation	Late Afternoon	ZT12	0.450182	0	0	0	0.66645	0	0	0.66645	0	0	0	1	0	0	5	1	6674	0.313	0.358629				1				1				1	1	1520	0.107876	0.215551				1				1	0.215551	N
Figure4_0872		GO:0005958 DNA-dependent protein kinase complex	Late Afternoon	ZT12	0.450182	0	0	0	0.66645	0	0	0.66645	0	0	0	1	0	0	5	1	6674	0.313	0.358629				1				1				1	1	1520	0.107876	0.215551				1				1	0.215551	N
Figure4_0873		GO:0006102 isocitrate metabolic process	Late Afternoon	ZT12	0.450182	0	0	0	0.66645	0	0	0.66645	0	0	0	1	0	0	5	1	6674	0.313	0.358629				1				1				1	1	1520	0.107876	0.215551				1				1	0.215551	N
Figure4_0874		GO:0004353 glutamate dehydrogenase [NAD(P)+] activity	Late Afternoon	ZT12	0.450182	0	0	0	0.66645	0	0	0.66645	0	0	0	1	0	0	5	1	6674	0.313	0.358629				1				1				1	1	1520	0.107876	0.215551				1				1	0.215551	N
Figure4_0875		GO:0008897 phosphopantetheinyltransferase activity	Late Afternoon	ZT12	0.450182	0	0	0	0.66645	0	0	0.66645	0	0	0	1	0	0	5	1	6674	0.313	0.358629				1				1				1	1	1520	0.107876	0.215551				1				1	0.215551	N
Figure4_0876		GO:0000234 phosphoethanolamine N-methyltransferase activity	Late Afternoon	ZT12	0.450182	0	0	0	0.66645	0	0	0.66645	0	0	0	1	0	0	5	1	6674	0.313	0.358629				1				1				1	1	1520	0.107876	0.215551				1				1	0.215551	N
Figure4_0877		GO:0019992 diacylglycerol binding	Late Afternoon	ZT12	0.450182	0	0	0	0.66645	0	0	0.66645	0	0	0	1	0	0	5	1	6674	0.313	0.358629				1				1				1	1	1520	0.107876	0.215551				1				1	0.215551	N
Figure4_0878		GO:0006090 pyruvate metabolic process	Late Afternoon	ZT12	0.450182	0	0	0	0.66645	0	0	0.66645	0	0	0	1	0	0	5	1	6674	0.313	0.358629				1				1				1	1	1520	0.107876	0.215551				1				1	0.215551	N
Figure4_0879		GO:0009631 cold acclimation	Late Afternoon	ZT12	0.450182	0	0	0	0.66645	0	0	0.66645	0	0	0	1	0	0	5	1	6674	0.313	0.358629				1				1				1	1	1520	0.107876	0.215551				1				1	0.215551	N
Figure4_0880		GO:0016049 cell growth	Late Afternoon	ZT12	0.450182	0	0	0	0.66645	0	0	0.66645	0	0	0	1	0	0	5	1	6674	0.313	0.358629				1				1				1	1	1520	0.107876	0.215551				1				1	0.215551	N
Figure4_0881		GO:0009059 macromolecule biosynthetic process	Late Afternoon	ZT12	0.450182	0	0	0	0.66645	0	0	0.66645	0	0	0	1	0	0	5	1	6674	0.313	0.358629				1				1				1	1	1520	0.107876	0.215551				1				1	0.215551	N
Figure4_0882		GO:0048255 mRNA stabilization	Late Afternoon	ZT12	0.450182	0	0	0	0.66645	0	0	0.66645	0	0	0	1	0	0	5	1	6674	0.313	0.358629				1				1				1	1	1520	0.107876	0.215551				1				1	0.215551	N
Figure4_0883		GO:0017091 AU-specific RNA binding	Late Afternoon	ZT12	0.434447	0	0	0	0.647644	0	0	0.647644	0	0	0	1	0	0	6	1	6674	0.338	0.372293				1				1				1	1	1520	0.126337	0.22509				1				1	0.22509	N
Figure4_0884		GO:0009186 deoxyribonucleoside diphosphate metabolic process	Late Afternoon	ZT12	0.434447	0	0	0	0.647644	0	0	0.647644	0	0	0	1	0	0	6	1	6674	0.338	0.372293				1				1				1	1	1520	0.126337	0.22509				1				1	0.22509	N
Figure4_0885		GO:0006611 protein export from nucleus	Late Afternoon	ZT12	0.434447	0	0	0	0.647644	0	0	0.647644	0	0	0	1	0	0	6	1	6674	0.338	0.372293				1				1				1	1	1520	0.126337	0.22509				1				1	0.22509	N
Figure4_0886		GO:0006303 double-strand break repair via nonhomologous end joining	Late Afternoon	ZT12	0.434447	0	0	0	0.647644	0	0	0.647644	0	0	0	1	0	0	6	1	6674	0.338	0.372293				1				1				1	1	1520	0.126337	0.22509				1				1	0.22509	N
Figure4_0887		GO:0015940 pantothenate biosynthetic process	Late Afternoon	ZT12	0.434447	0	0	0	0.647644	0	0	0.647644	0	0	0	1	0	0	6	1	6674	0.338	0.372293				1				1				1	1	1520	0.126337	0.22509				1				1	0.22509	N
Figure4_0888		GO:0006884 regulation of cell volume	Late Afternoon	ZT12	0.434447	0	0	0	0.647644	0	0	0.647644	0	0	0	1	0	0	6	1	6674	0.338	0.372293				1				1				1	1	1520	0.126337	0.22509				1				1	0.22509	N
Figure4_0889		GO:0031119 tRNA pseudouridine synthesis	Late Afternoon	ZT12	0.434447	0	0	0	0.647644	0	0	0.647644	0	0	0	1	0	0	6	1	6674	0.338	0.372293				1				1				1	1	1520	0.126337	0.22509				1				1	0.22509	N
Figure4_0890		GO:0006428 isoleucyl-tRNA aminoacylation	Late Afternoon	ZT12	0.434447	0	0	0	0.647644	0	0	0.647644	0	0	0	1	0	0	6	1	6674	0.338	0.372293				1				1				1	1	1520	0.126337	0.22509				1				1	0.22509	N
Figure4_0891		GO:0006427 histidyl-tRNA aminoacylation	Late Afternoon	ZT12	0.434447	0	0	0	0.647644	0	0	0.647644	0	0	0	1	0	0	6	1	6674	0.338	0.372293				1				1				1	1	1520	0.126337	0.22509				1				1	0.22509	N
Figure4_0892		GO:0004822 isoleucine-tRNA ligase activity	Late Afternoon	ZT12	0.434447	0	0	0	0.647644	0	0	0.647644	0	0	0	1	0	0	6	1	6674	0.338	0.372293				1				1				1	1	1520	0.126337	0.22509				1				1	0.22509	N
Figure4_0893		GO:0003899 DNA-directed RNA polymerase activity	Late Afternoon	ZT12	0.434447	0	0	0	0.647644	0	0	0.647644	0	0	0	1	0	0	6	1	6674	0.338	0.372293				1				1				1	1	1520	0.126337	0.22509				1				1	0.22509	N
Figure4_0894		GO:0051028 mRNA transport	Late Afternoon	ZT12	0.50153	0	0	0	0.63556	0	0	0.63556	0	0	0	1	0	0	29	2	6674	0.216	0.322607				1				1				1	2	1520	0.12319	0.231441				1				1	0.231441	N
Figure4_0895		GO:0004821 histidine-tRNA ligase activity	Late Afternoon	ZT12	0.428165	0	0	0	0.626037	0	0	0.626037	0	0	0	1	0	0	7	1	6674	0.354	0.375855				1				1				1	1	1520	0.143846	0.236572				1				1	0.236572	N
Figure4_0896		GO:0016571 histone methylation	Late Afternoon	ZT12	0.428165	0	0	0	0.626037	0	0	0.626037	0	0	0	1	0	0	7	1	6674	0.354	0.375855				1				1				1	1	1520	0.143846	0.236572				1				1	0.236572	N
Figure4_0897		GO:0000270 peptidoglycan metabolic process	Late Afternoon	ZT12	0.428165	0	0	0	0.626037	0	0	0.626037	0	0	0	1	0	0	7	1	6674	0.354	0.375855				1				1				1	1	1520	0.143846	0.236572				1				1	0.236572	N
Figure4_0898		GO:0048367 shoot development	Late Afternoon	ZT12	0.428165	0	0	0	0.626037	0	0	0.626037	0	0	0	1	0	0	7	1	6674	0.354	0.375855				1				1				1	1	1520	0.143846	0.236572				1				1	0.236572	N
Figure4_0899		GO:0042981 regulation of apoptosis	Late Afternoon	ZT12	0.428165	0	0	0	0.626037	0	0	0.626037	0	0	0	1	0	0	7	1	6674	0.354	0.375855				1				1				1	1	1520	0.143846	0.236572				1				1	0.236572	N
Figure4_0900		GO:0009401 phosphoenolpyruvate-dependent sugar phosphotransferase system	Late Afternoon	ZT12	0.428165	0	0	0	0.626037	0	0	0.626037	0	0	0	1	0	0	7	1	6674	0.354	0.375855				1				1				1	1	1520	0.143846	0.236572				1				1	0.236572	N
Figure4_0901		GO:0006426 glycyl-tRNA aminoacylation	Late Afternoon	ZT12	0.428165	0	0	0	0.626037	0	0	0.626037	0	0	0	1	0	0	7	1	6674	0.354	0.375855				1				1				1	1	1520	0.143846	0.236572				1				1	0.236572	N
Figure4_0902		GO:0030141 secretory granule	Late Afternoon	ZT12	0.428165	0	0	0	0.626037	0	0	0.626037	0	0	0	1	0	0	7	1	6674	0.354	0.375855				1				1				1	1	1520	0.143846	0.236572				1				1	0.236572	N
Figure4_0903		GO:0009435 NAD biosynthetic process	Late Afternoon	ZT12	0.431013	0	0	0	0.603928	0	0	0.603928	0	0	0	1	0	0	8	1	6674	0.364	0.372141				1				1				1	1	1520	0.16044	0.248927				1				1	0.248927	N
Figure4_0904		GO:0015030 Cajal body	Late Afternoon	ZT12	0.431013	0	0	0	0.603928	0	0	0.603928	0	0	0	1	0	0	8	1	6674	0.364	0.372141				1				1				1	1	1520	0.16044	0.248927				1				1	0.248927	N
Figure4_0905		GO:0008201 heparin binding	Late Afternoon	ZT12	0.431013	0	0	0	0.603928	0	0	0.603928	0	0	0	1	0	0	8	1	6674	0.364	0.372141				1				1				1	1	1520	0.16044	0.248927				1				1	0.248927	N
Figure4_0906		GO:0000059 protein import into nucleus, docking	Late Afternoon	ZT12	0.530189	0	0	0	0.592738	0	0	0.592738	0	0	0	1	0	0	36	2	6674	0.158	0.302921				1				1				1	2	1520	0.160088	0.255424				1				1	0.255424	N
Figure4_0907		GO:0008199 ferric iron binding	Late Afternoon	ZT12	0.590032	0	0	0	0.428092	0	0	0.590032	0	0	0	1	0	0	31	1	6674	0.12	0.262189				1				1				1	1	1520	0.355019	0.373171				1				1	0.25702	N
Figure4_0908		GO:0008453 alanine-glyoxylate transaminase activity	Late Afternoon	ZT12	0.434567	0	0	0	0.586071	0	0	0.586071	0	0	0	1	0	0	9	1	6674	0.368	0.368				1				1				1	1	1520	0.176152	0.259376				1				1	0.259376	N
Figure4_0909		GO:0045254 pyruvate dehydrogenase complex	Late Afternoon	ZT12	0.434567	0	0	0	0.586071	0	0	0.586071	0	0	0	1	0	0	9	1	6674	0.368	0.368				1				1				1	1	1520	0.176152	0.259376				1				1	0.259376	N
Figure4_0910		GO:0004784 superoxide dismutase activity	Late Afternoon	ZT12	0.434567	0	0	0	0.586071	0	0	0.586071	0	0	0	1	0	0	9	1	6674	0.368	0.368				1				1				1	1	1520	0.176152	0.259376				1				1	0.259376	N
Figure4_0911		GO:0005634 nucleus	Late Afternoon	ZT12	0.578724	0	0	0	0.580179	0	0	0.580179	0	0	0	1	0	0	40	2	6674	0.127	0.270674				1				1				1	2	1520	0.179296	0.262918				1				1	0.262918	N
Figure4_0912		GO:0006189 de novo IMP biosynthetic process	Late Afternoon	ZT12	0.430974	0	0	0	0.57191	0	0	0.57191	0	0	0	1	0	0	10	1	6674	0.367	0.371059				1				1				1	1	1520	0.191015	0.267972				1				1	0.267972	N
Figure4_0913		GO:0051205 protein insertion into membrane	Late Afternoon	ZT12	0.430974	0	0	0	0.57191	0	0	0.57191	0	0	0	1	0	0	10	1	6674	0.367	0.371059				1				1				1	1	1520	0.191015	0.267972				1				1	0.267972	N
Figure4_0914		GO:0007601 visual perception	Late Afternoon	ZT12	0.430974	0	0	0	0.57191	0	0	0.57191	0	0	0	1	0	0	10	1	6674	0.367	0.371059				1				1				1	1	1520	0.191015	0.267972				1				1	0.267972	N
Figure4_0915		GO:0006563 L-serine metabolic process	Late Afternoon	ZT12	0.430974	0	0	0	0.57191	0	0	0.57191	0	0	0	1	0	0	10	1	6674	0.367	0.371059				1				1				1	1	1520	0.191015	0.267972				1				1	0.267972	N
Figure4_0916		GO:0005852 eukaryotic translation initiation factor 3 complex	Late Afternoon	ZT12	0.424781	0	0	0	0.555667	0	0	0.555667	0	0	0	1	0	0	11	1	6674	0.363	0.37847				1				1				1	1	1520	0.20506	0.278185				1				1	0.278185	N
Figure4_0917		GO:0006400 tRNA modification	Late Afternoon	ZT12	0.429428	0	0	0	0.544152	0	0	0.544152	0	0	0	1	0	0	12	1	6674	0.356	0.375226				1				1				1	1	1520	0.218319	0.285659				1				1	0.285659	N
Figure4_0918		GO:0009252 peptidoglycan biosynthetic process	Late Afternoon	ZT12	0.429428	0	0	0	0.544152	0	0	0.544152	0	0	0	1	0	0	12	1	6674	0.356	0.375226				1				1				1	1	1520	0.218319	0.285659				1				1	0.285659	N
Figure4_0919		GO:0016149 translation release factor activity, codon specific	Late Afternoon	ZT12	0.429428	0	0	0	0.544152	0	0	0.544152	0	0	0	1	0	0	12	1	6674	0.356	0.375226				1				1				1	1	1520	0.218319	0.285659				1				1	0.285659	N
Figure4_0920		GO:0004809 tRNA (guanine-N2-)-methyltransferase activity	Late Afternoon	ZT12	0.525777	0	0	0	0.435393	0	0	0.525777	0	0	0	1	0	0	27	1	6674	0.161	0.30597				1				1				1	1	1520	0.340862	0.36695				1				1	0.298005	N
Figure4_0921		GO:0009085 lysine biosynthetic process	Late Afternoon	ZT12	0.42447	0	0	0	0.523659	0	0	0.523659	0	0	0	1	0	0	14	1	6674	0.335	0.38157				1				1				1	1	1520	0.242595	0.299462				1				1	0.299462	N
Figure4_0922		GO:0030288 outer membrane-bounded periplasmic space	Late Afternoon	ZT12	0.439143	0	0	0	0.515169	0	0	0.515169	0	0	0	1	0	0	15	1	6674	0.322	0.36797				1				1				1	1	1520	0.253668	0.305373				1				1	0.305373	N
Figure4_0923		GO:0006406 mRNA export from nucleus	Late Afternoon	ZT12	0.439143	0	0	0	0.515169	0	0	0.515169	0	0	0	1	0	0	15	1	6674	0.322	0.36797				1				1				1	1	1520	0.253668	0.305373				1				1	0.305373	N
Figure4_0924		GO:0000245 spliceosome assembly	Late Afternoon	ZT12	0.456751	0	0	0	0.501105	0	0	0.501105	0	0	0	1	0	0	17	1	6674	0.295	0.355104				1				1				1	1	1520	0.27382	0.315424				1				1	0.315424	N
Figure4_0925		GO:0004853 uroporphyrinogen decarboxylase activity	Late Afternoon	ZT12	0.499402	0	0	0	0.465017	0	0	0.499402	0	0	0	1	0	0	21	1	6674	0.238	0.326287				1				1				1	1	1520	0.306844	0.342754				1				1	0.316663	N
Figure4_0926		GO:0006904 vesicle docking during exocytosis	Late Afternoon	ZT12	0.499402	0	0	0	0.465017	0	0	0.499402	0	0	0	1	0	0	21	1	6674	0.238	0.326287				1				1				1	1	1520	0.306844	0.342754				1				1	0.316663	N
Figure4_0927		GO:0006415 translational termination	Late Afternoon	ZT12	0.499402	0	0	0	0.465017	0	0	0.499402	0	0	0	1	0	0	21	1	6674	0.238	0.326287				1				1				1	1	1520	0.306844	0.342754				1				1	0.316663	N
Figure4_0928		GO:0009698 phenylpropanoid metabolic process	Late Afternoon	ZT12	0.477678	0	0	0	0.489194	0	0	0.489194	0	0	0	1	0	0	18	1	6674	0.281	0.338956				1				1				1	1	1520	0.28295	0.324194				1				1	0.324194	N
Figure4_0929		GO:0031405 lipoic acid binding	Late Afternoon	ZT12	0.477678	0	0	0	0.489194	0	0	0.489194	0	0	0	1	0	0	18	1	6674	0.281	0.338956				1				1				1	1	1520	0.28295	0.324194				1				1	0.324194	N
Figure4_0930		GO:0005471 ATP:ADP antiporter activity	Late Afternoon	ZT12	0.738695	0	0	0	1.79082	0	0	1.79082	0	0	0	1	0	0	8	3	6674	0.0444	0.185391				1				1				1	3	1520	0.00101456	0.0161875				1				1	0.0161875	Y
Figure4_0931		GO:0004001 adenosine kinase activity	Late Afternoon	ZT12	0.638295	0	0	0	0.978574	0	0	0.978574	0	0	0	1	0	0	1	1	6674	0.0961	0.238465				1				1				1	1	1520	0.0237828	0.105057				1				1	0.105057	N
Figure4_0932		GO:0004164 diphthine synthase activity	Late Afternoon	ZT12	0.561119	0	0	0	0.821501	0	0	0.821501	0	0	0	1	0	0	2	1	6674	0.173	0.284027				1				1				1	1	1520	0.0464212	0.150834				1				1	0.150834	N
Figure4_0933		GO:0005179 hormone activity	Late Afternoon	ZT12	0.47909	0	0	0	0.69929	0	0	0.69929	0	0	0	1	0	0	4	1	6674	0.279	0.337481				1				1				1	1	1520	0.0884286	0.199852				1				1	0.199852	N
Figure4_0934		GO:0003852 2-isopropylmalate synthase activity	Late Afternoon	ZT12	0.434567	0	0	0	0.586071	0	0	0.586071	0	0	0	1	0	0	9	1	6674	0.368	0.368				1				1				1	1	1520	0.176152	0.259376				1				1	0.259376	N
Figure4_0935		GO:0003857 3-hydroxyacyl-CoA dehydrogenase activity	Late Afternoon	ZT12	0.638295	0	0	0	0.978574	0	0	0.978574	0	0	0	1	0	0	1	1	6674	0.0961	0.238465				1				1				1	1	1520	0.0237828	0.105057				1				1	0.105057	N
Figure4_0936		GO:0004579 dolichyl-diphosphooligosaccharide-protein glycotransferase activity	Late Afternoon	ZT12	0.506927	0	0	0	0.741935	0	0	0.741935	0	0	0	1	0	0	3	1	6674	0.233	0.320191				1				1				1	1	1520	0.0679565	0.181161				1				1	0.181161	N
Figure4_0937		GO:0003948 N4-(beta-N-acetylglucosaminyl)-L-asparaginase activity	Late Afternoon	ZT12	0.470495	0	0	0	0.708673	0	0	0.708673	0	0	0	1	0	0	21	2	6674	0.267	0.346362				1				1				1	2	1520	0.0784887	0.195581				1				1	0.195581	N
Figure4_0938		GO:0004643 phosphoribosylaminoimidazolecarboxamide formyltransferase activity	Late Afternoon	ZT12	0.47909	0	0	0	0.69929	0	0	0.69929	0	0	0	1	0	0	4	1	6674	0.279	0.337481				1				1				1	1	1520	0.0884286	0.199852				1				1	0.199852	N
Figure4_0939		GO:0004356 glutamate-ammonia ligase activity	Late Afternoon	ZT12	0.450182	0	0	0	0.66645	0	0	0.66645	0	0	0	1	0	0	5	1	6674	0.313	0.358629				1				1				1	1	1520	0.107876	0.215551				1				1	0.215551	N
Figure4_0940		GO:0005529 sugar binding	Late Afternoon	ZT12	0.434447	0	0	0	0.647644	0	0	0.647644	0	0	0	1	0	0	6	1	6674	0.338	0.372293				1				1				1	1	1520	0.126337	0.22509				1				1	0.22509	N
Figure4_0941		GO:0004452 isopentenyl-diphosphate delta-isomerase activity	Late Afternoon	ZT12	0.434447	0	0	0	0.647644	0	0	0.647644	0	0	0	1	0	0	6	1	6674	0.338	0.372293				1				1				1	1	1520	0.126337	0.22509				1				1	0.22509	N
Figure4_0942		GO:0005615 extracellular space	Late Afternoon	ZT12	0.434567	0	0	0	0.586071	0	0	0.586071	0	0	0	1	0	0	9	1	6674	0.368	0.368				1				1				1	1	1520	0.176152	0.259376				1				1	0.259376	N
Figure4_0943	Figure5_041	GO:0006508 proteolysis	Late Afternoon	ZT12	1.72123	0.855565	0.948694	0.835647	2.69488	0.841292	0.696804	2.69488	0.317478	0.352036	0.310087	1	0.312182	0.258566	776	109	6674	0.00091	0.0197584	19	1106	0.0372	0.139455	15	1713	0.0358127	0.11254	11	573	0.0484	0.146	37	1520	6.98791e-05	0.00201894	17	990	0.0433648	0.144115	13	1034	0.111	0.201	0.00201894	Y
Figure4_0944		GO:0005624 membrane fraction	Late Afternoon	ZT12	0	1.15857	0.847363	1.05998	3.79523	1.07647	1.16304	3.79523	0.305271	0.223271	0.279293	1	0.283638	0.306449	37	5	6674	0.154704	0.305017	45	1106	0.00947	0.0694105	55	1713	0.0494757	0.142114	10	573	0.0192	0.0871	78	1520	3.29775e-06	0.000160241	40	990	0.0132803	0.0838553	42	1034	0.0113	0.0687	0.000160241	Y
Figure4_0945		GO:0030529 ribonucleoprotein complex	Late Afternoon	ZT12	0.859381	1.00534	3.46408	1.38828	8.39713	1.41287	0.703335	8.39713	0.119724	0.412531	0.165328	1	0.168256	0.083759	784	93	6674	0.0256	0.141615	7	1106	0.0179	0.0987778	5	1713	1.58824e-05	0.000343497	1	573	0.00519	0.0409	54	1520	2.2493e-11	4.00751e-09	22	990	0.00415338	0.0386483	11	1034	0.102	0.198	4.00751e-09	Y
Figure4_0946		GO:0008168 methyltransferase activity	Late Afternoon	ZT12	1.76797	0.775561	0.656465	0.835647	3.62058	0.869252	0.607303	3.62058	0.214209	0.181315	0.230805	1	0.240086	0.167737	323	53	6674	0.000785	0.0179414	2	1106	0.0531	0.167664	9	1713	0.131979	0.220564	6	573	0.0486	0.146	23	1520	5.60254e-06	0.000239564	9	990	0.0398967	0.135129	5	1034	0.174	0.247	0.000239564	Y
Figure4_0947		GO:0051539 4 iron, 4 sulfur cluster binding	Late Afternoon	ZT12	1.03249	0	0.503831	0.665546	1.55094	0.709664	0.434152	1.55094	0	0.324854	0.429124	1	0.457569	0.279928	77	15	6674	0.011	0.100563				1	2	1713	0.269971	0.313451	2	573	0.123	0.216	7	1520	0.00247291	0.0281227	3	990	0.089621	0.195135	1	1034	0.356	0.368	0.0281227	Y
Figure4_0948		GO:0043234 protein complex	Late Afternoon	ZT12	0.59015	0.54206	0.658645	0.50307	0.959007	0.538884	0	0.959007	0.56523	0.686798	0.524574	1	0.561919	0	189	19	6674	0.0879	0.259664	2	1106	0.197	0.287039	3	1713	0.129726	0.21946	2	573	0.266	0.314	9	1520	0.0255985	0.109899	3	990	0.224382	0.289145				1	0.109899	N
Figure4_0949		GO:0004392 heme oxygenase (decyclizing) activity	Late Afternoon	ZT12	1.11003	0.59863	0.789745	0.718967	1.96391	0.826636	0.619789	1.96391	0.304816	0.40213	0.36609	1	0.420915	0.31559	398	56	6674	0.00773	0.0844466	7	1106	0.149	0.251982	7	1713	0.0660581	0.162276	6	573	0.0857	0.191	21	1520	0.000609913	0.0108666	10	990	0.050249	0.149061	6	1034	0.157	0.24	0.0108666	Y
Figure4_0950		GO:0007067 mitosis	Late Afternoon	ZT12	0.605005	0.598502	0.689846	0.504456	1.29455	0.582122	0.742321	1.29455	0.462323	0.532884	0.389675	1	0.44967	0.573419	223	25	6674	0.0776	0.251946	2	1106	0.15	0.252057	8	1713	0.107586	0.204246	1	573	0.264	0.313	12	1520	0.0059819	0.0507512	2	990	0.1818	0.261745	1	1034	0.0914	0.181	0.0507512	Y
Figure4_0951		GO:0008234 cysteine-type peptidase activity	Late Afternoon	ZT12	0.636276	0.485354	0	0.422508	0.92785	0.502616	0.527244	0.92785	0.523095	0	0.455363	1	0.5417	0.568242	132	12	6674	0.0967	0.239612	2	1106	0.264	0.327074				1	1	573	0.361	0.378	7	1520	0.0282756	0.118073	1	990	0.257792	0.314328	1	1034	0.245	0.297	0.118073	N
Figure4_0952	Figure5_042	GO:0051301 cell division	Late Afternoon	ZT12	0.955475	0.60824	0.675853	0.576754	2.02027	0.699891	0.66354	2.02027	0.301069	0.334536	0.285484	1	0.346434	0.328442	421	56	6674	0.0154	0.1158	6	1106	0.138	0.246468	10	1713	0.112256	0.210934	4	573	0.196	0.265	22	1520	0.000526751	0.00954401	9	990	0.0918865	0.199577	8	1034	0.13	0.217	0.00954401	Y
Figure4_0953		GO:0016853 isomerase activity	Late Afternoon	ZT12	2.45176	0.755025	0.69362	0.580044	2.67012	0.947808	1.08778	2.67012	0.282768	0.259771	0.217235	1	0.354968	0.407389	389	66	6674	0.000111	0.0035705	10	1106	0.0679	0.175782	12	1713	0.106104	0.202479	4	573	0.191	0.263	23	1520	8.19757e-05	0.00213737	11	990	0.0257686	0.112769	12	1034	0.0169	0.0817	0.00213737	Y
Figure4_0954		GO:0004521 endoribonuclease activity	Late Afternoon	ZT12	0.634268	0.487163	0.551122	0.424812	0.955769	0.693996	0	0.955769	0.509707	0.576626	0.444471	1	0.726112	0	129	17	6674	0.0683	0.235391	2	1106	0.266	0.325715	3	1713	0.214593	0.281111	1	573	0.363	0.376	7	1520	0.0258936	0.110721	4	990	0.0945152	0.202304				1	0.110721	N
Figure4_0955		GO:0008026 ATP-dependent helicase activity	Late Afternoon	ZT12	1.30131	0.558815	0.803918	0.835647	1.88395	1.40693	0.585027	1.88395	0.296618	0.426719	0.443561	1	0.746797	0.310531	242	39	6674	0.00359	0.0537572	3	1106	0.18	0.276175	3	1713	0.0633675	0.157066	5	573	0.0489	0.146	15	1520	0.000745417	0.0130631	10	990	0.00407761	0.0391805	4	1034	0.196	0.26	0.0130631	Y
Figure4_0956	Figure5_043	RNA processing and modification (KOGS)	Late Afternoon	ZT12	2.29609	1.5855	0.751777	0.910095	6.90191	1.58735	0.714443	6.90191	0.229719	0.108923	0.131861	1	0.229986	0.103514	983	140	6674	0.000169	0.00524202	7	1106	0.00249	0.0259718	25	1713	0.0741804	0.177102	14	573	0.0326	0.123	58	1520	1.1725e-09	1.2534e-07	27	990	0.00239892	0.0258616	14	1034	0.0898	0.193	1.2534e-07	Y
Figure4_0957	Figure5_044	GO:0003676 nucleic acid binding	Late Afternoon	ZT12	0	0.845582	0.842327	1.29414	3.2579	2.65883	1.06349	3.2579	0.259548	0.258549	0.39723	1	0.816117	0.326433	2145	287	6674	2.37537e-05	0.00106002	44	1106	0.0386	0.142698	56	1713	0.0501832	0.143772	30	573	0.00669	0.0508	83	1520	1.54969e-05	0.000552207	57	990	6.70015e-05	0.00219368	26	1034	0.0183	0.0864	0.000552207	Y
Figure4_0958		GO:0003735 structural constituent of ribosome	Late Afternoon	ZT12	0.790423	1.86564	3.34942	0.642065	3.68337	2.17251	0.701147	3.68337	0.506504	0.909336	0.174315	1	0.589817	0.190355	703	82	6674	0.0328	0.165141	3	1106	0.0012	0.0136257	4	1713	2.23034e-05	0.000447284	5	573	0.147	0.228	38	1520	4.65443e-06	0.000207316	24	990	0.00029655	0.0067218	13	1034	0.103	0.199	0.000207316	Y
Figure4_0959		GO:0003723 RNA binding	Late Afternoon	ZT12	0	0.774209	2.15694	0.769551	12.7248	2.75833	1.05651	12.7248	0.0608423	0.169507	0.0604763	1	0.216768	0.083027	1401	188	6674	0.00030049	0.00841857	20	1106	0.0535	0.168187	21	1713	0.000682189	0.00696717	9	573	0.0683	0.17	90	1520	3.52546e-16	1.88436e-13	42	990	4.93351e-05	0.00174449	15	1034	0.0188	0.0878	1.88436e-13	Y
Figure4_0960		GO:0005737 cytoplasm	Late Afternoon	ZT12	0.969036	0.440535	0	0	3.3211	0.467729	0.468521	3.3211	0.132647	0	0	1	0.140836	0.141074	31	8	6674	0.0132	0.1158	1	1106	0.317	0.362631				1				1	7	1520	1.29514e-05	0.000477416	1	990	0.300933	0.34062	1	1034	0.308	0.34	0.000477416	Y
Figure4_0961		GO:0030515 snoRNA binding	Late Afternoon	ZT12	0.962011	0	0	0	3.05443	0.587822	0.600326	3.05443	0	0	0	1	0.192449	0.196543	14	5	6674	0.014	0.114708				1				1				1	5	1520	2.72334e-05	0.000882198	1	990	0.177968	0.258332	1	1034	0.184	0.251	0.000882198	Y
Figure4_0962	Figure5_045	GO:0042254 ribosome biogenesis and assembly	Late Afternoon	ZT12	0.679846	0.432065	0	0	2.27767	0.448761	0.452225	2.27767	0.189696	0	0	1	0.197026	0.198547	36	7	6674	0.053	0.212122	1	1106	0.337	0.369773				1				1	6	1520	0.000261592	0.00527626	1	990	0.32282	0.355827	1	1034	0.329	0.353	0.00527626	Y
Figure4_0963	Figure5_046	GO:0009707 chloroplast outer membrane	Late Afternoon	ZT12	0.723272	0	0	0	2.12475	0.587822	0	2.12475	0	0	0	1	0.276655	0	14	4	6674	0.0469	0.192135				1				1				1	4	1520	0.000400084	0.00750333	1	990	0.177968	0.258332				1	0.00750333	Y
Figure4_0964		GO:0005657 replication fork	Late Afternoon	ZT12	0.890136	0	0	0	2.70367	0.771926	0	2.70367	0	0	0	1	0.28551	0	28	7	6674	0.0215	0.133377				1				1				1	6	1520	7.03289e-05	0.00197846	2	990	0.0633067	0.169073				1	0.00197846	Y
Figure4_0965		GO:0003697 single-stranded DNA binding	Late Afternoon	ZT12	1.54501	0	0.429144	0	2.54352	0.756047	0.756962	2.54352	0	0.16872	0	1	0.297244	0.297604	31	10	6674	0.00161	0.0294376				1	1	1713	0.363493	0.372269				1	6	1520	0.000120425	0.00286076	2	990	0.0739962	0.175369	2	1034	0.079	0.175	0.00286076	Y
Figure4_0966		GO:0030559 rRNA pseudouridylation guide activity	Late Afternoon	ZT12	1.10713	0	0	0	2.52455	0.794276	0.801343	2.52455	0	0	0	1	0.31462	0.31742	4	3	6674	0.00851	0.0844678				1				1				1	3	1520	0.000139778	0.00298846	1	990	0.0595863	0.160592	1	1034	0.0621	0.158	0.00298846	Y
Figure4_0967	Figure5_047	GO:0031118 rRNA pseudouridine synthesis	Late Afternoon	ZT12	1.10713	0	0	0	2.52455	0.794276	0.801343	2.52455	0	0	0	1	0.31462	0.31742	4	3	6674	0.00851	0.0844678				1				1				1	3	1520	0.000139778	0.00298846	1	990	0.0595863	0.160592	1	1034	0.0621	0.158	0.00298846	Y
Figure4_0968		GO:0000154 rRNA modification	Late Afternoon	ZT12	0.63408	0	0	0	1.63963	0.631901	0.647817	1.63963	0	0	0	1	0.385393	0.3951	10	3	6674	0.07	0.236556				1				1				1	3	1520	0.00188746	0.0229283	1	990	0.135445	0.233399	1	1034	0.14	0.225	0.0229283	Y
Figure4_0969		GO:0016439 tRNA-pseudouridine synthase activity	Late Afternoon	ZT12	0.63408	0	0	0	1.63963	0.631901	0	1.63963	0	0	0	1	0.385393	0	10	3	6674	0.07	0.236556				1				1				1	3	1520	0.00188746	0.0229283	1	990	0.135445	0.233399				1	0.0229283	Y
Figure4_0970		GO:0004503 monophenol monooxygenase activity	Late Afternoon	ZT12	0.867938	0	0	0	1.55001	0.618867	0.632644	1.55001	0	0	0	1	0.399265	0.408154	11	4	6674	0.0246	0.139186				1				1				1	3	1520	0.00245184	0.0281829	1	990	0.146646	0.24051	1	1034	0.152	0.233	0.0281829	Y
Figure4_0971		GO:0031227 intrinsic to endoplasmic reticulum membrane	Late Afternoon	ZT12	0.867938	0	0	0	1.55001	0.618867	0.632644	1.55001	0	0	0	1	0.399265	0.408154	11	4	6674	0.0246	0.139186				1				1				1	3	1520	0.00245184	0.0281829	1	990	0.146646	0.24051	1	1034	0.152	0.233	0.0281829	Y
Figure4_0972		GO:0019843 rRNA binding	Late Afternoon	ZT12	0.663924	0.488322	0.708581	0	1.69592	0.684787	0.536107	1.69592	0.28794	0.417816	0	1	0.403786	0.316116	135	18	6674	0.0624	0.219856	2	1106	0.262	0.324847	1	1713	0.0908057	0.195622				1	10	1520	0.00150729	0.0201411	4	990	0.103086	0.206639	1	1034	0.239	0.291	0.0201411	Y
Figure4_0973		GO:0006365 35S primary transcript processing	Late Afternoon	ZT12	0.583017	0	0	0	1.3818	0.587822	0.600326	1.3818	0	0	0	1	0.425402	0.434451	14	3	6674	0.125	0.267395				1				1				1	3	1520	0.00469898	0.0415141	1	990	0.177968	0.258332	1	1034	0.184	0.251	0.0415141	Y
Figure4_0974		GO:0003756 protein disulfide isomerase activity	Late Afternoon	ZT12	0.728272	0	0	0	1.0936	0.530991	0.869666	1.0936	0	0	0	1	0.485542	0.795229	20	5	6674	0.044	0.190594				1				1				1	3	1520	0.0118391	0.0806112	1	990	0.231162	0.294448	2	1034	0.0394	0.135	0.0806112	Y
Figure4_0975		GO:0005842 cytosolic large ribosomal subunit (sensu Eukaryota)	Late Afternoon	ZT12	0.525627	0	0	0	0.841963	0.429046	0	0.841963	0	0	0	1	0.509578	0	56	5	6674	0.161	0.30597				1				1				1	4	1520	0.0368816	0.143892	1	990	0.365613	0.372352				1	0.143892	N
Figure4_0976		GO:0003684 damaged DNA binding	Late Afternoon	ZT12	1.31348	0.431019	0.509323	0	1.52158	0.804226	0.596879	1.52158	0.283271	0.334733	0	1	0.528547	0.392276	59	14	6674	0.00331	0.0508803	1	1106	0.368	0.370665	2	1713	0.259844	0.309512				1	6	1520	0.00289921	0.0300899	3	990	0.0536202	0.156955	2	1034	0.18	0.253	0.0300899	Y
Figure4_0977		GO:0006310 DNA recombination	Late Afternoon	ZT12	0.60156	0.487825	0.514489	0	0.938248	0.506247	0.454693	0.938248	0.519932	0.548351	0	1	0.539566	0.484619	96	13	6674	0.0788	0.252073	2	1106	0.264	0.325218	2	1713	0.249007	0.305852				1	6	1520	0.0218912	0.11528	2	990	0.253178	0.311712	1	1034	0.324	0.351	0.11528	N
Figure4_0978		GO:0006139 nucleobase, nucleoside, nucleotide and nucleic acid metabolic process	Late Afternoon	ZT12	0.677701	0	0.460399	0	1.07617	0.584918	0.59176	1.07617	0	0.427812	0	1	0.543519	0.549876	60	10	6674	0.0534	0.213232				1	1	1713	0.31721	0.346419				1	5	1520	0.0128735	0.0839132	2	990	0.175044	0.260065	2	1034	0.183	0.256	0.0839132	Y
Figure4_0979		GO:0003720 telomerase activity	Late Afternoon	ZT12	0.778709	0	0	0	1.57176	0.863321	0	1.57176	0	0	0	1	0.549271	0	3	2	6674	0.0374	0.169618				1				1				1	2	1520	0.00248255	0.0268065	1	990	0.045404	0.136987				1	0.0268065	Y
Figure4_0980		GO:0005720 nuclear heterochromatin	Late Afternoon	ZT12	0.778709	0	0	0	1.57176	0.863321	0	1.57176	0	0	0	1	0.549271	0	3	2	6674	0.0374	0.169618				1				1				1	2	1520	0.00248255	0.0268065	1	990	0.045404	0.136987				1	0.0268065	Y
Figure4_0981		GO:0050661 NADP binding	Late Afternoon	ZT12	0.54637	0	0	0	0.731522	0.433206	0.436519	0.731522	0	0	0	1	0.592199	0.596727	44	4	6674	0.185	0.293734				1				1				1	3	1520	0.0703	0.185557	1	990	0.347525	0.368802	1	1034	0.352	0.366	0.185557	N
Figure4_0982		GO:0010020 chloroplast fission	Late Afternoon	ZT12	0.961258	0	0	0	1.27414	0.757752	0	1.27414	0	0	0	1	0.594716	0	5	3	6674	0.0149	0.114519				1				1				1	2	1520	0.00656833	0.0531935	1	990	0.073311	0.174682				1	0.0531935	Y
Figure4_0983		GO:0004655 porphobilinogen synthase activity	Late Afternoon	ZT12	0.619773	0	0	0	1.16111	0.721389	0	1.16111	0	0	0	1	0.621292	0	6	2	6674	0.108	0.244584				1				1				1	2	1520	0.00923096	0.0690063	1	990	0.0865892	0.189938				1	0.0690063	Y
Figure4_0984		GO:0003838 sterol 24-C-methyltransferase activity	Late Afternoon	ZT12	0.797309	0	0	0	1.09464	0.69551	0	1.09464	0	0	0	1	0.635378	0	7	3	6674	0.0331	0.162414				1				1				1	2	1520	0.0122622	0.0804193	1	990	0.0994315	0.2016				1	0.0804193	Y
Figure4_0985		GO:0006259 DNA metabolic process	Late Afternoon	ZT12	0.615869	0.432997	0.540178	0	1.05963	0.674786	0.440093	1.05963	0.408632	0.509782	0	1	0.636815	0.415329	85	12	6674	0.0751	0.245666	1	1106	0.334	0.36898	1	1713	0.22608	0.288285				1	6	1520	0.0137811	0.0871714	3	990	0.106205	0.211453	1	1034	0.344	0.363	0.0871714	Y
Figure4_0986		GO:0008408 3 -5 exonuclease activity	Late Afternoon	ZT12	1.56911	0.432065	0.434196	0	1.64149	1.05023	0.452225	1.64149	0.263215	0.264513	0	1	0.639806	0.275497	36	11	6674	0.00147	0.0277542	1	1106	0.337	0.369773	1	1713	0.367963	0.367963				1	5	1520	0.00179396	0.0228303	3	990	0.0175332	0.0890769	1	1034	0.329	0.353	0.0228303	Y
Figure4_0987		GO:0008097 5S rRNA binding	Late Afternoon	ZT12	0.738695	0	0	0	1.03949	0.675165	0	1.03949	0	0	0	1	0.649515	0	8	3	6674	0.0444	0.185391				1				1				1	2	1520	0.0156309	0.0913082	1	990	0.111848	0.211269				1	0.0913082	Y
Figure4_0988		GO:0006402 mRNA catabolic process	Late Afternoon	ZT12	0.534255	0	0	0	1.03949	0.675165	0	1.03949	0	0	0	1	0.649515	0	8	2	6674	0.156	0.301415				1				1				1	2	1520	0.0156309	0.0913082	1	990	0.111848	0.211269				1	0.0913082	Y
Figure4_0989		GO:0015770 sucrose transport	Late Afternoon	ZT12	0.63408	0	0	0	0.924507	0.631901	0	0.924507	0	0	0	1	0.6835	0	10	3	6674	0.07	0.236556				1				1				1	2	1520	0.0232628	0.118985	1	990	0.135445	0.233399				1	0.118985	N
Figure4_0990		GO:0008515 sucrose transporter activity	Late Afternoon	ZT12	0.63408	0	0	0	0.924507	0.631901	0	0.924507	0	0	0	1	0.6835	0	10	3	6674	0.07	0.236556				1				1				1	2	1520	0.0232628	0.118985	1	990	0.135445	0.233399				1	0.118985	N
Figure4_0991		GO:0009664 cellulose and pectin-containing cell wall organization and biogenesis	Late Afternoon	ZT12	0.580413	0	0	0	0.597097	0.426085	0.432974	0.597097	0	0	0	1	0.713595	0.725131	75	5	6674	0.0907	0.265229				1				1				1	3	1520	0.163694	0.252873	1	990	0.362176	0.374899	1	1034	0.359	0.369	0.252873	N
Figure4_0992		GO:0008462 endopeptidase Clp activity	Late Afternoon	ZT12	0.538648	0	0	0	0.79611	0.569893	0.578396	0.79611	0	0	0	1	0.715848	0.726528	16	3	6674	0.151	0.298053				1				1				1	2	1520	0.0514602	0.159915	1	990	0.197042	0.26922	1	1034	0.203	0.264	0.159915	N
Figure4_0993		GO:0008076 voltage-gated potassium channel complex	Late Afternoon	ZT12	0.57337	0	0	0	0.699586	0.507534	0.514279	0.699586	0	0	0	1	0.725478	0.735119	23	4	6674	0.13	0.272717				1				1				1	2	1520	0.0896763	0.199717	1	990	0.253483	0.310789	1	1034	0.26	0.306	0.199717	N
Figure4_0994		GO:0009432 SOS response	Late Afternoon	ZT12	0.723272	0	0	0	0.809236	0.587822	0.600326	0.809236	0	0	0	1	0.726392	0.741843	14	4	6674	0.0469	0.192135				1				1				1	2	1520	0.0413648	0.155154	1	990	0.177968	0.258332	1	1034	0.184	0.251	0.155154	N
Figure4_0995		GO:0009793 embryonic development ending in seed dormancy	Late Afternoon	ZT12	0.53511	0	0	0	0.727114	0.530991	0	0.727114	0	0	0	1	0.730271	0	20	3	6674	0.192	0.300454				1				1				1	2	1520	0.072946	0.18745	1	990	0.231162	0.294448				1	0.18745	N
Figure4_0996		GO:0000775 chromosome, pericentric region	Late Afternoon	ZT12	0.625897	0	0.459975	0	0.727114	0.530991	0.536107	0.727114	0	0.632603	0	1	0.730271	0.737308	20	4	6674	0.103	0.242756				1	1	1713	0.317206	0.346757				1	2	1520	0.072946	0.18745	1	990	0.231162	0.294448	1	1034	0.238	0.291	0.18745	N
Figure4_0997		GO:0015450 protein translocase activity	Late Afternoon	ZT12	0.507963	0.427517	0	0	1.02089	0.953301	0	1.02089	0.418768	0	0	1	0.933792	0	42	5	6674	0.171	0.318698	1	1106	0.354	0.373666				1				1	4	1520	0.016404	0.0953035	3	990	0.0253188	0.111352				1	0.0953035	Y
Figure4_0998		GO:0015934 large ribosomal subunit	Late Afternoon	ZT12	0.662888	0.424873	0	0	0.955711	0.900992	0	0.955711	0.444562	0	0	1	0.942745	0	45	8	6674	0.0581	0.221315	1	1106	0.359	0.375947				1				1	4	1520	0.0200962	0.110736	3	990	0.0296963	0.125605				1	0.110736	N
Figure4_0999		GO:0016563 transcriptional activator activity	Late Evening	ZT16	0.53445	0	0	0	0.430823	0.465257	0	0.53445	0	0	0	0.92599	1	0	32	2	6674	0.191	0.301606				1				1				1	1	1520	0.35765	0.370832	1	990	0.305751	0.342565				1	0.292113	N
Figure4_1000		GO:0003998 acylphosphatase activity	Late Evening	ZT16	0.497347	0	0	0	0.53563	0.594915	0	0.594915	0	0	0	0.900347	1	0	13	2	6674	0.241	0.327556				1				1				1	1	1520	0.230821	0.29132	1	990	0.167898	0.254147				1	0.254147	N
Figure4_1001		GO:0005746 mitochondrial electron transport chain	Late Evening	ZT16	0.576514	0.652404	0	0	0.626037	0.69551	0	0.69551	0.938022	0	0	0.900111	1	0	7	2	6674	0.133	0.273074	1	1106	0.11	0.222636				1				1	1	1520	0.143846	0.236572	1	990	0.0994315	0.2016				1	0.2016	N
Figure4_1002		GO:0005816 spindle pole body	Late Evening	ZT16	0.488533	0	0	0	0.544152	0.60534	0	0.60534	0	0	0	0.898921	1	0	12	2	6674	0.228	0.333644				1				1				1	1	1520	0.218319	0.285659	1	990	0.15746	0.248119				1	0.248119	N
Figure4_1003		GO:0004797 thymidine kinase activity	Late Evening	ZT16	0.434447	0	0	0	0.647644	0.721389	0	0.721389	0	0	0	0.897774	1	0	6	1	6674	0.338	0.372293				1				1				1	1	1520	0.126337	0.22509	1	990	0.0865892	0.189938				1	0.189938	N
Figure4_1004		GO:0042586 peptide deformylase activity	Late Evening	ZT16	0.534255	0	0	0	0.603928	0.675165	0	0.675165	0	0	0	0.89449	1	0	8	2	6674	0.156	0.301415				1				1				1	1	1520	0.16044	0.248927	1	990	0.111848	0.211269				1	0.211269	N
Figure4_1005		GO:0007623 circadian rhythm	Late Evening	ZT16	0.534255	0	0	0	0.603928	0.675165	0	0.675165	0	0	0	0.89449	1	0	8	2	6674	0.156	0.301415				1				1				1	1	1520	0.16044	0.248927	1	990	0.111848	0.211269				1	0.211269	N
Figure4_1006		GO:0004811 tRNA isopentenyltransferase activity	Late Evening	ZT16	0.431013	0	0	0	0.603928	0.675165	0	0.675165	0	0	0	0.89449	1	0	8	1	6674	0.364	0.372141				1				1				1	1	1520	0.16044	0.248927	1	990	0.111848	0.211269				1	0.211269	N
Figure4_1007		GO:0000723 telomere maintenance	Late Evening	ZT16	0.481797	0	0	0	0.435393	0.487188	0	0.487188	0	0	0	0.893685	1	0	27	2	6674	0.232	0.338927				1				1				1	1	1520	0.340862	0.36695	1	990	0.279273	0.325696				1	0.325696	N
Figure4_1008		GO:0004743 pyruvate kinase activity	Late Evening	ZT16	0.483468	0	0	0	0.523659	0.587822	0	0.587822	0	0	0	0.890845	1	0	14	2	6674	0.251	0.337451				1				1				1	1	1520	0.242595	0.299462	1	990	0.177968	0.258332				1	0.258332	N
Figure4_1009		GO:0015923 mannosidase activity	Late Evening	ZT16	0.483468	0	0	0	0.523659	0.587822	0	0.587822	0	0	0	0.890845	1	0	14	2	6674	0.251	0.337451				1				1				1	1	1520	0.242595	0.299462	1	990	0.177968	0.258332				1	0.258332	N
Figure4_1010		GO:0005643 nuclear pore	Late Evening	ZT16	0.548926	0.501228	0	0	0.480462	0.53944	0	0.548926	0.929163	0	0	0.890668	1	0	19	3	6674	0.183	0.291357	1	1106	0.241	0.315335				1				1	1	1520	0.291482	0.330779	1	990	0.223115	0.288775				1	0.282536	N
Figure4_1011		GO:0009306 protein secretion	Late Evening	ZT16	0.470364	0	0	0	0.480462	0.53944	0	0.53944	0	0	0	0.890668	1	0	19	1	6674	0.266	0.346358				1				1				1	1	1520	0.291482	0.330779	1	990	0.223115	0.288775				1	0.288775	N
Figure4_1012		GO:0016627 oxidoreductase activity, acting on the CH-CH group of donors	Late Evening	ZT16	0.471493	0	0	0	0.505955	0.569893	0	0.569893	0	0	0	0.887807	1	0	16	2	6674	0.265	0.346615				1				1				1	1	1520	0.264068	0.311921	1	990	0.197042	0.26922				1	0.26922	N
Figure4_1013		GO:0009088 threonine biosynthetic process	Late Evening	ZT16	0.438774	0	0	0	0.505955	0.569893	0	0.569893	0	0	0	0.887807	1	0	16	1	6674	0.309	0.369906				1				1				1	1	1520	0.264068	0.311921	1	990	0.197042	0.26922				1	0.26922	N
Figure4_1014		GO:0004560 alpha-L-fucosidase activity	Late Evening	ZT16	0.476897	0	0	0	0.515169	0.580847	0	0.580847	0	0	0	0.886928	1	0	15	2	6674	0.259	0.342377				1				1				1	1	1520	0.253668	0.305373	1	990	0.18768	0.262514				1	0.262514	N
Figure4_1015		GO:0006013 mannose metabolic process	Late Evening	ZT16	0.476897	0	0	0	0.515169	0.580847	0	0.580847	0	0	0	0.886928	1	0	15	2	6674	0.259	0.342377				1				1				1	1	1520	0.253668	0.305373	1	990	0.18768	0.262514				1	0.262514	N
Figure4_1016		GO:0009982 pseudouridine synthase activity	Late Evening	ZT16	0.476897	0	0	0	0.515169	0.580847	0	0.580847	0	0	0	0.886928	1	0	15	2	6674	0.259	0.342377				1				1				1	1	1520	0.253668	0.305373	1	990	0.18768	0.262514				1	0.262514	N
Figure4_1017		GO:0006694 steroid biosynthetic process	Late Evening	ZT16	0.51728	0.431984	0	0	0.534287	0.602542	0	0.602542	0.716936	0	0	0.886721	1	0	54	5	6674	0.166	0.311384	1	1106	0.368	0.369842				1				1	2	1520	0.232356	0.292222	2	990	0.155935	0.249722				1	0.249722	N
Figure4_1018		GO:0005764 lysosome	Late Evening	ZT16	0.47909	0	0	0	0.69929	0.794276	0	0.794276	0	0	0	0.880413	1	0	4	1	6674	0.279	0.337481				1				1				1	1	1520	0.0884286	0.199852	1	990	0.0595863	0.160592				1	0.160592	N
Figure4_1019		GO:0003730 mRNA 3 -UTR binding	Late Evening	ZT16	0.676179	0	0	0	0.69929	0.794276	0	0.794276	0	0	0	0.880413	1	0	4	2	6674	0.0597	0.213812				1				1				1	1	1520	0.0884286	0.199852	1	990	0.0595863	0.160592				1	0.160592	N
Figure4_1020		GO:0030530 heterogeneous nuclear ribonucleoprotein complex	Late Evening	ZT16	0.676179	0	0	0	0.69929	0.794276	0	0.794276	0	0	0	0.880413	1	0	4	2	6674	0.0597	0.213812				1				1				1	1	1520	0.0884286	0.199852	1	990	0.0595863	0.160592				1	0.160592	N
Figure4_1021		GO:0008451 X-Pro aminopeptidase activity	Late Evening	ZT16	0.676179	0	0	0	0.69929	0.794276	0	0.794276	0	0	0	0.880413	1	0	4	2	6674	0.0597	0.213812				1				1				1	1	1520	0.0884286	0.199852	1	990	0.0595863	0.160592				1	0.160592	N
Figure4_1022		GO:0045036 protein targeting to chloroplast	Late Evening	ZT16	0.47909	0	0	0	0.69929	0.794276	0	0.794276	0	0	0	0.880413	1	0	4	1	6674	0.279	0.337481				1				1				1	1	1520	0.0884286	0.199852	1	990	0.0595863	0.160592				1	0.160592	N
Figure4_1023		GO:0008422 beta-glucosidase activity	Late Evening	ZT16	0.556712	0	0	0	0.646193	0.742495	0	0.742495	0	0	0	0.870299	1	0	30	4	6674	0.179	0.287892				1				1				1	2	1520	0.128661	0.225843	2	990	0.0704063	0.180928				1	0.180928	N
Figure4_1024		GO:0008187 poly-pyrimidine tract binding	Late Evening	ZT16	0.928753	0	0	0	0.821501	0.954825	0	0.954825	0	0	0	0.860369	1	0	2	2	6674	0.0185	0.123594				1				1				1	1	1520	0.0464212	0.150834	1	990	0.0307531	0.110962				1	0.110962	N
Figure4_1025		GO:0004076 biotin synthase activity	Late Evening	ZT16	0.561119	0	0	0	0.821501	0.954825	0	0.954825	0	0	0	0.860369	1	0	2	1	6674	0.173	0.284027				1				1				1	1	1520	0.0464212	0.150834	1	990	0.0307531	0.110962				1	0.110962	N
Figure4_1026		GO:0007548 sex differentiation	Late Evening	ZT16	0.778709	0	0	0	0.741935	0.863321	0	0.863321	0	0	0	0.859396	1	0	3	2	6674	0.0374	0.169618				1				1				1	1	1520	0.0679565	0.181161	1	990	0.045404	0.136987				1	0.136987	N
Figure4_1027		GO:0016812 hydrolase activity, acting on carbon-nitrogen (but not peptide) bonds, in cyclic amides	Late Evening	ZT16	0.506927	0	0	0	0.741935	0.863321	0	0.863321	0	0	0	0.859396	1	0	3	1	6674	0.233	0.320191				1				1				1	1	1520	0.0679565	0.181161	1	990	0.045404	0.136987				1	0.136987	N
Figure4_1028		GO:0015696 ammonium transport	Late Evening	ZT16	0.506927	0	0	0	0.741935	0.863321	0	0.863321	0	0	0	0.859396	1	0	3	1	6674	0.233	0.320191				1				1				1	1	1520	0.0679565	0.181161	1	990	0.045404	0.136987				1	0.136987	N
Figure4_1029		GO:0004157 dihydropyrimidinase activity	Late Evening	ZT16	0.506927	0	0	0	0.741935	0.863321	0	0.863321	0	0	0	0.859396	1	0	3	1	6674	0.233	0.320191				1				1				1	1	1520	0.0679565	0.181161	1	990	0.045404	0.136987				1	0.136987	N
Figure4_1030		GO:0016126 sterol biosynthetic process	Late Evening	ZT16	0.507963	0.427517	0	0	0.567215	0.67022	0	0.67022	0.637875	0	0	0.846311	1	0	42	5	6674	0.171	0.318698	1	1106	0.354	0.373666				1				1	2	1520	0.188277	0.270885	2	990	0.114096	0.213688				1	0.213688	N
Figure4_1031		GO:0007004 telomere maintenance via telomerase	Late Evening	ZT16	1.10713	0	0	0	1.405	1.68024	0	1.68024	0	0	0	0.836191	1	0	4	3	6674	0.00851	0.0844678				1				1				1	2	1520	0.0043073	0.0393547	2	990	0.00188972	0.0208814				1	0.0208814	Y
Figure4_1032		GO:0009052 pentose-phosphate shunt, non-oxidative branch	Late Evening	ZT16	1.18281	0	0	0	1.09464	1.31171	0	1.31171	0	0	0	0.834511	1	0	7	4	6674	0.0062	0.071796				1				1				1	2	1520	0.0122622	0.0804193	2	990	0.00551866	0.0487849				1	0.0487849	Y
Figure4_1033		GO:0004758 serine C-palmitoyltransferase activity	Late Evening	ZT16	1.18281	0	0	0	1.09464	1.31171	0	1.31171	0	0	0	0.834511	1	0	7	4	6674	0.0062	0.071796				1				1				1	2	1520	0.0122622	0.0804193	2	990	0.00551866	0.0487849				1	0.0487849	Y
Figure4_1034		GO:0004736 pyruvate carboxylase activity	Late Evening	ZT16	0.528839	0	0	0	0.647725	0.788425	0	0.788425	0	0	0	0.821543	1	0	26	4	6674	0.155	0.304564				1				1				1	2	1520	0.106524	0.225048	2	990	0.0563436	0.16277				1	0.16277	N
Figure4_1035		GO:0009228 thiamin biosynthetic process	Late Evening	ZT16	0.57337	0	0	0	0.699586	0.85837	0	0.85837	0	0	0	0.815016	1	0	23	4	6674	0.13	0.272717				1				1				1	2	1520	0.0896763	0.199717	2	990	0.046238	0.138557				1	0.138557	N
Figure4_1036		GO:0006526 arginine biosynthetic process	Late Evening	ZT16	0.560821	0	0	0	0.63556	1.15386	0	1.15386	0	0	0	0.550813	1	0	29	4	6674	0.174	0.283792				1				1				1	2	1520	0.12319	0.231441	3	990	0.0102395	0.0701684				1	0.0701684	Y
Figure4_1037		GO:0016705 oxidoreductase activity, acting on paired donors, with incorporation or reduction of molecular oxygen	Late Evening	ZT16	0.809261	0	0.679073	0.600326	0.447748	0.83122	0	0.83122	0	0.81696	0.722223	0.538664	1	0	24	6	6674	0.0305	0.157206				1	2	1713	0.112376	0.209376	1	573	0.177	0.251	1	1520	0.325963	0.356658	2	990	0.0495546	0.147496				1	0.147496	N
Figure4_1038		GO:0008471 laccase activity	Late Evening	ZT16	0.502205	0	0	0	0.447748	0.83122	0	0.83122	0	0	0	0.538664	1	0	24	3	6674	0.216	0.322607				1				1				1	1	1520	0.325963	0.356658	2	990	0.0495546	0.147496				1	0.147496	N
Figure4_1039		GO:0008235 metalloexopeptidase activity	Late Evening	ZT16	0.504618	0	0	0	0.452529	0.85837	0	0.85837	0	0	0	0.527195	1	0	23	3	6674	0.212	0.322455				1				1				1	1	1520	0.320085	0.352754	2	990	0.046238	0.138557				1	0.138557	N
Figure4_1040		GO:0000178 exosome (RNase complex)	Late Evening	ZT16	0.583017	0	0	0	0.523659	1.01789	0	1.01789	0	0	0	0.514456	1	0	14	3	6674	0.125	0.267395				1				1				1	1	1520	0.242595	0.299462	2	990	0.0197574	0.0959647				1	0.0959647	Y
Figure4_1041		GO:0006304 DNA modification	Late Evening	ZT16	0.63408	0	0	0	0.57191	1.14312	0	1.14312	0	0	0	0.500304	1	0	10	3	6674	0.07	0.236556				1				1				1	1	1520	0.191015	0.267972	2	990	0.0107398	0.0719242				1	0.0719242	Y
Figure4_1042		GO:0016743 carboxyl- and carbamoyltransferase activity	Late Evening	ZT16	0.531951	0	0	0	0.57191	1.14312	0	1.14312	0	0	0	0.500304	1	0	10	2	6674	0.196	0.302355				1				1				1	1	1520	0.191015	0.267972	2	990	0.0107398	0.0719242				1	0.0719242	Y
Figure4_1043		GO:0019856 pyrimidine base biosynthetic process	Late Evening	ZT16	0.602807	0	0	0	0.66645	1.52973	0	1.52973	0	0	0	0.435665	1	0	5	2	6674	0.0838	0.252271				1				1				1	1	1520	0.107876	0.215551	2	990	0.00290628	0.0295304				1	0.0295304	Y
Figure4_1044		GO:0004089 carbonate dehydratase activity	Late Evening	ZT16	0.676179	0	0	0	0.69929	1.68024	0	1.68024	0	0	0	0.416185	1	0	4	2	6674	0.0597	0.213812				1				1				1	1	1520	0.0884286	0.199852	2	990	0.00188972	0.0208814				1	0.0208814	Y
Figure4_1045		GO:0005086 ARF guanyl-nucleotide exchange factor activity	Late Evening	ZT16	0.504618	0	0	0	0.452529	1.31687	0	1.31687	0	0	0	0.343641	1	0	23	3	6674	0.212	0.322455				1				1				1	1	1520	0.320085	0.352754	3	990	0.00561719	0.0482097				1	0.0482097	Y
Figure4_1046		GO:0009508 plastid chromosome	Late Evening	ZT16	0.867938	0	0	0	0.555667	1.90682	0	1.90682	0	0	0	0.29141	1	0	11	4	6674	0.0246	0.139186				1				1				1	1	1520	0.20506	0.278185	3	990	0.000743025	0.0123931				1	0.0123931	Y
Figure4_1047		GO:0004179 membrane alanyl aminopeptidase activity	Late Evening	ZT16	0.592779	0.426585	0	0	0.433006	1.9692	0	1.9692	0.216628	0	0	0.219889	1	0	43	7	6674	0.087	0.257882	1	1106	0.356	0.374468				1				1	1	1520	0.367592	0.368972	5	990	0.000619322	0.0107349				1	0.0107349	Y
Figure4_1048	Figure5_048	GO:0006334 nucleosome assembly	Late Evening	ZT16	1.36488	0.584329	0.740753	0.440093	0.759115	5.01043	0	5.01043	0.116623	0.147842	0.0878354	0.151507	1	0	162	29	6674	0.00282	0.045355	1	1106	0.162	0.260418	7	1713	0.0800402	0.181655	1	573	0.336	0.363	7	1520	0.0571761	0.174135	15	990	7.73063e-08	9.76268e-06				1	9.76268e-06	Y
Figure4_1049	Figure5_049	GO:0007001 chromosome organization and biogenesis (sensu Eukaryota)	Late Evening	ZT16	0.98597	0.579592	0.666355	0.438899	0.602414	5.03514	0	5.03514	0.115109	0.132341	0.0871671	0.119642	1	0	163	26	6674	0.0126	0.111664	1	1106	0.16	0.263274	6	1713	0.127248	0.215598	1	573	0.335	0.364	5	1520	0.155393	0.249796	15	990	8.34636e-08	9.22273e-06				1	9.22273e-06	Y
Figure4_1050		GO:0000786 nucleosome	Late Evening	ZT16	1.29187	0.53958	0.699853	0.422508	0.639491	5.41218	0	5.41218	0.0996973	0.129311	0.0780661	0.118158	1	0	144	26	6674	0.00381	0.0551497	1	1106	0.199	0.288682	6	1713	0.101878	0.199594	1	573	0.353	0.378	5	1520	0.132807	0.229355	15	990	1.75155e-08	3.87093e-06				1	3.87093e-06	Y
Figure4_1051		GO:0006396 RNA processing	Late Evening	ZT16	1.20091	0.596719	0.617901	0.444906	1.80965	3.02411	0.551294	3.02411	0.19732	0.204325	0.147119	0.598406	1	0.182299	172	29	6674	0.0055	0.0687302	1	1106	0.144	0.253094	3	1713	0.156035	0.241046	1	573	0.326	0.359	12	1520	0.000913513	0.0155007	12	990	2.24726e-05	0.000945992	3	1034	0.224	0.281	0.000945992	Y
Figure4_1052	Figure5_050	GO:0005732 small nucleolar ribonucleoprotein complex	Late Evening	ZT16	2.26048	0	0.651397	0.524329	2.62509	3.98666	0.917215	3.98666	0	0.163394	0.131521	0.658469	1	0.230071	152	32	6674	0.000186	0.00566811				1	2	1713	0.133932	0.223153	2	573	0.242	0.299	13	1520	9.53668e-05	0.00237086	13	990	1.28315e-06	0.000103119	6	1034	0.0285	0.121	0.000103119	Y
Figure4_1053		GO:0006520 amino acid metabolic process	Late Evening	ZT16	0.816441	0.698514	0.483792	0	0.974377	1.04021	0.432974	1.04021	0.671513	0.465091	0	0.936713	1	0.416237	67	12	6674	0.0296	0.155333	3	1106	0.0852	0.20021	1	1713	0.292243	0.328253				1	5	1520	0.0188538	0.106077	4	990	0.0183552	0.0911572	1	1034	0.366	0.369	0.0911572	Y
Figure4_1054		GO:0004534 5 -3 exoribonuclease activity	Late Evening	ZT16	0.948322	0.507908	0.504214	0	0.731829	1.81952	0.432974	1.81952	0.279145	0.277114	0	0.40221	1	0.237961	73	14	6674	0.0146	0.119062	2	1106	0.23	0.310521	1	1713	0.270017	0.313174				1	4	1520	0.0704239	0.185426	6	990	0.00104559	0.0151525	1	1034	0.361	0.369	0.0151525	Y
Figure4_1055		GO:0008033 tRNA processing	Late Evening	ZT16	1.08454	0.425577	0.505114	0.67162	0.719699	1.78366	0.432974	1.78366	0.238598	0.28319	0.376542	0.403497	1	0.242745	75	15	6674	0.0092	0.089276	1	1106	0.352	0.375338	2	1713	0.270591	0.312526	2	573	0.119	0.213	4	1520	0.0747373	0.190678	6	990	0.00119144	0.0164568	1	1034	0.359	0.369	0.0164568	Y
Figure4_1056		GO:0016597 amino acid binding	Late Evening	ZT16	1.30302	0.760555	0.514416	0.638272	0.655206	1.48492	0.519993	1.48492	0.512186	0.346427	0.429836	0.44124	1	0.350183	93	19	6674	0.00355	0.0536204	4	1106	0.0592	0.173558	2	1713	0.253764	0.305903	2	573	0.155	0.23	4	1520	0.114017	0.221205	6	990	0.00325921	0.0327402	2	1034	0.255	0.302	0.0327402	Y
Figure4_1057		GO:0050660 FAD binding	Late Evening	ZT16	1.23815	0.532493	0.868323	0.537602	0.724044	1.68169	0.575118	1.68169	0.316641	0.516338	0.319679	0.430544	1	0.341987	140	25	6674	0.00489	0.062918	1	1106	0.207	0.293431	7	1713	0.0526695	0.135418	2	573	0.229	0.29	6	1520	0.0722274	0.18878	8	990	0.00157735	0.0208116	3	1034	0.205	0.266	0.0208116	Y
Figure4_1058	Figure5_051	GO:0006979 response to oxidative stress	Late Evening	ZT16	0.592985	0.542498	1.19939	0.585027	0.729887	2.24869	0.583359	2.24869	0.241251	0.533372	0.260164	0.324584	1	0.259422	224	24	6674	0.0813	0.257697	3	1106	0.197	0.286749	1	1713	0.0130036	0.0631851	3	573	0.186	0.26	2	1520	0.0632472	0.186257	12	990	0.000236083	0.00564046	4	1034	0.194	0.261	0.00564046	Y
Figure4_1059		GO:0006974 response to DNA damage stimulus	Late Evening	ZT16	1.07755	0.509911	0.686891	0.440093	1.05777	1.7772	0.869666	1.7772	0.286918	0.386502	0.247633	0.595191	1	0.489346	166	27	6674	0.00963	0.0904179	2	1106	0.228	0.309093	2	1713	0.108693	0.205641	1	573	0.332	0.363	9	1520	0.0139219	0.0875441	9	990	0.00119039	0.0167032	6	1034	0.0384	0.135	0.0167032	Y
Figure4_1060		GO:0042744 hydrogen peroxide catabolic process	Late Evening	ZT16	0.621506	0.487272	0.595055	0.430626	0.505446	1.06061	0.459671	1.06061	0.459426	0.56105	0.406018	0.476562	1	0.433402	99	12	6674	0.105	0.246134	2	1106	0.267	0.325633	1	1713	0.179205	0.254065	1	573	0.367	0.371	2	1520	0.260872	0.312287	5	990	0.016529	0.0869742	1	1034	0.318	0.347	0.0869742	Y
Figure4_1061		GO:0004604 phosphoadenylyl-sulfate reductase (thioredoxin) activity	Late Evening	ZT16	0.621525	0.582401	1.22372	0.581699	0.604129	1.84622	0.573489	1.84622	0.315456	0.662824	0.315075	0.327224	1	0.310628	227	26	6674	0.0737	0.242456	5	1106	0.158	0.261577	1	1713	0.0121326	0.059742	3	573	0.188	0.262	4	1520	0.154547	0.248812	11	990	0.000886519	0.0142488	3	1034	0.206	0.267	0.0142488	Y
Figure4_1062		GO:0051287 NAD binding	Late Evening	ZT16	0.675211	0	0.588536	0.563837	0.531788	1.53455	0.505845	1.53455	0	0.383524	0.367429	0.346544	1	0.329639	121	17	6674	0.0541	0.214547				1	4	1713	0.183318	0.257908	2	573	0.203	0.273	2	1520	0.227923	0.293909	7	990	0.00277512	0.0292048	2	1034	0.271	0.312	0.0292048	Y
Figure4_1063	Figure5_052	GO:0005697 telomerase holoenzyme complex	Late Evening	ZT16	0.851104	0.662096	0.603039	0.486782	0.5743	5.12332	0.55752	5.12332	0.129232	0.117705	0.095013	0.112095	1	0.10882	205	29	6674	0.0263	0.144111	1	1106	0.0956	0.217723	5	1713	0.169382	0.249437	1	573	0.286	0.326	5	1520	0.175756	0.266501	17	990	5.10949e-08	7.52798e-06	3	1034	0.219	0.277	7.52798e-06	Y
Figure4_1064		GO:0000145 exocyst	Late Evening	ZT16	0.572519	0.427496	0.430067	0	0	0.438444	0	0.572519	0.975029	0.980893	0	0	1	0	39	2	6674	0.134	0.274479	1	1106	0.346	0.373684	1	1713	0.3671	0.371478				1				1	1	990	0.333466	0.364381				1	0.267597	N
Figure4_1065		GO:0030245 cellulose catabolic process	Late Evening	ZT16	0.493536	0.443622	0.42822	0	0	0.471731	0	0.493536	0.940412	0.907763	0	0	1	0	30	3	6674	0.223	0.331352	1	1106	0.313	0.360063	1	1713	0.361562	0.373061				1				1	1	990	0.295882	0.337496				1	0.32097	N
Figure4_1066		GO:0048507 meristem development	Late Evening	ZT16	1.10713	0.757496	0.707803	0	0	0.794276	0	1.10713	0.953695	0.89113	0	0	1	0	4	3	6674	0.00851	0.0844678	1	1106	0.0661	0.174785	1	1713	0.0984309	0.195973				1				1	1	990	0.0595863	0.160592				1	0.0781392	Y
Figure4_1067		GO:0000024 maltose biosynthetic process	Late Evening	ZT16	0.576514	0.652404	0.624486	0	0	0.69551	0	0.69551	0.938022	0.897882	0	0	1	0	7	2	6674	0.133	0.273074	1	1106	0.11	0.222636	1	1713	0.158637	0.237418				1				1	1	990	0.0994315	0.2016				1	0.2016	N
Figure4_1068		GO:0009414 response to water deprivation	Late Evening	ZT16	0.476897	0.536751	0.505031	0	0	0.580847	0	0.580847	0.924084	0.869473	0	0	1	0	15	2	6674	0.259	0.342377	1	1106	0.204	0.290569	1	1713	0.27291	0.312586				1				1	1	990	0.18768	0.262514				1	0.262514	N
Figure4_1069		GO:0019953 sexual reproduction	Late Evening	ZT16	0.504952	0.578754	0.435059	0	0	0.612229	0	0.612229	0.945322	0.710615	0	0	1	0	51	5	6674	0.172	0.320219	2	1106	0.166	0.263782	1	1713	0.345258	0.367232				1				1	2	990	0.145865	0.244214				1	0.244214	N
Figure4_1070		GO:0015926 glucosidase activity	Late Evening	ZT16	0.57525	0.460465	0.659086	0	0	0.794	0	0.794	0.579931	0.830083	0	0	1	0	27	5	6674	0.0933	0.26876	1	1106	0.297	0.346365	2	1713	0.130986	0.219237				1				1	2	990	0.0598058	0.160694				1	0.160694	N
Figure4_1071		GO:0016117 carotenoid biosynthetic process	Late Evening	ZT16	1.08774	0.770528	1.02543	0	0	1.31687	0	1.31687	0.585123	0.778688	0	0	1	0	23	7	6674	0.00925	0.0887693	2	1106	0.0553	0.169618	3	1713	0.0223171	0.0943131				1				1	3	990	0.00561719	0.0482097				1	0.0482097	Y
Figure4_1072		GO:0004129 cytochrome-c oxidase activity	Late Evening	ZT16	0.676179	0.757496	0	0	0	0.794276	0	0.794276	0.953695	0	0	0	1	0	4	2	6674	0.0597	0.213812	1	1106	0.0661	0.174785				1				1				1	1	990	0.0595863	0.160592				1	0.160592	N
Figure4_1073		GO:0008717 D-alanyl-D-alanine endopeptidase activity	Late Evening	ZT16	0.505287	0.587454	0	0	0	0.618867	0	0.618867	0.949241	0	0	0	1	0	11	2	6674	0.214	0.322113	1	1106	0.161	0.258551				1				1				1	1	990	0.146646	0.24051				1	0.24051	N
Figure4_1074		GO:0046912 transferase activity, transferring acyl groups, acyl groups converted into alkyl on transfer	Late Evening	ZT16	0.531951	0.598747	0	0	0	0.631901	0	0.631901	0.947534	0	0	0	1	0	10	2	6674	0.196	0.302355	1	1106	0.149	0.251914				1				1				1	1	990	0.135445	0.233399				1	0.233399	N
Figure4_1075		GO:0006367 transcription initiation from RNA polymerase II promoter	Late Evening	ZT16	0.470495	0.493089	0	0	0	0.524135	0	0.524135	0.940767	0	0	0	1	0	21	2	6674	0.267	0.346362	1	1106	0.257	0.3213				1				1				1	1	990	0.238901	0.299133				1	0.299133	N
Figure4_1076		GO:0016251 general RNA polymerase II transcription factor activity	Late Evening	ZT16	0.469354	0.506355	0	0	0	0.54247	0	0.54247	0.933424	0	0	0	1	0	18	2	6674	0.27	0.346374	1	1106	0.232	0.311634				1				1				1	1	990	0.214751	0.286767				1	0.286767	N
Figure4_1077		GO:0016706 oxidoreductase activity, acting on paired donors, with incorporation or reduction of molecular oxygen, 2-oxoglutarate as one donor, and incorporation of one atom each of oxygen into both donors	Late Evening	ZT16	0.470395	0.501228	0	0	0	0.53944	0	0.53944	0.929163	0	0	0	1	0	19	2	6674	0.271	0.346123	1	1106	0.241	0.315335				1				1				1	1	990	0.223115	0.288775				1	0.288775	N
Figure4_1078		GO:0016719 carotene 7,8-desaturase activity	Late Evening	ZT16	0.506927	0.791557	0	0	0	0.863321	0	0.863321	0.916874	0	0	0	1	0	3	1	6674	0.233	0.320191	1	1106	0.0504	0.161601				1				1				1	1	990	0.045404	0.136987				1	0.136987	N
Figure4_1079		GO:0005375 copper ion transporter activity	Late Evening	ZT16	0.778709	0.791557	0	0	0	0.863321	0	0.863321	0.916874	0	0	0	1	0	3	2	6674	0.0374	0.169618	1	1106	0.0504	0.161601				1				1				1	1	990	0.045404	0.136987				1	0.136987	N
Figure4_1080		GO:0005992 trehalose biosynthetic process	Late Evening	ZT16	0.587764	0.440535	0.429144	0	0	1.10046	0	1.10046	0.400318	0.389967	0	0	1	0	31	5	6674	0.121	0.26371	1	1106	0.317	0.362631	1	1713	0.363493	0.372269				1				1	3	990	0.0121177	0.0793483				1	0.0793483	Y
Figure4_1081		GO:0031408 oxylipin biosynthetic process	Late Evening	ZT16	0.493513	0	0	0.585027	0	0.788425	0	0.788425	0	0	0.74202	0	1	0	26	3	6674	0.222	0.330149				1				1	1	573	0.188	0.26				1	2	990	0.0563436	0.16277				1	0.16277	N
Figure4_1082		GO:0006564 L-serine biosynthetic process	Late Evening	ZT16	0.5301	0	0	0.517126	0	1.00249	0	1.00249	0	0	0.515842	0	1	0	39	4	6674	0.195	0.304053				1				1	1	573	0.251	0.304				1	3	990	0.0212578	0.0994282				1	0.0994282	Y
Figure4_1083		GO:0005366 myo-inositol:hydrogen symporter activity	Late Evening	ZT16	0.561119	0	0	0	0	0.954825	0	0.954825	0	0	0	0	1	0	2	1	6674	0.173	0.284027				1				1				1				1	1	990	0.0307531	0.110962				1	0.110962	N
Figure4_1084		GO:0004003 ATP-dependent DNA helicase activity	Late Evening	ZT16	0.434447	0	0	0	0	0.721389	0	0.721389	0	0	0	0	1	0	6	1	6674	0.338	0.372293				1				1				1				1	1	990	0.0865892	0.189938				1	0.189938	N
Figure4_1085		GO:0004321 fatty-acyl-CoA synthase activity	Late Evening	ZT16	0.434447	0	0	0	0	0.721389	0	0.721389	0	0	0	0	1	0	6	1	6674	0.338	0.372293				1				1				1				1	1	990	0.0865892	0.189938				1	0.189938	N
Figure4_1086		GO:0005184 neuropeptide hormone activity	Late Evening	ZT16	0.426598	0	0	0	0	0.594915	0	0.594915	0	0	0	0	1	0	13	1	6674	0.346	0.378703				1				1				1				1	1	990	0.167898	0.254147				1	0.254147	N
Figure4_1087	Figure5_053	GO:0004618 phosphoglycerate kinase activity	Late Evening	ZT16	0.797309	0	0	0	0	2.288	0	2.288	0	0	0	0	1	0	7	3	6674	0.0331	0.162414				1				1				1				1	3	990	0.000203992	0.00515224				1	0.00515224	Y
Figure4_1088		GO:0004298 threonine endopeptidase activity	Late Evening	ZT16	0.638295	0	0	0	0	1.07991	0	1.07991	0	0	0	0	1	0	1	1	6674	0.0961	0.238465				1				1				1				1	1	990	0.0156223	0.0831935				1	0.0831935	Y
Figure4_1089		GO:0003951 NAD+ kinase activity	Late Evening	ZT16	0.476897	0	0	0	0	0.990329	0	0.990329	0	0	0	0	1	0	15	2	6674	0.259	0.342377				1				1				1				1	2	990	0.0223242	0.102252				1	0.102252	N
Figure4_1090		GO:0004084 branched-chain-amino-acid transaminase activity	Late Evening	ZT16	0.561119	0	0	0	0	0.954825	0	0.954825	0	0	0	0	1	0	2	1	6674	0.173	0.284027				1				1				1				1	1	990	0.0307531	0.110962				1	0.110962	N
Figure4_1091		GO:0004484 mRNA guanylyltransferase activity	Late Evening	ZT16	0.450182	0	0	0	0	0.757752	0	0.757752	0	0	0	0	1	0	5	1	6674	0.313	0.358629				1				1				1				1	1	990	0.073311	0.174682				1	0.174682	N
Figure4_1092		GO:0004665 prephenate dehydrogenase (NADP+) activity	Late Evening	ZT16	0.428165	0	0	0	0	0.69551	0	0.69551	0	0	0	0	1	0	7	1	6674	0.354	0.375855				1				1				1				1	1	990	0.0994315	0.2016				1	0.2016	N
Figure4_1093		GO:0004739 pyruvate dehydrogenase (acetyl-transferring) activity	Late Evening	ZT16	0.431013	0	0	0	0	0.675165	0	0.675165	0	0	0	0	1	0	8	1	6674	0.364	0.372141				1				1				1				1	1	990	0.111848	0.211269				1	0.211269	N
Figure4_1094		GO:0004588 orotate phosphoribosyltransferase activity	Late Evening	ZT16	0.431013	0	0	0	0	0.675165	0	0.675165	0	0	0	0	1	0	8	1	6674	0.364	0.372141				1				1				1				1	1	990	0.111848	0.211269				1	0.211269	N
Figure4_1095		GO:0004568 chitinase activity	Late Evening	ZT16	0.576514	0	0	0	0	1.31171	0	1.31171	0	0	0	0	1	0	7	2	6674	0.133	0.273074				1				1				1				1	2	990	0.00551866	0.0487849				1	0.0487849	Y
Figure4_1096		GO:0004806 triacylglycerol lipase activity	Late Evening	ZT16	0.638295	0	0	0	0	1.07991	0	1.07991	0	0	0	0	1	0	1	1	6674	0.0961	0.238465				1				1				1				1	1	990	0.0156223	0.0831935				1	0.0831935	Y
Figure4_1097		GO:0004801 transaldolase activity	Late Evening	ZT16	0.638295	0	0	0	0	1.07991	0	1.07991	0	0	0	0	1	0	1	1	6674	0.0961	0.238465				1				1				1				1	1	990	0.0156223	0.0831935				1	0.0831935	Y
Figure4_1098		GO:0003918 DNA topoisomerase (ATP-hydrolyzing) activity	Late Evening	ZT16	0.497347	0	0	0	0	1.0483	0	1.0483	0	0	0	0	1	0	13	2	6674	0.241	0.327556				1				1				1				1	2	990	0.0173078	0.0894743				1	0.0894743	Y
Figure4_1099		GO:0004124 cysteine synthase activity	Late Evening	ZT16	0.561119	0	0	0	0	0.954825	0	0.954825	0	0	0	0	1	0	2	1	6674	0.173	0.284027				1				1				1				1	1	990	0.0307531	0.110962				1	0.110962	N
Figure4_1100		GO:0004252 serine-type endopeptidase activity	Late Evening	ZT16	0.471493	0	0	0	0	0.95226	0	0.95226	0	0	0	0	1	0	16	2	6674	0.265	0.346615				1				1				1				1	2	990	0.0250007	0.11162				1	0.11162	N
Figure4_1101		GO:0004289 subtilase activity	Late Evening	ZT16	0.47909	0	0	0	0	0.794276	0	0.794276	0	0	0	0	1	0	4	1	6674	0.279	0.337481				1				1				1				1	1	990	0.0595863	0.160592				1	0.160592	N
Figure4_1102		GO:0003856 3-dehydroquinate synthase activity	Late Evening	ZT16	0.47909	0	0	0	0	0.794276	0	0.794276	0	0	0	0	1	0	4	1	6674	0.279	0.337481				1				1				1				1	1	990	0.0595863	0.160592				1	0.160592	N
Figure4_1103		GO:0004180 carboxypeptidase activity	Late Evening	ZT16	0.434567	0	0	0	0	0.65085	0	0.65085	0	0	0	0	1	0	9	1	6674	0.368	0.368				1				1				1				1	1	990	0.123849	0.223435				1	0.223435	N
Figure4_1104	Figure5_054	GO:0006302 double-strand break repair	Late Evening	ZT16	0.876817	0	0	0	0	2.41502	0	2.41502	0	0	0	0	1	0	6	3	6674	0.0232	0.137069				1				1				1				1	3	990	0.00013051	0.0038457				1	0.0038457	Y
Figure4_1105	Figure5_055	GO:0016896 exoribonuclease activity, producing 5 -phosphomonoesters	Late Evening	ZT16	0.928753	0	0	0	0	2.03755	0	2.03755	0	0	0	0	1	0	2	2	6674	0.0185	0.123594				1				1				1				1	2	990	0.000487636	0.00917171				1	0.00917171	Y
Figure4_1106		GO:0009102 biotin biosynthetic process	Late Evening	ZT16	0.676179	0	0	0	0	1.68024	0	1.68024	0	0	0	0	1	0	4	2	6674	0.0597	0.213812				1				1				1				1	2	990	0.00188972	0.0208814				1	0.0208814	Y
Figure4_1107		GO:0000224 peptide-N4-(N-acetyl-beta-glucosaminyl)asparagine amidase activity	Late Evening	ZT16	0.602807	0	0	0	0	1.52973	0	1.52973	0	0	0	0	1	0	5	2	6674	0.0838	0.252271				1				1				1				1	2	990	0.00290628	0.0295304				1	0.0295304	Y
Figure4_1108		GO:0006401 RNA catabolic process	Late Evening	ZT16	0.619773	0	0	0	0	1.40721	0	1.40721	0	0	0	0	1	0	6	2	6674	0.108	0.244584				1				1				1				1	2	990	0.00411926	0.0391552				1	0.0391552	Y
Figure4_1109		GO:0015018 galactosylgalactosylxylosylprotein 3-beta-glucuronosyltransferase activity	Late Evening	ZT16	0.49667	0	0	0	0	1.23853	0	1.23853	0	0	0	0	1	0	25	3	6674	0.22	0.328299				1				1				1				1	3	990	0.00698886	0.0577397				1	0.0577397	Y
Figure4_1110		GO:0015359 amino acid permease activity	Late Evening	ZT16	0.505287	0	0	0	0	1.08337	0	1.08337	0	0	0	0	1	0	11	2	6674	0.214	0.322113				1				1				1				1	2	990	0.0127909	0.0825341				1	0.0825341	Y
Figure4_1111		GO:0030870 Mre11 complex	Late Evening	ZT16	0.638295	0	0	0	0	1.07991	0	1.07991	0	0	0	0	1	0	1	1	6674	0.0961	0.238465				1				1				1				1	1	990	0.0156223	0.0831935				1	0.0831935	Y
Figure4_1112		GO:0000163 protein phosphatase type 1 activity	Late Evening	ZT16	0.638295	0	0	0	0	1.07991	0	1.07991	0	0	0	0	1	0	1	1	6674	0.0961	0.238465				1				1				1				1	1	990	0.0156223	0.0831935				1	0.0831935	Y
Figure4_1113		GO:0000014 single-stranded DNA specific endodeoxyribonuclease activity	Late Evening	ZT16	0.638295	0	0	0	0	1.07991	0	1.07991	0	0	0	0	1	0	1	1	6674	0.0961	0.238465				1				1				1				1	1	990	0.0156223	0.0831935				1	0.0831935	Y
Figure4_1114		GO:0000019 regulation of mitotic recombination	Late Evening	ZT16	0.638295	0	0	0	0	1.07991	0	1.07991	0	0	0	0	1	0	1	1	6674	0.0961	0.238465				1				1				1				1	1	990	0.0156223	0.0831935				1	0.0831935	Y
Figure4_1115		GO:0004737 pyruvate decarboxylase activity	Late Evening	ZT16	0.638295	0	0	0	0	1.07991	0	1.07991	0	0	0	0	1	0	1	1	6674	0.0961	0.238465				1				1				1				1	1	990	0.0156223	0.0831935				1	0.0831935	Y
Figure4_1116		GO:0030247 polysaccharide binding	Late Evening	ZT16	0.488533	0	0	0	0	1.03631	0	1.03631	0	0	0	0	1	0	12	2	6674	0.228	0.333644				1				1				1				1	2	990	0.014983	0.0919789				1	0.0919789	Y
Figure4_1117		GO:0004088 carbamoyl-phosphate synthase (glutamine-hydrolyzing) activity	Late Evening	ZT16	0.561119	0	0	0	0	0.954825	0	0.954825	0	0	0	0	1	0	2	1	6674	0.173	0.284027				1				1				1				1	1	990	0.0307531	0.110962				1	0.110962	N
Figure4_1118		GO:0006944 membrane fusion	Late Evening	ZT16	0.561119	0	0	0	0	0.954825	0	0.954825	0	0	0	0	1	0	2	1	6674	0.173	0.284027				1				1				1				1	1	990	0.0307531	0.110962				1	0.110962	N
Figure4_1119		GO:0008710 8-amino-7-oxononanoate synthase activity	Late Evening	ZT16	0.561119	0	0	0	0	0.954825	0	0.954825	0	0	0	0	1	0	2	1	6674	0.173	0.284027				1				1				1				1	1	990	0.0307531	0.110962				1	0.110962	N
Figure4_1120		GO:0042605 peptide antigen binding	Late Evening	ZT16	0.561119	0	0	0	0	0.954825	0	0.954825	0	0	0	0	1	0	2	1	6674	0.173	0.284027				1				1				1				1	1	990	0.0307531	0.110962				1	0.110962	N
Figure4_1121		GO:0000280 nuclear division	Late Evening	ZT16	0.561119	0	0	0	0	0.954825	0	0.954825	0	0	0	0	1	0	2	1	6674	0.173	0.284027				1				1				1				1	1	990	0.0307531	0.110962				1	0.110962	N
Figure4_1122		GO:0006655 phosphatidylglycerol biosynthetic process	Late Evening	ZT16	0.561119	0	0	0	0	0.954825	0	0.954825	0	0	0	0	1	0	2	1	6674	0.173	0.284027				1				1				1				1	1	990	0.0307531	0.110962				1	0.110962	N
Figure4_1123		GO:0031639 plasminogen activation	Late Evening	ZT16	0.561119	0	0	0	0	0.954825	0	0.954825	0	0	0	0	1	0	2	1	6674	0.173	0.284027				1				1				1				1	1	990	0.0307531	0.110962				1	0.110962	N
Figure4_1124		GO:0016628 oxidoreductase activity, acting on the CH-CH group of donors, NAD or NADP as acceptor	Late Evening	ZT16	0.561119	0	0	0	0	0.954825	0	0.954825	0	0	0	0	1	0	2	1	6674	0.173	0.284027				1				1				1				1	1	990	0.0307531	0.110962				1	0.110962	N
Figure4_1125		GO:0008470 isovaleryl-CoA dehydrogenase activity	Late Evening	ZT16	0.561119	0	0	0	0	0.954825	0	0.954825	0	0	0	0	1	0	2	1	6674	0.173	0.284027				1				1				1				1	1	990	0.0307531	0.110962				1	0.110962	N
Figure4_1126		GO:0009888 tissue development	Late Evening	ZT16	0.561119	0	0	0	0	0.954825	0	0.954825	0	0	0	0	1	0	2	1	6674	0.173	0.284027				1				1				1				1	1	990	0.0307531	0.110962				1	0.110962	N
Figure4_1127		GO:0043198 dendritic shaft	Late Evening	ZT16	0.561119	0	0	0	0	0.954825	0	0.954825	0	0	0	0	1	0	2	1	6674	0.173	0.284027				1				1				1				1	1	990	0.0307531	0.110962				1	0.110962	N
Figure4_1128		GO:0000114 G1-specific transcription in mitotic cell cycle	Late Evening	ZT16	0.561119	0	0	0	0	0.954825	0	0.954825	0	0	0	0	1	0	2	1	6674	0.173	0.284027				1				1				1				1	1	990	0.0307531	0.110962				1	0.110962	N
Figure4_1129		GO:0043526 neuroprotection	Late Evening	ZT16	0.561119	0	0	0	0	0.954825	0	0.954825	0	0	0	0	1	0	2	1	6674	0.173	0.284027				1				1				1				1	1	990	0.0307531	0.110962				1	0.110962	N
Figure4_1130		GO:0030539 male genitalia development	Late Evening	ZT16	0.561119	0	0	0	0	0.954825	0	0.954825	0	0	0	0	1	0	2	1	6674	0.173	0.284027				1				1				1				1	1	990	0.0307531	0.110962				1	0.110962	N
Figure4_1131		GO:0043588 skin development	Late Evening	ZT16	0.561119	0	0	0	0	0.954825	0	0.954825	0	0	0	0	1	0	2	1	6674	0.173	0.284027				1				1				1				1	1	990	0.0307531	0.110962				1	0.110962	N
Figure4_1132		GO:0014069 postsynaptic density	Late Evening	ZT16	0.561119	0	0	0	0	0.954825	0	0.954825	0	0	0	0	1	0	2	1	6674	0.173	0.284027				1				1				1				1	1	990	0.0307531	0.110962				1	0.110962	N
Figure4_1133		GO:0019433 triacylglycerol catabolic process	Late Evening	ZT16	0.561119	0	0	0	0	0.954825	0	0.954825	0	0	0	0	1	0	2	1	6674	0.173	0.284027				1				1				1				1	1	990	0.0307531	0.110962				1	0.110962	N
Figure4_1134		GO:0006471 protein amino acid ADP-ribosylation	Late Evening	ZT16	0.470395	0	0	0	0	0.92317	0	0.92317	0	0	0	0	1	0	19	2	6674	0.271	0.346123				1				1				1				1	2	990	0.0336184	0.119352				1	0.119352	N
Figure4_1135		GO:0003917 DNA topoisomerase type I activity	Late Evening	ZT16	0.469496	0	0	0	0	0.887239	0	0.887239	0	0	0	0	1	0	20	2	6674	0.269	0.34637				1				1				1				1	2	990	0.0366647	0.129646				1	0.129646	N
Figure4_1136		GO:0019905 syntaxin binding	Late Evening	ZT16	0.506927	0	0	0	0	0.863321	0	0.863321	0	0	0	0	1	0	3	1	6674	0.233	0.320191				1				1				1				1	1	990	0.045404	0.136987				1	0.136987	N
Figure4_1137		GO:0009527 plastid outer membrane	Late Evening	ZT16	0.506927	0	0	0	0	0.863321	0	0.863321	0	0	0	0	1	0	3	1	6674	0.233	0.320191				1				1				1				1	1	990	0.045404	0.136987				1	0.136987	N
Figure4_1138		GO:0005977 glycogen metabolic process	Late Evening	ZT16	0.506927	0	0	0	0	0.863321	0	0.863321	0	0	0	0	1	0	3	1	6674	0.233	0.320191				1				1				1				1	1	990	0.045404	0.136987				1	0.136987	N
Figure4_1139		GO:0010027 thylakoid membrane organization and biogenesis	Late Evening	ZT16	0.506927	0	0	0	0	0.863321	0	0.863321	0	0	0	0	1	0	3	1	6674	0.233	0.320191				1				1				1				1	1	990	0.045404	0.136987				1	0.136987	N
Figure4_1140		GO:0009532 plastid stroma	Late Evening	ZT16	0.506927	0	0	0	0	0.863321	0	0.863321	0	0	0	0	1	0	3	1	6674	0.233	0.320191				1				1				1				1	1	990	0.045404	0.136987				1	0.136987	N
Figure4_1141		GO:0008115 sarcosine oxidase activity	Late Evening	ZT16	0.506927	0	0	0	0	0.863321	0	0.863321	0	0	0	0	1	0	3	1	6674	0.233	0.320191				1				1				1				1	1	990	0.045404	0.136987				1	0.136987	N
Figure4_1142		GO:0010319 stromule	Late Evening	ZT16	0.506927	0	0	0	0	0.863321	0	0.863321	0	0	0	0	1	0	3	1	6674	0.233	0.320191				1				1				1				1	1	990	0.045404	0.136987				1	0.136987	N
Figure4_1143		GO:0017183 peptidyl-diphthamide biosynthetic process from peptidyl-histidine	Late Evening	ZT16	0.506927	0	0	0	0	0.863321	0	0.863321	0	0	0	0	1	0	3	1	6674	0.233	0.320191				1				1				1				1	1	990	0.045404	0.136987				1	0.136987	N
Figure4_1144		GO:0040009 regulation of growth rate	Late Evening	ZT16	0.506927	0	0	0	0	0.863321	0	0.863321	0	0	0	0	1	0	3	1	6674	0.233	0.320191				1				1				1				1	1	990	0.045404	0.136987				1	0.136987	N
Figure4_1145		GO:0045038 protein import into chloroplast thylakoid membrane	Late Evening	ZT16	0.506927	0	0	0	0	0.863321	0	0.863321	0	0	0	0	1	0	3	1	6674	0.233	0.320191				1				1				1				1	1	990	0.045404	0.136987				1	0.136987	N
Figure4_1146		GO:0042793 transcription from plastid promoter	Late Evening	ZT16	0.506927	0	0	0	0	0.863321	0	0.863321	0	0	0	0	1	0	3	1	6674	0.233	0.320191				1				1				1				1	1	990	0.045404	0.136987				1	0.136987	N
Figure4_1147		GO:0019546 arginine deiminase pathway	Late Evening	ZT16	0.506927	0	0	0	0	0.863321	0	0.863321	0	0	0	0	1	0	3	1	6674	0.233	0.320191				1				1				1				1	1	990	0.045404	0.136987				1	0.136987	N
Figure4_1148		GO:0043254 regulation of protein complex assembly	Late Evening	ZT16	0.506927	0	0	0	0	0.863321	0	0.863321	0	0	0	0	1	0	3	1	6674	0.233	0.320191				1				1				1				1	1	990	0.045404	0.136987				1	0.136987	N
Figure4_1149		GO:0009528 plastid inner membrane	Late Evening	ZT16	0.506927	0	0	0	0	0.863321	0	0.863321	0	0	0	0	1	0	3	1	6674	0.233	0.320191				1				1				1				1	1	990	0.045404	0.136987				1	0.136987	N
Figure4_1150		GO:0019221 cytokine and chemokine mediated signaling pathway	Late Evening	ZT16	0.47909	0	0	0	0	0.794276	0	0.794276	0	0	0	0	1	0	4	1	6674	0.279	0.337481				1				1				1				1	1	990	0.0595863	0.160592				1	0.160592	N
Figure4_1151		GO:0006271 DNA strand elongation during DNA replication	Late Evening	ZT16	0.47909	0	0	0	0	0.794276	0	0.794276	0	0	0	0	1	0	4	1	6674	0.279	0.337481				1				1				1				1	1	990	0.0595863	0.160592				1	0.160592	N
Figure4_1152		GO:0008022 protein C-terminus binding	Late Evening	ZT16	0.47909	0	0	0	0	0.794276	0	0.794276	0	0	0	0	1	0	4	1	6674	0.279	0.337481				1				1				1				1	1	990	0.0595863	0.160592				1	0.160592	N
Figure4_1153		GO:0048015 phosphoinositide-mediated signaling	Late Evening	ZT16	0.47909	0	0	0	0	0.794276	0	0.794276	0	0	0	0	1	0	4	1	6674	0.279	0.337481				1				1				1				1	1	990	0.0595863	0.160592				1	0.160592	N
Figure4_1154		GO:0050580 2,5-didehydrogluconate reductase activity	Late Evening	ZT16	0.47909	0	0	0	0	0.794276	0	0.794276	0	0	0	0	1	0	4	1	6674	0.279	0.337481				1				1				1				1	1	990	0.0595863	0.160592				1	0.160592	N
Figure4_1155		GO:0004149 dihydrolipoyllysine-residue succinyltransferase activity	Late Evening	ZT16	0.47909	0	0	0	0	0.794276	0	0.794276	0	0	0	0	1	0	4	1	6674	0.279	0.337481				1				1				1				1	1	990	0.0595863	0.160592				1	0.160592	N
Figure4_1156		GO:0016760 cellulose synthase (UDP-forming) activity	Late Evening	ZT16	0.790385	0	0	0	0	0.429386	0	0.790385	0	0	0	0	1	0	47	1	6674	0.0329	0.165166				1				1				1				1	1	990	0.353963	0.372061				1	0.162037	N
Figure4_1157		GO:0016852 sirohydrochlorin cobaltochelatase activity	Late Evening	ZT16	0.450182	0	0	0	0	0.757752	0	0.757752	0	0	0	0	1	0	5	1	6674	0.313	0.358629				1				1				1				1	1	990	0.073311	0.174682				1	0.174682	N
Figure4_1158		GO:0008131 amine oxidase activity	Late Evening	ZT16	0.450182	0	0	0	0	0.757752	0	0.757752	0	0	0	0	1	0	5	1	6674	0.313	0.358629				1				1				1				1	1	990	0.073311	0.174682				1	0.174682	N
Figure4_1159		GO:0051020 GTPase binding	Late Evening	ZT16	0.450182	0	0	0	0	0.757752	0	0.757752	0	0	0	0	1	0	5	1	6674	0.313	0.358629				1				1				1				1	1	990	0.073311	0.174682				1	0.174682	N
Figure4_1160		GO:0006906 vesicle fusion	Late Evening	ZT16	0.450182	0	0	0	0	0.757752	0	0.757752	0	0	0	0	1	0	5	1	6674	0.313	0.358629				1				1				1				1	1	990	0.073311	0.174682				1	0.174682	N
Figure4_1161		GO:0030674 protein binding, bridging	Late Evening	ZT16	0.450182	0	0	0	0	0.757752	0	0.757752	0	0	0	0	1	0	5	1	6674	0.313	0.358629				1				1				1				1	1	990	0.073311	0.174682				1	0.174682	N
Figure4_1162		GO:0007269 neurotransmitter secretion	Late Evening	ZT16	0.450182	0	0	0	0	0.757752	0	0.757752	0	0	0	0	1	0	5	1	6674	0.313	0.358629				1				1				1				1	1	990	0.073311	0.174682				1	0.174682	N
Figure4_1163		GO:0006383 transcription from RNA polymerase III promoter	Late Evening	ZT16	0.450182	0	0	0	0	0.757752	0	0.757752	0	0	0	0	1	0	5	1	6674	0.313	0.358629				1				1				1				1	1	990	0.073311	0.174682				1	0.174682	N
Figure4_1164		GO:0007605 sensory perception of sound	Late Evening	ZT16	0.450182	0	0	0	0	0.757752	0	0.757752	0	0	0	0	1	0	5	1	6674	0.313	0.358629				1				1				1				1	1	990	0.073311	0.174682				1	0.174682	N
Figure4_1165		GO:0006268 DNA unwinding during replication	Late Evening	ZT16	0.50153	0	0	0	0	0.75484	0	0.75484	0	0	0	0	1	0	29	2	6674	0.216	0.322607				1				1				1				1	2	990	0.0668417	0.175857				1	0.175857	N
Figure4_1166		GO:0000077 DNA damage checkpoint	Late Evening	ZT16	0.434447	0	0	0	0	0.721389	0	0.721389	0	0	0	0	1	0	6	1	6674	0.338	0.372293				1				1				1				1	1	990	0.0865892	0.189938				1	0.189938	N
Figure4_1167		GO:0009094 L-phenylalanine biosynthetic process	Late Evening	ZT16	0.428165	0	0	0	0	0.69551	0	0.69551	0	0	0	0	1	0	7	1	6674	0.354	0.375855				1				1				1				1	1	990	0.0994315	0.2016				1	0.2016	N
Figure4_1168		GO:0046168 glycerol-3-phosphate catabolic process	Late Evening	ZT16	0.428165	0	0	0	0	0.69551	0	0.69551	0	0	0	0	1	0	7	1	6674	0.354	0.375855				1				1				1				1	1	990	0.0994315	0.2016				1	0.2016	N
Figure4_1169		GO:0006086 acetyl-CoA biosynthetic process from pyruvate	Late Evening	ZT16	0.428165	0	0	0	0	0.69551	0	0.69551	0	0	0	0	1	0	7	1	6674	0.354	0.375855				1				1				1				1	1	990	0.0994315	0.2016				1	0.2016	N
Figure4_1170		GO:0043066 negative regulation of apoptosis	Late Evening	ZT16	0.428165	0	0	0	0	0.69551	0	0.69551	0	0	0	0	1	0	7	1	6674	0.354	0.375855				1				1				1				1	1	990	0.0994315	0.2016				1	0.2016	N
Figure4_1171		GO:0006473 protein amino acid acetylation	Late Evening	ZT16	0.428165	0	0	0	0	0.69551	0	0.69551	0	0	0	0	1	0	7	1	6674	0.354	0.375855				1				1				1				1	1	990	0.0994315	0.2016				1	0.2016	N
Figure4_1172		GO:0045893 positive regulation of transcription, DNA-dependent	Late Evening	ZT16	0.428165	0	0	0	0	0.69551	0	0.69551	0	0	0	0	1	0	7	1	6674	0.354	0.375855				1				1				1				1	1	990	0.0994315	0.2016				1	0.2016	N
Figure4_1173		GO:0008409 5 -3 exonuclease activity	Late Evening	ZT16	0.428165	0	0	0	0	0.69551	0	0.69551	0	0	0	0	1	0	7	1	6674	0.354	0.375855				1				1				1				1	1	990	0.0994315	0.2016				1	0.2016	N
Figure4_1174		GO:0031365 N-terminal protein amino acid modification	Late Evening	ZT16	0.428165	0	0	0	0	0.69551	0	0.69551	0	0	0	0	1	0	7	1	6674	0.354	0.375855				1				1				1				1	1	990	0.0994315	0.2016				1	0.2016	N
Figure4_1175		GO:0018206 peptidyl-methionine modification	Late Evening	ZT16	0.431013	0	0	0	0	0.675165	0	0.675165	0	0	0	0	1	0	8	1	6674	0.364	0.372141				1				1				1				1	1	990	0.111848	0.211269				1	0.211269	N
Figure4_1176		GO:0008107 galactoside 2-alpha-L-fucosyltransferase activity	Late Evening	ZT16	0.431013	0	0	0	0	0.675165	0	0.675165	0	0	0	0	1	0	8	1	6674	0.364	0.372141				1				1				1				1	1	990	0.111848	0.211269				1	0.211269	N
Figure4_1177		GO:0016830 carbon-carbon lyase activity	Late Evening	ZT16	0.431013	0	0	0	0	0.675165	0	0.675165	0	0	0	0	1	0	8	1	6674	0.364	0.372141				1				1				1				1	1	990	0.111848	0.211269				1	0.211269	N
Figure4_1178		GO:0009348 ornithine carbamoyltransferase complex	Late Evening	ZT16	0.431013	0	0	0	0	0.675165	0	0.675165	0	0	0	0	1	0	8	1	6674	0.364	0.372141				1				1				1				1	1	990	0.111848	0.211269				1	0.211269	N
Figure4_1179		GO:0042546 cell wall biogenesis	Late Evening	ZT16	0.431013	0	0	0	0	0.675165	0	0.675165	0	0	0	0	1	0	8	1	6674	0.364	0.372141				1				1				1				1	1	990	0.111848	0.211269				1	0.211269	N
Figure4_1180		GO:0042623 ATPase activity, coupled	Late Evening	ZT16	0.434567	0	0	0	0	0.65085	0	0.65085	0	0	0	0	1	0	9	1	6674	0.368	0.368				1				1				1				1	1	990	0.123849	0.223435				1	0.223435	N
Figure4_1181		GO:0000781 chromosome, telomeric region	Late Evening	ZT16	0.430974	0	0	0	0	0.631901	0	0.631901	0	0	0	0	1	0	10	1	6674	0.367	0.371059				1				1				1				1	1	990	0.135445	0.233399				1	0.233399	N
Figure4_1182		GO:0009331 glycerol-3-phosphate dehydrogenase complex	Late Evening	ZT16	0.424781	0	0	0	0	0.618867	0	0.618867	0	0	0	0	1	0	11	1	6674	0.363	0.37847				1				1				1				1	1	990	0.146646	0.24051				1	0.24051	N
Figure4_1183		GO:0009086 methionine biosynthetic process	Late Evening	ZT16	0.561593	0	0	0	0	0.476754	0	0.561593	0	0	0	0	1	0	29	1	6674	0.139	0.281402				1				1				1				1	1	990	0.290593	0.333615				1	0.274414	N
Figure4_1184		GO:0004165 dodecenoyl-CoA delta-isomerase activity	Late Evening	ZT16	0.638295	0	0	0	0	1.07991	0	1.07991	0	0	0	0	1	0	1	1	6674	0.0961	0.238465				1				1				1				1	1	990	0.0156223	0.0831935				1	0.0831935	Y
Figure4_1185		GO:0005664 nuclear origin of replication recognition complex	Late Evening	ZT16	0.450182	0	0	0	0	0.757752	0	0.757752	0	0	0	0	1	0	5	1	6674	0.313	0.358629				1				1				1				1	1	990	0.073311	0.174682				1	0.174682	N
Figure4_1186		GO:0005337 nucleoside transporter activity	Late Evening	ZT16	0.450182	0	0	0	0	0.757752	0	0.757752	0	0	0	0	1	0	5	1	6674	0.313	0.358629				1				1				1				1	1	990	0.073311	0.174682				1	0.174682	N
Figure4_1187		GO:0004370 glycerol kinase activity	Late Evening	ZT16	0.428165	0	0	0	0	0.69551	0	0.69551	0	0	0	0	1	0	7	1	6674	0.354	0.375855				1				1				1				1	1	990	0.0994315	0.2016				1	0.2016	N
Figure4_1188		GO:0005667 transcription factor complex	Late Evening	ZT16	0.428165	0	0	0	0	0.69551	0	0.69551	0	0	0	0	1	0	7	1	6674	0.354	0.375855				1				1				1				1	1	990	0.0994315	0.2016				1	0.2016	N
Figure4_1189		GO:0004150 dihydroneopterin aldolase activity	Late Evening	ZT16	0.424781	0	0	0	0	0.618867	0	0.618867	0	0	0	0	1	0	11	1	6674	0.363	0.37847				1				1				1				1	1	990	0.146646	0.24051				1	0.24051	N
Figure4_1190		GO:0006865 amino acid transport	Late Evening	ZT16	0.505553	0	0	0.50724	0.433006	0.659418	0.437707	0.659418	0	0	0.769224	0.656649	1	0.663778	43	5	6674	0.173	0.284027				1				1	1	573	0.266	0.311	1	1520	0.367592	0.368972	2	990	0.117713	0.21907	1	1034	0.35	0.365	0.21907	N
Figure4_1191		GO:0006289 nucleotide-excision repair	Late Evening	ZT16	0.561334	0	0	0.50724	0.431562	0.648158	0.436519	0.648158	0	0	0.782587	0.665828	1	0.673476	44	5	6674	0.174	0.283792				1				1	1	573	0.27	0.311	1	1520	0.367085	0.370201	2	990	0.121313	0.224824	1	1034	0.352	0.366	0.224824	N
Figure4_1192		GO:0005315 inorganic phosphate transporter activity	Late Evening	ZT16	0.539113	0	0	0.528708	0.42993	0.700594	0.452225	0.700594	0	0	0.754657	0.613665	1	0.645488	36	5	6674	0.15	0.297771				1				1	1	573	0.238	0.296	1	1520	0.364991	0.371595	2	990	0.0921885	0.199253	1	1034	0.329	0.353	0.199253	N
Figure4_1193		GO:0016616 oxidoreductase activity, acting on the CH-OH group of donors, NAD or NADP as acceptor	Late Evening	ZT16	0.625179	0	0.512467	0.421361	0.502173	0.880026	0.530178	0.880026	0	0.582332	0.478805	0.570634	1	0.602457	87	11	6674	0.103	0.242756				1	2	1713	0.26187	0.307279	1	573	0.36	0.379	2	1520	0.26991	0.314649	4	990	0.0380243	0.131818	2	1034	0.246	0.295	0.131818	N
Figure4_1194		GO:0007126 meiosis	Late Evening	ZT16	0.543196	0	0	0	0.430823	1.07865	0.465974	1.07865	0	0	0	0.399408	1	0.431996	32	4	6674	0.187	0.296098				1				1				1	1	1520	0.35765	0.370832	3	990	0.0131192	0.0834345	1	1034	0.312	0.342	0.0834345	Y
Figure4_1195		GO:0016051 carbohydrate biosynthetic process	Late Evening	ZT16	0.592782	0	0.506151	0	0.504475	0.736274	0.560667	0.736274	0	0.68745	0	0.685173	1	0.761493	72	9	6674	0.119	0.261319				1	2	1713	0.270794	0.31178				1	2	1520	0.266434	0.312986	3	990	0.0793117	0.183538	2	1034	0.216	0.275	0.183538	N
Figure4_1196		GO:0042128 nitrate assimilation	Late Evening	ZT16	1.0951	0	0.954878	0.571865	0.43323	1.17902	0.482804	1.17902	0	0.809889	0.485033	0.367449	1	0.409495	28	8	6674	0.00804	0.0872842				1	3	1713	0.0351052	0.110949	1	573	0.199	0.268	1	1520	0.344978	0.368782	3	990	0.00936343	0.0662181	1	1034	0.292	0.329	0.0662181	Y
Figure4_1197		GO:0006164 purine nucleotide biosynthetic process	Late Evening	ZT16	0.49371	0	0	0	0.43323	0.481138	0.482804	0.49371	0	0	0	0.897321	0.99655	1	28	3	6674	0.224	0.330015				1				1				1	1	1520	0.344978	0.368782	1	990	0.285058	0.330264	1	1034	0.292	0.329	0.320841	N
Figure4_1198		GO:0000074 regulation of progression through cell cycle	Late Evening	ZT16	0.602187	0.592532	0.667993	0	0.568306	1.17835	0.649752	1.17835	0.502849	0.566889	0	0.48229	1	0.551409	156	19	6674	0.0783	0.253272	4	1106	0.154	0.255545	2	1713	0.126379	0.214787				1	4	1520	0.194629	0.270205	7	990	0.00945299	0.066321	4	1034	0.14	0.224	0.066321	Y
Figure4_1199		GO:0007131 meiotic recombination	Late Evening	ZT16	0.723272	0.545945	0	0	0.523659	1.01789	0.600326	1.01789	0.536351	0	0	0.514456	1	0.589776	14	4	6674	0.0469	0.192135	1	1106	0.194	0.284482				1				1	1	1520	0.242595	0.299462	2	990	0.0197574	0.0959647	1	1034	0.184	0.251	0.0959647	Y
Figure4_1200		GO:0009585 red, far-red light phototransduction	Late Evening	ZT16	0.873464	0.427517	0.429261	0	0.567215	0.953301	0.677781	0.953301	0.44846	0.450289	0	0.595001	1	0.710983	42	9	6674	0.023	0.138239	1	1106	0.354	0.373666	1	1713	0.36407	0.372168				1	2	1520	0.188277	0.270885	3	990	0.0253188	0.111352	2	1034	0.121	0.21	0.111352	N
Figure4_1201		GO:0004526 ribonuclease P activity	Late Evening	ZT16	0.932224	0	0	0	0.708673	0.868776	0.847712	0.932224	0	0	0	0.815714	1	0.975754	21	6	6674	0.0189	0.122042				1				1				1	2	1520	0.0784887	0.195581	2	990	0.0397874	0.135277	2	1034	0.0428	0.142	0.11689	N
Figure4_1202		GO:0008610 lipid biosynthetic process	Late Evening	ZT16	0.930572	0.627277	0.633269	0.504456	0.581245	1.24108	0.709965	1.24108	0.505428	0.510256	0.406465	0.468337	1	0.572054	185	28	6674	0.0166	0.122699	5	1106	0.119	0.235897	6	1713	0.148712	0.232665	2	573	0.264	0.313	5	1520	0.171251	0.262274	8	990	0.00720758	0.0574009	5	1034	0.105	0.195	0.0574009	Y
Figure4_1203		Chromatin structure and dynamics (KOGS)	Late Evening	ZT16	0.65594	0.592821	0.711042	0.575118	0.682884	1.68317	0.844664	1.68317	0.352206	0.422443	0.341688	0.405714	1	0.501831	364	41	6674	0.0591	0.224632	7	1106	0.146	0.255376	7	1713	0.0901164	0.194517	2	573	0.197	0.266	11	1520	0.0943572	0.207547	14	990	0.00159548	0.0207412	2	1034	0.0433	0.143	0.0207412	Y
Figure4_1204	Figure5_056	GO:0005847 mRNA cleavage and polyadenylation specificity factor complex	Late Evening	ZT16	2.17597	0	0	0	1.03949	2.17889	1.30103	2.17889	0	0	0	0.477073	1	0.597106	8	6	6674	0.000232	0.00683024				1				1				1	2	1520	0.0156309	0.0913082	3	990	0.000299719	0.0066238	2	1034	0.0077	0.05	0.0066238	Y
Figure4_1205		GO:0006378 mRNA polyadenylation	Late Evening	ZT16	1.10056	0	0	0	0.544152	1.83948	1.04335	1.83948	0	0	0	0.295818	1	0.567199	12	5	6674	0.00805	0.0857844				1				1				1	1	1520	0.218319	0.285659	3	990	0.000949501	0.0144717	2	1034	0.0162	0.0905	0.0144717	Y
Figure4_1206	Figure5_057	GO:0005536 glucose binding	Late Evening	ZT16	2.1744	0.966696	0.68457	0.638272	0.697241	1.96883	1.92445	2.1744	0.491	0.347704	0.324188	0.354139	1	0.977459	289	51	6674	0.000236	0.0068322	10	1106	0.0203	0.10797	10	1713	0.0978418	0.206742	4	573	0.146	0.23	4	1520	0.0894104	0.200798	13	990	0.000632003	0.010744	13	1034	0.00091	0.0119	0.00669263	Y
Figure4_1207		GO:0004866 endopeptidase inhibitor activity	Late Evening	ZT16	0.968899	0	0.577514	0	0	1.18997	0.669586	1.18997	0	0.485318	0	0	1	0.562691	9	4	6674	0.0137	0.113861				1	1	1713	0.193066	0.264537				1				1	2	990	0.00883816	0.0645697	1	1034	0.129	0.214	0.0645697	Y
Figure4_1208		GO:0007050 cell cycle arrest	Late Evening	ZT16	0.723272	0	0.511647	0	0	1.01789	0.600326	1.01789	0	0.502656	0	0	1	0.589776	14	4	6674	0.0469	0.192135				1	1	1713	0.261806	0.30786				1				1	2	990	0.0197574	0.0959647	1	1034	0.184	0.251	0.0959647	Y
Figure4_1209		GO:0030976 thiamin pyrophosphate binding	Night	ZT20	0.50153	0	0	0	0	0.476754	0.480172	0.50153	0	0	0	0	0.992881	1	29	2	6674	0.216	0.322607				1				1				1				1	1	990	0.290593	0.333615	1	1034	0.297	0.331	0.315116	N
Figure4_1210		GO:0016855 racemase and epimerase activity, acting on amino acids and derivatives	Night	ZT20	1.10713	0	0	0	0.69929	0.794276	0.801343	1.10713	0	0	0	0.872648	0.991181	1	4	3	6674	0.00851	0.0844678				1				1				1	1	1520	0.0884286	0.199852	1	990	0.0595863	0.160592	1	1034	0.0621	0.158	0.0781392	Y
Figure4_1211		GO:0009399 nitrogen fixation	Night	ZT20	0.470495	0	0	0	0	0.524135	0.530178	0.530178	0	0	0	0	0.988602	1	21	2	6674	0.267	0.346362				1				1				1				1	1	990	0.238901	0.299133	1	1034	0.246	0.295	0.295	N
Figure4_1212		GO:0003939 L-iditol 2-dehydrogenase activity	Night	ZT20	0.602807	0	0	0	0	0.757752	0.767004	0.767004	0	0	0	0	0.987938	1	5	2	6674	0.0838	0.252271				1				1				1				1	1	990	0.073311	0.174682	1	1034	0.0763	0.171	0.171	N
Figure4_1213		GO:0004650 polygalacturonase activity	Night	ZT20	0.602807	0	0	0	0	0.757752	0.767004	0.767004	0	0	0	0	0.987938	1	5	2	6674	0.0838	0.252271				1				1				1				1	1	990	0.073311	0.174682	1	1034	0.0763	0.171	0.171	N
Figure4_1214		GO:0000795 synaptonemal complex	Night	ZT20	0.450182	0	0	0	0	0.757752	0.767004	0.767004	0	0	0	0	0.987938	1	5	1	6674	0.313	0.358629				1				1				1				1	1	990	0.073311	0.174682	1	1034	0.0763	0.171	0.171	N
Figure4_1215		GO:0008630 DNA damage response, signal transduction resulting in induction of apoptosis	Night	ZT20	0.450182	0	0	0	0	0.757752	0.767004	0.767004	0	0	0	0	0.987938	1	5	1	6674	0.313	0.358629				1				1				1				1	1	990	0.073311	0.174682	1	1034	0.0763	0.171	0.171	N
Figure4_1216		GO:0008104 protein localization	Night	ZT20	0.548926	0	0.46687	0	0	0.53944	0.546682	0.548926	0	0.854007	0	0	0.986754	1	19	3	6674	0.183	0.291357				1	1	1713	0.309734	0.341295				1				1	1	990	0.223115	0.288775	1	1034	0.23	0.284	0.282536	N
Figure4_1217		GO:0030244 cellulose biosynthetic process	Night	ZT20	0.668361	0	0	0	0	0.426743	0.432974	0.668361	0	0	0	0	0.985609	1	53	2	6674	0.0553	0.217321				1				1				1				1	1	990	0.362899	0.374332	1	1034	0.365	0.369	0.214605	N
Figure4_1218		GO:0045950 negative regulation of mitotic recombination	Night	ZT20	0.638295	0	0	0	0	1.07991	1.10237	1.10237	0	0	0	0	0.979624	1	1	1	6674	0.0961	0.238465				1				1				1				1	1	990	0.0156223	0.0831935	1	1034	0.0163	0.079	0.079	Y
Figure4_1219		GO:0007060 male meiosis chromosome segregation	Night	ZT20	0.638295	0	0	0	0	1.07991	1.10237	1.10237	0	0	0	0	0.979624	1	1	1	6674	0.0961	0.238465				1				1				1				1	1	990	0.0156223	0.0831935	1	1034	0.0163	0.079	0.079	Y
Figure4_1220		GO:0016846 carbon-sulfur lyase activity	Night	ZT20	0.497347	0	0	0	0	0.594915	0.607303	0.607303	0	0	0	0	0.979602	1	13	2	6674	0.241	0.327556				1				1				1				1	1	990	0.167898	0.254147	1	1034	0.174	0.247	0.247	N
Figure4_1221		GO:0006072 glycerol-3-phosphate metabolic process	Night	ZT20	0.483468	0	0	0	0	0.587822	0.600326	0.600326	0	0	0	0	0.979172	1	14	2	6674	0.251	0.337451				1				1				1				1	1	990	0.177968	0.258332	1	1034	0.184	0.251	0.251	N
Figure4_1222		GO:0048040 UDP-glucuronate decarboxylase activity	Night	ZT20	0.587043	0	0.543415	0	0	0.618867	0.632644	0.632644	0	0.858959	0	0	0.978222	1	11	3	6674	0.0838	0.252271				1	1	1713	0.223364	0.286144				1				1	1	990	0.146646	0.24051	1	1034	0.152	0.233	0.233	N
Figure4_1223		GO:0012511 monolayer-surrounded lipid storage body	Night	ZT20	0.505287	0	0	0	0	0.618867	0.632644	0.632644	0	0	0	0	0.978222	1	11	2	6674	0.214	0.322113				1				1				1				1	1	990	0.146646	0.24051	1	1034	0.152	0.233	0.233	N
Figure4_1224		GO:0008284 positive regulation of cell proliferation	Night	ZT20	0.638563	0	0	0	0.544152	0.60534	0.619789	0.638563	0	0	0	0.877964	0.976687	1	12	3	6674	0.0977	0.237018				1				1				1	1	1520	0.218319	0.285659	1	990	0.15746	0.248119	1	1034	0.163	0.24	0.229846	N
Figure4_1225		GO:0019899 enzyme binding	Night	ZT20	0.531951	0	0	0	0	0.631901	0.647817	0.647817	0	0	0	0	0.97543	1	10	2	6674	0.196	0.302355				1				1				1				1	1	990	0.135445	0.233399	1	1034	0.14	0.225	0.225	N
Figure4_1226		GO:0005793 ER-Golgi intermediate compartment	Night	ZT20	0.431013	0	0	0	0	0.675165	0.692504	0.692504	0	0	0	0	0.974962	1	8	1	6674	0.364	0.372141				1				1				1				1	1	990	0.111848	0.211269	1	1034	0.116	0.203	0.203	N
Figure4_1227		GO:0003841 1-acylglycerol-3-phosphate O-acyltransferase activity	Night	ZT20	0.876817	0	0	0	0.647644	0.721389	0.739929	0.876817	0	0	0	0.875279	0.974944	1	6	3	6674	0.0232	0.137069				1				1				1	1	1520	0.126337	0.22509	1	990	0.0865892	0.189938	1	1034	0.0901	0.182	0.132796	N
Figure4_1228		GO:0015996 chlorophyll catabolic process	Night	ZT20	0.559567	0	0	0	0	0.65085	0.669586	0.669586	0	0	0	0	0.972018	1	9	2	6674	0.177	0.285468				1				1				1				1	1	990	0.123849	0.223435	1	1034	0.129	0.214	0.214	N
Figure4_1229		GO:0006379 mRNA cleavage	Night	ZT20	0.968899	0	0	0	0.586071	1.18997	1.22915	1.22915	0	0	0	0.476811	0.968127	1	9	4	6674	0.0137	0.113861				1				1				1	1	1520	0.176152	0.259376	2	990	0.00883816	0.0645697	2	1034	0.00958	0.059	0.059	Y
Figure4_1230		GO:0005819 spindle	Night	ZT20	0.593935	0	0.564388	0.512862	0	0.435947	0.688246	0.688246	0	0.820039	0.745172	0	0.633417	1	40	6	6674	0.118	0.259779				1	2	1713	0.201215	0.272654	1	573	0.255	0.307				1	1	990	0.336633	0.366482	2	1034	0.113	0.205	0.205	N
Figure4_1231		GO:0042803 protein homodimerization activity	Night	ZT20	0.670456	0	0.427755	0	0.63556	0.476754	0.756962	0.756962	0	0.565095	0	0.839619	0.629825	1	29	6	6674	0.0557	0.21693				1	1	1713	0.35924	0.373461				1	2	1520	0.12319	0.231441	1	990	0.290593	0.333615	2	1034	0.0714	0.175	0.175	N
Figure4_1232		GO:0009279 cell outer membrane	Night	ZT20	0.577696	0	0.429694	0	0.430823	0.465257	0.739929	0.739929	0	0.580724	0	0.58225	0.628786	1	32	5	6674	0.128	0.270811				1	1	1713	0.365055	0.371797				1	1	1520	0.35765	0.370832	1	990	0.305751	0.342565	2	1034	0.0828	0.182	0.182	N
Figure4_1233		GO:0008113 protein-methionine-S-oxide reductase activity	Night	ZT20	0.513654	0	0.448415	0	0	0.515105	0.821023	0.821023	0	0.546166	0	0	0.627394	1	22	3	6674	0.207	0.316235				1	1	1713	0.330282	0.356111				1				1	1	990	0.246338	0.305418	2	1034	0.0462	0.151	0.151	N
Figure4_1234		GO:0016855 racemase and epimerase activity, acting on amino acids and derivatives	Night	ZT20	0.601566	0	0.664967	0	0	0.498153	0.801343	0.801343	0	0.829816	0	0	0.621648	1	25	5	6674	0.0786	0.253299				1	2	1713	0.118635	0.216288				1				1	1	990	0.266921	0.317575	2	1034	0.0567	0.158	0.158	N
Figure4_1235		GO:0019752 carboxylic acid metabolic process	Night	ZT20	0.697291	0	0.700473	0	0	0.524135	0.847712	0.847712	0	0.826311	0	0	0.618294	1	21	5	6674	0.0505	0.204472				1	2	1713	0.0934204	0.199309				1				1	1	990	0.238901	0.299133	2	1034	0.0428	0.142	0.142	N
Figure4_1236		GO:0016614 oxidoreductase activity, acting on CH-OH group of donors	Night	ZT20	0.532997	0	0.432401	0	0	0.455998	0.742321	0.742321	0	0.582498	0	0	0.614286	1	34	4	6674	0.192	0.300454				1	1	1713	0.367142	0.369487				1				1	1	990	0.314715	0.349947	2	1034	0.0904	0.181	0.181	N
Figure4_1237		GO:0006465 signal peptide processing	Night	ZT20	0.583017	0	0	0	0.523659	0.587822	1.01502	1.01502	0	0	0	0.515908	0.579122	1	14	3	6674	0.125	0.267395				1				1				1	1	1520	0.242595	0.299462	1	990	0.177968	0.258332	2	1034	0.0213	0.0966	0.0966	Y
Figure4_1238		GO:0008250 oligosaccharyl transferase complex	Night	ZT20	0.670179	0	0	0	0	0.65085	1.22915	1.22915	0	0	0	0	0.529513	1	9	3	6674	0.0568	0.217316				1				1				1				1	1	990	0.123849	0.223435	2	1034	0.00958	0.059	0.059	Y
Figure4_1239		GO:0009003 signal peptidase activity	Night	ZT20	0.797309	0	0	0	0.626037	0.69551	1.3536	1.3536	0	0	0	0.462499	0.513824	1	7	3	6674	0.0331	0.162414				1				1				1	1	1520	0.143846	0.236572	1	990	0.0994315	0.2016	2	1034	0.00599	0.0443	0.0443	Y
Figure4_1240		GO:0018279 protein amino acid N-linked glycosylation via asparagine	Night	ZT20	0.797309	0	0	0	0	0.69551	1.3536	1.3536	0	0	0	0	0.513824	1	7	3	6674	0.0331	0.162414				1				1				1				1	1	990	0.0994315	0.2016	2	1034	0.00599	0.0443	0.0443	Y
Figure4_1241		GO:0006398 histone mRNA 3 -end processing	Night	ZT20	0.876817	0	0	0	0.647644	0.721389	1.44129	1.44129	0	0	0	0.44935	0.500516	1	6	3	6674	0.0232	0.137069				1				1				1	1	1520	0.126337	0.22509	1	990	0.0865892	0.189938	2	1034	0.00447	0.0362	0.0362	Y
Figure4_1242		GO:0005792 microsome	Night	ZT20	1.10891	0	0.426981	0	1.35125	0.930641	1.8729	1.8729	0	0.227979	0	0.721479	0.4969	1	47	11	6674	0.00852	0.0840866				1	1	1713	0.355132	0.374127				1	5	1520	0.00520809	0.0445396	3	990	0.0327796	0.117316	5	1034	0.00109	0.0134	0.0134	Y
Figure4_1243		GO:0008143 poly(A) binding	Night	ZT20	0.961258	0	0	0	0.66645	0.757752	1.54212	1.54212	0	0	0	0.432166	0.491371	1	5	3	6674	0.0149	0.114519				1				1				1	1	1520	0.107876	0.215551	1	990	0.073311	0.174682	2	1034	0.00316	0.0287	0.0287	Y
Figure4_1244		GO:0016180 snRNA processing	Night	ZT20	0.961258	0	0	0	0.66645	0.757752	1.54212	1.54212	0	0	0	0.432166	0.491371	1	5	3	6674	0.0149	0.114519				1				1				1	1	1520	0.107876	0.215551	1	990	0.073311	0.174682	2	1034	0.00316	0.0287	0.0287	Y
Figure4_1245		GO:0032039 integrator complex	Night	ZT20	0.961258	0	0	0	0.66645	0.757752	1.54212	1.54212	0	0	0	0.432166	0.491371	1	5	3	6674	0.0149	0.114519				1				1				1	1	1520	0.107876	0.215551	1	990	0.073311	0.174682	2	1034	0.00316	0.0287	0.0287	Y
Figure4_1246		GO:0005787 signal peptidase complex	Night	ZT20	0.961258	0	0	0	0.66645	0.757752	1.54212	1.54212	0	0	0	0.432166	0.491371	1	5	3	6674	0.0149	0.114519				1				1				1	1	1520	0.107876	0.215551	1	990	0.073311	0.174682	2	1034	0.00316	0.0287	0.0287	Y
Figure4_1247	Figure5_058	GO:0004585 ornithine carbamoyltransferase activity	Night	ZT20	0.968899	0	0	0	0	0.65085	2.1349	2.1349	0	0	0	0	0.304862	1	9	4	6674	0.0137	0.113861				1				1				1				1	1	990	0.123849	0.223435	3	1034	0.000476	0.00733	0.00733	Y
Figure4_1248		GO:0030693 caspase activity	Night	ZT20	0.577696	0	0	0	0	0.465257	1.6925	1.6925	0	0	0	0	0.274893	1	32	5	6674	0.128	0.270811				1				1				1				1	1	990	0.305751	0.342565	4	1034	0.00193	0.0203	0.0203	Y
Figure4_1249	Figure5_059	GO:0004890 GABA-A receptor activity	Night	ZT20	0	0.791263	0.77303	0.681937	0.898224	1.84046	5.91364	5.91364	0.133803	0.13072	0.115316	0.15189	0.311223	1	9	4	6674	0.013674	0.118168	26	1106	0.0464	0.16171	33	1713	0.0698733	0.168644	12	573	0.11	0.208	36	1520	0.0305083	0.126408	33	990	0.00088203	0.0144392	48	1034	2.29e-08	1.22e-06	1.22e-06	Y
Figure4_1250		GO:0016740 transferase activity	Night	ZT20	0	1.50543	10.6271	1.07263	1.74624	2.96467	12.1746	12.1746	0.123654	0.872896	0.0881041	0.143433	0.243513	1	3173	543	6674	2.80665e-26	2.44048e-23	74	1106	0.00325	0.0312299	161	1713	8.55758e-14	2.35975e-11	38	573	0.0183	0.0846	101	1520	0.00124171	0.0179376	79	990	2.94502e-05	0.00108475	115	1034	5.61e-15	6.69e-13	6.69e-13	Y
Figure4_1251		GO:0016758 transferase activity, transferring hexosyl groups	Night	ZT20	1.17755	0.593173	0.719508	0.551294	0.632046	1.01651	1.42597	1.42597	0.415979	0.504575	0.38661	0.44324	0.712858	1	276	42	6674	0.00596	0.0729051	3	1106	0.146	0.255168	10	1713	0.0882037	0.190762	3	573	0.216	0.281	8	1520	0.124845	0.233321	9	990	0.0203646	0.096269	11	1034	0.00468	0.0375	0.0375	Y
Figure4_1252		GO:0005789 endoplasmic reticulum membrane	Night	ZT20	1.1009	0.433717	0.600199	0	0	0.711339	1.63451	1.63451	0.265349	0.367204	0	0	0.4352	1	34	9	6674	0.00808	0.085579	1	1106	0.33	0.368369	2	1713	0.171404	0.251074				1				1	2	990	0.0848781	0.194384	4	1034	0.00238	0.0232	0.0232	Y
Figure4_1253		GO:0006468 protein amino acid phosphorylation	Night	ZT20	0	2.53522	3.18268	1.06601	0.789393	3.71791	12.8356	12.8356	0.197514	0.247956	0.0830505	0.0615001	0.289655	1	1897	336	6674	9.43331e-19	2.72999e-16	55	1106	0.000152	0.00291598	81	1713	3.75049e-05	0.000656633	25	573	0.0181	0.0859	51	1520	0.0443621	0.162408	57	990	2.8157e-06	0.000191467	84	1034	1.07e-15	1.46e-13	1.46e-13	Y
Figure4_1254	Figure5_060	GO:0004673 protein histidine kinase activity	Night	ZT20	0	2.54062	3.18918	0.9914	0.811851	3.70222	12.8069	12.8069	0.198379	0.249021	0.0774115	0.0633918	0.289081	1	46	10	6674	0.0167315	0.122112	55	1106	0.000146	0.00287993	81	1713	3.57742e-05	0.000646868	25	573	0.0179	0.102	50	1520	0.0487627	0.154223	57	990	2.69467e-06	0.000198508	84	1034	9.81e-16	1.56e-13	1.56e-13	Y
Figure4_1255	Figure5_061	GO:0015079 potassium ion transporter activity	Night	ZT20	0.957036	0.428116	0.678621	0	0	0.612229	2.39362	2.39362	0.178857	0.283513	0	0	0.255776	1	51	11	6674	0.0136	0.118116	1	1106	0.366	0.37315	3	1713	0.112873	0.209594				1				1	2	990	0.145865	0.244214	6	1034	0.000216	0.00404	0.00404	Y
Figure4_1256	Figure5_062	Apoptosis or Programmed Cell Death	Night	ZT20	9.7312	2.34978	1.07683	1.02	2.14411	3.0224	4.41341	9.7312	0.532418	0.24399	0.231113	0.485817	0.684821	1	701	144	6674	3.49e-13	5.51103e-11	26	1106	0.000263	0.00446912	27	1713	0.0189905	0.0837863	12	573	0.0167	0.0955	32	1520	0.000375923	0.00717609	27	990	2.14873e-05	0.000949737	31	1034	9.7e-07	3.86e-05	1.85697e-10	Y
Figure4_1257		GO:0004681 casein kinase I activity	Night	ZT20	0	2.68213	2.81593	0.801343	0.833678	3.39747	10.7773	10.7773	0.248869	0.261284	0.0743548	0.0773551	0.315244	1	10	5	6674	0.00400588	0.0565708	50	1106	9.61e-05	0.00207906	70	1713	0.000108041	0.00152781	19	573	0.0568	0.158	46	1520	0.0380036	0.146664	50	990	7.2476e-06	0.00040043	72	1034	1.75e-13	1.67e-11	1.67e-11	Y
Figure4_1258	Figure5_063	GO:0004721 phosphoprotein phosphatase activity	Night	ZT20	3.69217	1.02641	0.721783	0.696804	0.686468	1.15836	7.21824	7.21824	0.142197	0.0999942	0.0965337	0.0951018	0.160476	1	761	123	6674	3.34e-06	0.000181299	21	1106	0.0144	0.0940995	21	1713	0.0872267	0.189765	9	573	0.102	0.201	18	1520	0.093389	0.205841	20	990	0.00997689	0.0694454	39	1034	1.01e-09	6.05e-08	6.05e-08	Y
Figure4_1259	Figure5_064	GO:0005525 GTP binding	Night	ZT20	0	1.85285	2.60293	0.974694	0.981644	2.0783	8.82974	8.82974	0.209841	0.294792	0.110388	0.111175	0.235375	1	425	55	6674	0.0210421	0.13195	77	1106	0.00125	0.0140331	118	1713	0.000208104	0.00249499	37	573	0.0241	0.106	87	1520	0.0238105	0.104317	73	990	0.000425073	0.00835032	105	1034	1.7e-11	1.48e-09	1.48e-09	Y
Figure4_1260		GO:0006813 potassium ion transport	Night	ZT20	0.870076	0.543126	0.670496	0.50724	0.627976	0.607327	1.36251	1.36251	0.398622	0.492104	0.372283	0.460896	0.445741	1	245	34	6674	0.0237	0.139077	4	1106	0.193	0.286335	8	1713	0.124879	0.213552	2	573	0.267	0.311	7	1520	0.137257	0.235518	5	990	0.151992	0.246986	10	1034	0.00573	0.0434	0.0434	Y
Figure4_1261		GO:0000166 nucleotide binding	Night	ZT20	0	1.50543	3.57729	1.07263	1.74624	1.66533	5.54363	5.54363	0.27156	0.645297	0.193489	0.314998	0.300405	1	3173	475	6674	1.63217e-13	2.83131e-11	74	1106	0.00325	0.0312299	126	1713	1.1518e-05	0.000264674	38	573	0.0183	0.0846	101	1520	0.00124171	0.0179376	69	990	0.00188237	0.0216106	93	1034	6.29e-08	2.86e-06	2.86e-06	Y
Figure4_1262		GO:0006629 lipid metabolic process	Night	ZT20	1.62738	0.622482	1.00701	0.657577	0.638845	0.67823	1.60555	1.62738	0.387707	0.627208	0.409566	0.397899	0.422429	1	370	58	6674	0.00122	0.0246412	8	1106	0.121	0.238516	16	1713	0.0237298	0.0983984	5	573	0.127	0.22	9	1520	0.132145	0.229697	8	990	0.0989586	0.209783	14	1034	0.00259	0.0248	0.0235842	Y
Figure4_1263		GO:0006732 coenzyme metabolic process	Night	ZT20	0.738695	0.623975	0	0	0	0.675165	0.692504	0.738695	0.901042	0	0	0	0.974962	1	8	3	6674	0.0444	0.185391	1	1106	0.123	0.237698				1				1				1	1	990	0.111848	0.211269	1	1034	0.116	0.203	0.182518	N
Figure4_1264		GO:0004522 pancreatic ribonuclease activity	Night	ZT20	0.654667	0.52702	0	0	0.505955	0.569893	0.931814	0.931814	0.565585	0	0	0.542979	0.611595	1	16	4	6674	0.0646	0.22442	1	1106	0.214	0.297153				1				1	1	1520	0.264068	0.311921	1	990	0.197042	0.26922	2	1034	0.027	0.117	0.117	N
Figure4_1265		GO:0003842 1-pyrroline-5-carboxylate dehydrogenase activity	Night	ZT20	0.773702	0.501228	0.742927	0	0	0.53944	0.88941	0.88941	0.563551	0.835303	0	0	0.606514	1	19	5	6674	0.0379	0.171438	1	1106	0.241	0.315335	2	1713	0.0807876	0.180748				1				1	1	990	0.223115	0.288775	2	1034	0.0362	0.129	0.129	N
Figure4_1266		GO:0031404 chloride ion binding	Night	ZT20	1.71726	0.501228	1.1699	0	0	0.53944	1.48678	1.71726	0.337123	0.78687	0	0	0.362824	1	19	8	6674	0.000946	0.020039	1	1106	0.241	0.315335	3	1713	0.0140396	0.0676232				1				1	1	990	0.223115	0.288775	3	1034	0.00379	0.0326	0.0191751	Y
Figure4_1267		GO:0004012 phospholipid-translocating ATPase activity	Night	ZT20	0.728272	0.497692	0.459975	0	0	0.530991	0.869666	0.869666	0.57228	0.528909	0	0	0.610569	1	20	5	6674	0.044	0.190594	1	1106	0.249	0.317912	1	1713	0.317206	0.346757				1				1	1	990	0.231162	0.294448	2	1034	0.0394	0.135	0.135	N
Figure4_1268		GO:0010304 PSII associated light-harvesting complex II catabolic process	Night	ZT20	1.38819	0.611384	0	0	0.586071	0.65085	1.22915	1.38819	0.497405	0	0	0.476811	0.529513	1	9	5	6674	0.00263	0.0430973	1	1106	0.136	0.24469				1				1	1	1520	0.176152	0.259376	1	990	0.123849	0.223435	2	1034	0.00958	0.059	0.0409079	Y
Figure4_1269		GO:0009644 response to high light intensity	Night	ZT20	1.29685	0.678843	0	0	0	0.721389	1.44129	1.44129	0.470997	0	0	0	0.500516	1	6	4	6674	0.00372	0.0542995	1	1106	0.0957	0.209487				1				1				1	1	990	0.0865892	0.189938	2	1034	0.00447	0.0362	0.0362	Y
Figure4_1270		GO:0006835 dicarboxylic acid transport	Night	ZT20	0.638563	0.57402	0	0	0	0.60534	0.619789	0.638563	0.926155	0	0	0	0.976687	1	12	3	6674	0.0977	0.237018	1	1106	0.172	0.266673				1				1				1	1	990	0.15746	0.248119	1	1034	0.163	0.24	0.229846	N
Figure4_1271		GO:0017153 sodium:dicarboxylate symporter activity	Night	ZT20	0.638563	0.57402	0	0	0	0.60534	0.619789	0.638563	0.926155	0	0	0	0.976687	1	12	3	6674	0.0977	0.237018	1	1106	0.172	0.266673				1				1				1	1	990	0.15746	0.248119	1	1034	0.163	0.24	0.229846	N
Figure4_1272		GO:0018401 peptidyl-proline hydroxylation to 4-hydroxy-L-proline	Night	ZT20	0.676179	0.757496	0	0	0	0.794276	0.801343	0.801343	0.945284	0	0	0	0.991181	1	4	2	6674	0.0597	0.213812	1	1106	0.0661	0.174785				1				1				1	1	990	0.0595863	0.160592	1	1034	0.0621	0.158	0.158	N
Figure4_1273		GO:0004657 proline dehydrogenase activity	Night	ZT20	0.676179	0.757496	0	0	0	0.794276	0.801343	0.801343	0.945284	0	0	0	0.991181	1	4	2	6674	0.0597	0.213812	1	1106	0.0661	0.174785				1				1				1	1	990	0.0595863	0.160592	1	1034	0.0621	0.158	0.158	N
Figure4_1274		GO:0005506 iron ion binding	Night	ZT20	0.723909	0.580398	0.696631	0.545155	0.668555	0.603049	1.97062	1.97062	0.294526	0.353509	0.276642	0.339262	0.30602	1	358	43	6674	0.0461	0.192028	6	1106	0.159	0.262786	7	1713	0.0946152	0.20108	3	573	0.222	0.285	6	1520	0.099529	0.214509	6	990	0.159704	0.249431	15	1034	0.000781	0.0107	0.0107	Y
Figure4_1275		GO:0008289 lipid binding	Night	ZT20	1.20839	0.602554	0.778991	0.8041	0.632553	0.612366	2.33348	2.33348	0.258221	0.333832	0.344592	0.271077	0.262426	1	429	61	6674	0.00532	0.0674514	6	1106	0.134	0.249716	15	1713	0.0684683	0.166345	7	573	0.0568	0.157	10	1520	0.124264	0.233049	7	990	0.149134	0.244137	18	1034	0.000263	0.00464	0.00464	Y
Figure4_1276		GO:0001501 skeletal development	Night	ZT20	1.10713	0	0.707803	0	0.69929	0	0.801343	1.10713	0	0.883271	0	0.872648	0	1	4	3	6674	0.00851	0.0844678				1	1	1713	0.0984309	0.195973				1	1	1520	0.0884286	0.199852				1	1	1034	0.0621	0.158	0.0781392	Y
Figure4_1277		GO:0019861 flagellum	Night	ZT20	0.53511	0	0.459975	0	0.472895	0	0.536107	0.536107	0	0.85799	0	0.882091	0	1	20	3	6674	0.192	0.300454				1	1	1713	0.317206	0.346757				1	1	1520	0.299439	0.336593				1	1	1034	0.238	0.291	0.291	N
Figure4_1278		GO:0016624 oxidoreductase activity, acting on the aldehyde or oxo group of donors, disulfide as acceptor	Night	ZT20	0.548926	0	0.46687	0	0.480462	0	0.546682	0.548926	0	0.854007	0	0.87887	0	1	19	3	6674	0.183	0.291357				1	1	1713	0.309734	0.341295				1	1	1520	0.291482	0.330779				1	1	1034	0.23	0.284	0.282536	N
Figure4_1279		GO:0031966 mitochondrial membrane	Night	ZT20	0.806966	0	0.928104	0.703335	0	0	1.04335	1.04335	0	0.889541	0.674111	0	0	1	12	4	6674	0.0314	0.158552				1	2	1713	0.0390493	0.118004	1	573	0.0987	0.198				1				1	2	1034	0.0162	0.0905	0.0905	Y
Figure4_1280		GO:0004609 phosphatidylserine decarboxylase activity	Night	ZT20	1.03668	0	0.884544	0	0.53563	0	1.0575	1.0575	0	0.836451	0	0.506508	0	1	13	5	6674	0.0108	0.100319				1	2	1713	0.0445884	0.130454				1	1	1520	0.230821	0.29132				1	2	1034	0.0187	0.0876	0.0876	Y
Figure4_1281		GO:0004315 3-oxoacyl-[acyl-carrier-protein] synthase activity	Night	ZT20	0.928753	0	0.870891	0	0	0	0.928118	0.928753	0	0.938341	0	0	0	1	2	2	6674	0.0185	0.123594				1	1	1713	0.0519928	0.13462				1				1				1	1	1034	0.0321	0.118	0.117828	N
Figure4_1282		GO:0042439 ethanolamine and derivative metabolic process	Night	ZT20	0.928753	0	0.870891	0	0	0	0.928118	0.928753	0	0.938341	0	0	0	1	2	2	6674	0.0185	0.123594				1	1	1713	0.0519928	0.13462				1				1				1	1	1034	0.0321	0.118	0.117828	N
Figure4_1283		GO:0006435 threonyl-tRNA aminoacylation	Night	ZT20	0.602807	0	0.682078	0	0	0	0.767004	0.767004	0	0.889276	0	0	0	1	5	2	6674	0.0838	0.252271				1	1	1713	0.119707	0.207932				1				1				1	1	1034	0.0763	0.171	0.171	N
Figure4_1284		GO:0009705 vacuolar membrane (sensu Magnoliophyta)	Night	ZT20	0.676179	0	0.707803	0	0	0	0.801343	0.801343	0	0.883271	0	0	0	1	4	2	6674	0.0597	0.213812				1	1	1713	0.0984309	0.195973				1				1				1	1	1034	0.0621	0.158	0.158	N
Figure4_1285		GO:0015930 glutamate synthase activity	Night	ZT20	0.619773	0	0.651522	0	0	0	0.739929	0.739929	0	0.880521	0	0	0	1	6	2	6674	0.108	0.244584				1	1	1713	0.139759	0.223089				1				1				1	1	1034	0.0901	0.182	0.182	N
Figure4_1286		GO:0005351 sugar porter activity	Night	ZT20	0.488533	0	0	0	0.544152	0	0.619789	0.619789	0	0	0	0.877964	0	1	12	2	6674	0.228	0.333644				1				1				1	1	1520	0.218319	0.285659				1	1	1034	0.163	0.24	0.24	N
Figure4_1287		GO:0004550 nucleoside diphosphate kinase activity	Night	ZT20	0.476897	0	0	0	0.515169	0	0.58838	0.58838	0	0	0	0.875572	0	1	15	2	6674	0.259	0.342377				1				1				1	1	1520	0.253668	0.305373				1	1	1034	0.194	0.258	0.258	N
Figure4_1288		GO:0004058 aromatic-L-amino-acid decarboxylase activity	Night	ZT20	0.559567	0	0	0	0.586071	0	0.669586	0.669586	0	0	0	0.875273	0	1	9	2	6674	0.177	0.285468				1				1				1	1	1520	0.176152	0.259376				1	1	1034	0.129	0.214	0.214	N
Figure4_1289		GO:0006516 glycoprotein catabolic process	Night	ZT20	0.576514	0	0.624486	0	0	0	0.716699	0.716699	0	0.871337	0	0	0	1	7	2	6674	0.133	0.273074				1	1	1713	0.158637	0.237418				1				1				1	1	1034	0.103	0.192	0.192	N
Figure4_1290		GO:0004428 inositol or phosphatidylinositol kinase activity	Night	ZT20	0.487528	0	0.435829	0	0	0	0.50307	0.50307	0	0.866339	0	0	0	1	25	2	6674	0.247	0.335187				1	1	1713	0.345644	0.366582				1				1				1	1	1034	0.274	0.314	0.314	N
Figure4_1291		GO:0008865 fructokinase activity	Night	ZT20	0.534255	0	0.59969	0	0	0	0.692504	0.692504	0	0.865973	0	0	0	1	8	2	6674	0.156	0.301415				1	1	1713	0.176391	0.251368				1				1				1	1	1034	0.116	0.203	0.203	N
Figure4_1292		GO:0003954 NADH dehydrogenase activity	Night	ZT20	0.534255	0	0.59969	0	0	0	0.692504	0.692504	0	0.865973	0	0	0	1	8	2	6674	0.156	0.301415				1	1	1713	0.176391	0.251368				1				1				1	1	1034	0.116	0.203	0.203	N
Figure4_1293		GO:0006012 galactose metabolic process	Night	ZT20	0.471493	0	0.496525	0	0	0	0.578396	0.578396	0	0.858451	0	0	0	1	16	2	6674	0.265	0.346615				1	1	1713	0.283221	0.318768				1				1				1	1	1034	0.203	0.264	0.264	N
Figure4_1294		GO:0009405 pathogenesis	Night	ZT20	0.49371	0	0.427782	0	0	0	0.772113	0.772113	0	0.554041	0	0	0	1	28	3	6674	0.224	0.330015				1	1	1713	0.356509	0.373437				1				1				1	2	1034	0.0677	0.169	0.169	N
Figure4_1295		GO:0006097 glyoxylate cycle	Night	ZT20	0.504618	0	0	0	0.452529	0	0.838632	0.838632	0	0	0	0.539603	0	1	23	3	6674	0.212	0.322455				1				1				1	1	1520	0.320085	0.352754				1	2	1034	0.0496	0.145	0.145	N
Figure4_1296		GO:0030176 integral to endoplasmic reticulum membrane	Night	ZT20	0.562089	0	0.474505	0	0	0	0.920819	0.920819	0	0.515308	0	0	0	1	18	3	6674	0.174	0.283792				1	1	1713	0.3016	0.335348				1				1				1	2	1034	0.033	0.12	0.12	N
Figure4_1297		GO:0000209 protein polyubiquitination	Night	ZT20	0.612645	0	0	0	0.53563	0	1.0575	1.0575	0	0	0	0.506508	0	1	13	3	6674	0.112	0.249415				1				1				1	1	1520	0.230821	0.29132				1	2	1034	0.0187	0.0876	0.0876	Y
Figure4_1298		GO:0006306 DNA methylation	Night	ZT20	0.697291	0	0.700473	0	0	0	1.40782	1.40782	0	0.497558	0	0	0	1	21	5	6674	0.0505	0.204472				1	2	1713	0.0934204	0.199309				1				1				1	3	1034	0.00495	0.0391	0.0391	Y
Figure4_1299		GO:0004759 serine esterase activity	Night	ZT20	0.670179	0	0	0	0.586071	0	1.22915	1.22915	0	0	0	0.476811	0	1	9	3	6674	0.0568	0.217316				1				1				1	1	1520	0.176152	0.259376				1	2	1034	0.00958	0.059	0.059	Y
Figure4_1300		GO:0008020 G-protein coupled photoreceptor activity	Night	ZT20	0.738695	0	0	0	0.603928	0	1.30103	1.30103	0	0	0	0.464192	0	1	8	3	6674	0.0444	0.185391				1				1				1	1	1520	0.16044	0.248927				1	2	1034	0.0077	0.05	0.05	Y
Figure4_1301		GO:0009881 photoreceptor activity	Night	ZT20	0.738695	0	0	0	0.603928	0	1.30103	1.30103	0	0	0	0.464192	0	1	8	3	6674	0.0444	0.185391				1				1				1	1	1520	0.16044	0.248927				1	2	1034	0.0077	0.05	0.05	Y
Figure4_1302		GO:0007600 sensory perception	Night	ZT20	0.738695	0	0	0	0.603928	0	1.30103	1.30103	0	0	0	0.464192	0	1	8	3	6674	0.0444	0.185391				1				1				1	1	1520	0.16044	0.248927				1	2	1034	0.0077	0.05	0.05	Y
Figure4_1303		GO:0017006 protein-tetrapyrrole linkage	Night	ZT20	0.738695	0	0	0	0.603928	0	1.30103	1.30103	0	0	0	0.464192	0	1	8	3	6674	0.0444	0.185391				1				1				1	1	1520	0.16044	0.248927				1	2	1034	0.0077	0.05	0.05	Y
Figure4_1304		GO:0000162 tryptophan biosynthetic process	Night	ZT20	0.625897	0	0	0	0.472895	0	1.44249	1.44249	0	0	0	0.327832	0	1	20	4	6674	0.103	0.242756				1				1				1	1	1520	0.299439	0.336593				1	3	1034	0.00435	0.0361	0.0361	Y
Figure4_1305		GO:0004363 glutathione synthase activity	Night	ZT20	0.638295	0	0	0	0	0	1.10237	1.10237	0	0	0	0	0	1	1	1	6674	0.0961	0.238465				1				1				1				1				1	1	1034	0.0163	0.079	0.079	Y
Figure4_1306		GO:0005543 phospholipid binding	Night	ZT20	0.561119	0	0	0	0	0	0.928118	0.928118	0	0	0	0	0	1	2	1	6674	0.173	0.284027				1				1				1				1				1	1	1034	0.0321	0.118	0.118	N
Figure4_1307		GO:0005665 DNA-directed RNA polymerase II, core complex	Night	ZT20	0.450182	0	0	0	0	0	0.767004	0.767004	0	0	0	0	0	1	5	1	6674	0.313	0.358629				1				1				1				1				1	1	1034	0.0763	0.171	0.171	N
Figure4_1308		GO:0004046 aminoacylase activity	Night	ZT20	0.434447	0	0	0	0	0	0.739929	0.739929	0	0	0	0	0	1	6	1	6674	0.338	0.372293				1				1				1				1				1	1	1034	0.0901	0.182	0.182	N
Figure4_1309		GO:0003861 3-isopropylmalate dehydratase activity	Night	ZT20	0.428165	0	0	0	0	0	0.716699	0.716699	0	0	0	0	0	1	7	1	6674	0.354	0.375855				1				1				1				1				1	1	1034	0.103	0.192	0.192	N
Figure4_1310		GO:0004421 hydroxymethylglutaryl-CoA synthase activity	Night	ZT20	0.431013	0	0	0	0	0	0.692504	0.692504	0	0	0	0	0	1	8	1	6674	0.364	0.372141				1				1				1				1				1	1	1034	0.116	0.203	0.203	N
Figure4_1311		GO:0004842 ubiquitin-protein ligase activity	Night	ZT20	0.431013	0	0	0	0	0	0.692504	0.692504	0	0	0	0	0	1	8	1	6674	0.364	0.372141				1				1				1				1				1	1	1034	0.116	0.203	0.203	N
Figure4_1312		GO:0004419 hydroxymethylglutaryl-CoA lyase activity	Night	ZT20	0.638295	0	0	0	0	0	1.10237	1.10237	0	0	0	0	0	1	1	1	6674	0.0961	0.238465				1				1				1				1				1	1	1034	0.0163	0.079	0.079	Y
Figure4_1313		GO:0004091 carboxylesterase activity	Night	ZT20	0.506927	0	0	0	0	0	0.853872	0.853872	0	0	0	0	0	1	3	1	6674	0.233	0.320191				1				1				1				1				1	1	1034	0.0473	0.14	0.14	N
Figure4_1314		GO:0004373 glycogen (starch) synthase activity	Night	ZT20	0.506927	0	0	0	0	0	0.853872	0.853872	0	0	0	0	0	1	3	1	6674	0.233	0.320191				1				1				1				1				1	1	1034	0.0473	0.14	0.14	N
Figure4_1315		GO:0004473 malate dehydrogenase (oxaloacetate-decarboxylating) (NADP+) activity	Night	ZT20	0.506927	0	0	0	0	0	0.853872	0.853872	0	0	0	0	0	1	3	1	6674	0.233	0.320191				1				1				1				1				1	1	1034	0.0473	0.14	0.14	N
Figure4_1316		GO:0004459 L-lactate dehydrogenase activity	Night	ZT20	0.47909	0	0	0	0	0	0.801343	0.801343	0	0	0	0	0	1	4	1	6674	0.279	0.337481				1				1				1				1				1	1	1034	0.0621	0.158	0.158	N
Figure4_1317		GO:0005244 voltage-gated ion channel activity	Night	ZT20	0.450182	0	0	0	0	0	0.767004	0.767004	0	0	0	0	0	1	5	1	6674	0.313	0.358629				1				1				1				1				1	1	1034	0.0763	0.171	0.171	N
Figure4_1318		GO:0004492 methylmalonyl-CoA decarboxylase activity	Night	ZT20	0.428165	0	0	0	0	0	0.716699	0.716699	0	0	0	0	0	1	7	1	6674	0.354	0.375855				1				1				1				1				1	1	1034	0.103	0.192	0.192	N
Figure4_1319		GO:0004301 epoxide hydrolase activity	Night	ZT20	0.430974	0	0	0	0	0	0.647817	0.647817	0	0	0	0	0	1	10	1	6674	0.367	0.371059				1				1				1				1				1	1	1034	0.14	0.225	0.225	N
Figure4_1320		GO:0004792 thiosulfate sulfurtransferase activity	Night	ZT20	0.434447	0	0	0	0	0	0.739929	0.739929	0	0	0	0	0	1	6	1	6674	0.338	0.372293				1				1				1				1				1	1	1034	0.0901	0.182	0.182	N
Figure4_1321		GO:0003887 DNA-directed DNA polymerase activity	Night	ZT20	0.676179	0	0	0	0	0	1.67985	1.67985	0	0	0	0	0	1	4	2	6674	0.0597	0.213812				1				1				1				1				1	2	1034	0.00206	0.0209	0.0209	Y
Figure4_1322		GO:0004160 dihydroxy-acid dehydratase activity	Night	ZT20	0.638295	0	0	0	0	0	1.10237	1.10237	0	0	0	0	0	1	1	1	6674	0.0961	0.238465				1				1				1				1				1	1	1034	0.0163	0.079	0.079	Y
Figure4_1323		GO:0004151 dihydroorotase activity	Night	ZT20	0.638295	0	0	0	0	0	1.10237	1.10237	0	0	0	0	0	1	1	1	6674	0.0961	0.238465				1				1				1				1				1	1	1034	0.0163	0.079	0.079	Y
Figure4_1324		GO:0004386 helicase activity	Night	ZT20	0.561119	0	0	0	0	0	0.928118	0.928118	0	0	0	0	0	1	2	1	6674	0.173	0.284027				1				1				1				1				1	1	1034	0.0321	0.118	0.118	N
Figure4_1325		GO:0004049 anthranilate synthase activity	Night	ZT20	0.561119	0	0	0	0	0	0.928118	0.928118	0	0	0	0	0	1	2	1	6674	0.173	0.284027				1				1				1				1				1	1	1034	0.0321	0.118	0.118	N
Figure4_1326		GO:0004812 aminoacyl-tRNA ligase activity	Night	ZT20	0.506927	0	0	0	0	0	0.853872	0.853872	0	0	0	0	0	1	3	1	6674	0.233	0.320191				1				1				1				1				1	1	1034	0.0473	0.14	0.14	N
Figure4_1327		GO:0004781 sulfate adenylyltransferase (ATP) activity	Night	ZT20	0.506927	0	0	0	0	0	0.853872	0.853872	0	0	0	0	0	1	3	1	6674	0.233	0.320191				1				1				1				1				1	1	1034	0.0473	0.14	0.14	N
Figure4_1328		GO:0005730 nucleolus	Night	ZT20	0.47909	0	0	0	0	0	0.801343	0.801343	0	0	0	0	0	1	4	1	6674	0.279	0.337481				1				1				1				1				1	1	1034	0.0621	0.158	0.158	N
Figure4_1329		GO:0004175 endopeptidase activity	Night	ZT20	0.450182	0	0	0	0	0	0.767004	0.767004	0	0	0	0	0	1	5	1	6674	0.313	0.358629				1				1				1				1				1	1	1034	0.0763	0.171	0.171	N
Figure4_1330		GO:0005488 binding	Night	ZT20	0.434447	0	0	0	0	0	0.739929	0.739929	0	0	0	0	0	1	6	1	6674	0.338	0.372293				1				1				1				1				1	1	1034	0.0901	0.182	0.182	N
Figure4_1331		GO:0003958 NADPH-hemoprotein reductase activity	Night	ZT20	0.428165	0	0	0	0	0	0.716699	0.716699	0	0	0	0	0	1	7	1	6674	0.354	0.375855				1				1				1				1				1	1	1034	0.103	0.192	0.192	N
Figure4_1332		GO:0003995 acyl-CoA dehydrogenase activity	Night	ZT20	0.430974	0	0	0	0	0	0.647817	0.647817	0	0	0	0	0	1	10	1	6674	0.367	0.371059				1				1				1				1				1	1	1034	0.14	0.225	0.225	N
Figure4_1333		GO:0004070 aspartate carbamoyltransferase activity	Night	ZT20	0.430974	0	0	0	0	0	0.647817	0.647817	0	0	0	0	0	1	10	1	6674	0.367	0.371059				1				1				1				1				1	1	1034	0.14	0.225	0.225	N
Figure4_1334		GO:0004559 alpha-mannosidase activity	Night	ZT20	0.424781	0	0	0	0	0	0.632644	0.632644	0	0	0	0	0	1	11	1	6674	0.363	0.37847				1				1				1				1				1	1	1034	0.152	0.233	0.233	N
Figure4_1335		GO:0004820 glycine-tRNA ligase activity	Night	ZT20	0.429428	0	0	0	0	0	0.619789	0.619789	0	0	0	0	0	1	12	1	6674	0.356	0.375226				1				1				1				1				1	1	1034	0.163	0.24	0.24	N
Figure4_1336		GO:0004835 tubulin-tyrosine ligase activity	Night	ZT20	0.426598	0	0	0	0	0	0.607303	0.607303	0	0	0	0	0	1	13	1	6674	0.346	0.378703				1				1				1				1				1	1	1034	0.174	0.247	0.247	N
Figure4_1337		GO:0004861 cyclin-dependent protein kinase inhibitor activity	Night	ZT20	0.561119	0	0	0	0	0	0.928118	0.928118	0	0	0	0	0	1	2	1	6674	0.173	0.284027				1				1				1				1				1	1	1034	0.0321	0.118	0.118	N
Figure4_1338	Figure5_065	GO:0008117 sphinganine-1-phosphate aldolase activity	Night	ZT20	0.928753	0	0	0	0	0	2.10073	2.10073	0	0	0	0	0	1	2	2	6674	0.0185	0.123594				1				1				1				1				1	2	1034	0.000531	0.00793	0.00793	Y
Figure4_1339		GO:0004558 alpha-glucosidase activity	Night	ZT20	0.576514	0	0	0	0	0	1.3536	1.3536	0	0	0	0	0	1	7	2	6674	0.133	0.273074				1				1				1				1				1	2	1034	0.00599	0.0443	0.0443	Y
Figure4_1340		GO:0005832 chaperonin-containing T-complex	Night	ZT20	0.534255	0	0	0	0	0	1.30103	1.30103	0	0	0	0	0	1	8	2	6674	0.156	0.301415				1				1				1				1				1	2	1034	0.0077	0.05	0.05	Y
Figure4_1341		GO:0009626 hypersensitive response	Night	ZT20	0.492574	0	0	0	0	0	1.21968	1.21968	0	0	0	0	0	1	27	3	6674	0.224	0.330015				1				1				1				1				1	3	1034	0.00954	0.0603	0.0603	Y
Figure4_1342		GO:0007113 endomitotic cell cycle	Night	ZT20	0.638295	0	0	0	0	0	1.10237	1.10237	0	0	0	0	0	1	1	1	6674	0.0961	0.238465				1				1				1				1				1	1	1034	0.0163	0.079	0.079	Y
Figure4_1343		GO:0006208 pyrimidine base catabolic process	Night	ZT20	0.638295	0	0	0	0	0	1.10237	1.10237	0	0	0	0	0	1	1	1	6674	0.0961	0.238465				1				1				1				1				1	1	1034	0.0163	0.079	0.079	Y
Figure4_1344		GO:0001667 ameboidal cell migration	Night	ZT20	0.638295	0	0	0	0	0	1.10237	1.10237	0	0	0	0	0	1	1	1	6674	0.0961	0.238465				1				1				1				1				1	1	1034	0.0163	0.079	0.079	Y
Figure4_1345		GO:0030149 sphingolipid catabolic process	Night	ZT20	0.638295	0	0	0	0	0	1.10237	1.10237	0	0	0	0	0	1	1	1	6674	0.0961	0.238465				1				1				1				1				1	1	1034	0.0163	0.079	0.079	Y
Figure4_1346		GO:0031158 negative regulation of aggregate size	Night	ZT20	0.638295	0	0	0	0	0	1.10237	1.10237	0	0	0	0	0	1	1	1	6674	0.0961	0.238465				1				1				1				1				1	1	1034	0.0163	0.079	0.079	Y
Figure4_1347		GO:0046956 positive phototaxis	Night	ZT20	0.638295	0	0	0	0	0	1.10237	1.10237	0	0	0	0	0	1	1	1	6674	0.0961	0.238465				1				1				1				1				1	1	1034	0.0163	0.079	0.079	Y
Figure4_1348		GO:0006112 energy reserve metabolic process	Night	ZT20	0.638295	0	0	0	0	0	1.10237	1.10237	0	0	0	0	0	1	1	1	6674	0.0961	0.238465				1				1				1				1				1	1	1034	0.0163	0.079	0.079	Y
Figure4_1349		GO:0048527 lateral root development	Night	ZT20	0.638295	0	0	0	0	0	1.10237	1.10237	0	0	0	0	0	1	1	1	6674	0.0961	0.238465				1				1				1				1				1	1	1034	0.0163	0.079	0.079	Y
Figure4_1350		GO:0016603 glutaminyl-peptide cyclotransferase activity	Night	ZT20	0.638295	0	0	0	0	0	1.10237	1.10237	0	0	0	0	0	1	1	1	6674	0.0961	0.238465				1				1				1				1				1	1	1034	0.0163	0.079	0.079	Y
Figure4_1351		GO:0006570 tyrosine metabolic process	Night	ZT20	0.638295	0	0	0	0	0	1.10237	1.10237	0	0	0	0	0	1	1	1	6674	0.0961	0.238465				1				1				1				1				1	1	1034	0.0163	0.079	0.079	Y
Figure4_1352		GO:0031276 negative regulation of lateral pseudopodium formation	Night	ZT20	0.638295	0	0	0	0	0	1.10237	1.10237	0	0	0	0	0	1	1	1	6674	0.0961	0.238465				1				1				1				1				1	1	1034	0.0163	0.079	0.079	Y
Figure4_1353		GO:0050750 low-density lipoprotein receptor binding	Night	ZT20	0.638295	0	0	0	0	0	1.10237	1.10237	0	0	0	0	0	1	1	1	6674	0.0961	0.238465				1				1				1				1				1	1	1034	0.0163	0.079	0.079	Y
Figure4_1354		GO:0030433 ER-associated protein catabolic process	Night	ZT20	0.505287	0	0	0	0	0	1.10127	1.10127	0	0	0	0	0	1	11	2	6674	0.214	0.322113				1				1				1				1				1	2	1034	0.0138	0.0792	0.0792	Y
Figure4_1355		GO:0003935 GTP cyclohydrolase II activity	Night	ZT20	0.561119	0	0	0	0	0	0.928118	0.928118	0	0	0	0	0	1	2	1	6674	0.173	0.284027				1				1				1				1				1	1	1034	0.0321	0.118	0.118	N
Figure4_1356		GO:0006513 protein monoubiquitination	Night	ZT20	0.561119	0	0	0	0	0	0.928118	0.928118	0	0	0	0	0	1	2	1	6674	0.173	0.284027				1				1				1				1				1	1	1034	0.0321	0.118	0.118	N
Figure4_1357		GO:0006760 folic acid and derivative metabolic process	Night	ZT20	0.561119	0	0	0	0	0	0.928118	0.928118	0	0	0	0	0	1	2	1	6674	0.173	0.284027				1				1				1				1				1	1	1034	0.0321	0.118	0.118	N
Figure4_1358		GO:0019438 aromatic compound biosynthetic process	Night	ZT20	0.561119	0	0	0	0	0	0.928118	0.928118	0	0	0	0	0	1	2	1	6674	0.173	0.284027				1				1				1				1				1	1	1034	0.0321	0.118	0.118	N
Figure4_1359		GO:0006517 protein deglycosylation	Night	ZT20	0.561119	0	0	0	0	0	0.928118	0.928118	0	0	0	0	0	1	2	1	6674	0.173	0.284027				1				1				1				1				1	1	1034	0.0321	0.118	0.118	N
Figure4_1360		GO:0009013 succinate-semialdehyde dehydrogenase [NAD(P)+] activity	Night	ZT20	0.561119	0	0	0	0	0	0.928118	0.928118	0	0	0	0	0	1	2	1	6674	0.173	0.284027				1				1				1				1				1	1	1034	0.0321	0.118	0.118	N
Figure4_1361		GO:0016585 chromatin remodeling complex	Night	ZT20	0.561119	0	0	0	0	0	0.928118	0.928118	0	0	0	0	0	1	2	1	6674	0.173	0.284027				1				1				1				1				1	1	1034	0.0321	0.118	0.118	N
Figure4_1362		GO:0006002 fructose 6-phosphate metabolic process	Night	ZT20	0.561119	0	0	0	0	0	0.928118	0.928118	0	0	0	0	0	1	2	1	6674	0.173	0.284027				1				1				1				1				1	1	1034	0.0321	0.118	0.118	N
Figure4_1363		GO:0040011 locomotion	Night	ZT20	0.561119	0	0	0	0	0	0.928118	0.928118	0	0	0	0	0	1	2	1	6674	0.173	0.284027				1				1				1				1				1	1	1034	0.0321	0.118	0.118	N
Figure4_1364		GO:0015446 arsenite-transporting ATPase activity	Night	ZT20	0.561119	0	0	0	0	0	0.928118	0.928118	0	0	0	0	0	1	2	1	6674	0.173	0.284027				1				1				1				1				1	1	1034	0.0321	0.118	0.118	N
Figure4_1365		GO:0006469 negative regulation of protein kinase activity	Night	ZT20	0.561119	0	0	0	0	0	0.928118	0.928118	0	0	0	0	0	1	2	1	6674	0.173	0.284027				1				1				1				1				1	1	1034	0.0321	0.118	0.118	N
Figure4_1366		GO:0046656 folic acid biosynthetic process	Night	ZT20	0.561119	0	0	0	0	0	0.928118	0.928118	0	0	0	0	0	1	2	1	6674	0.173	0.284027				1				1				1				1				1	1	1034	0.0321	0.118	0.118	N
Figure4_1367		GO:0042326 negative regulation of phosphorylation	Night	ZT20	0.561119	0	0	0	0	0	0.928118	0.928118	0	0	0	0	0	1	2	1	6674	0.173	0.284027				1				1				1				1				1	1	1034	0.0321	0.118	0.118	N
Figure4_1368		GO:0048571 long-day photoperiodism	Night	ZT20	0.561119	0	0	0	0	0	0.928118	0.928118	0	0	0	0	0	1	2	1	6674	0.173	0.284027				1				1				1				1				1	1	1034	0.0321	0.118	0.118	N
Figure4_1369		GO:0030662 coated vesicle membrane	Night	ZT20	0.469354	0	0	0	0	0	0.920819	0.920819	0	0	0	0	0	1	18	2	6674	0.27	0.346374				1				1				1				1				1	2	1034	0.033	0.12	0.12	N
Figure4_1370		GO:0006552 leucine catabolic process	Night	ZT20	0.506927	0	0	0	0	0	0.853872	0.853872	0	0	0	0	0	1	3	1	6674	0.233	0.320191				1				1				1				1				1	1	1034	0.0473	0.14	0.14	N
Figure4_1371		GO:0019204 nucleotide phosphatase activity	Night	ZT20	0.506927	0	0	0	0	0	0.853872	0.853872	0	0	0	0	0	1	3	1	6674	0.233	0.320191				1				1				1				1				1	1	1034	0.0473	0.14	0.14	N
Figure4_1372		GO:0000242 pericentriolar material	Night	ZT20	0.506927	0	0	0	0	0	0.853872	0.853872	0	0	0	0	0	1	3	1	6674	0.233	0.320191				1				1				1				1				1	1	1034	0.0473	0.14	0.14	N
Figure4_1373		GO:0042372 phylloquinone biosynthetic process	Night	ZT20	0.506927	0	0	0	0	0	0.853872	0.853872	0	0	0	0	0	1	3	1	6674	0.233	0.320191				1				1				1				1				1	1	1034	0.0473	0.14	0.14	N
Figure4_1374		GO:0007034 vacuolar transport	Night	ZT20	0.506927	0	0	0	0	0	0.853872	0.853872	0	0	0	0	0	1	3	1	6674	0.233	0.320191				1				1				1				1				1	1	1034	0.0473	0.14	0.14	N
Figure4_1375		GO:0030587 fruiting body development (sensu Dictyosteliida)	Night	ZT20	0.506927	0	0	0	0	0	0.853872	0.853872	0	0	0	0	0	1	3	1	6674	0.233	0.320191				1				1				1				1				1	1	1034	0.0473	0.14	0.14	N
Figure4_1376		GO:0000225 N-acetylglucosaminylphosphatidylinositol deacetylase activity	Night	ZT20	0.506927	0	0	0	0	0	0.853872	0.853872	0	0	0	0	0	1	3	1	6674	0.233	0.320191				1				1				1				1				1	1	1034	0.0473	0.14	0.14	N
Figure4_1377		GO:0042550 photosystem I stabilization	Night	ZT20	0.506927	0	0	0	0	0	0.853872	0.853872	0	0	0	0	0	1	3	1	6674	0.233	0.320191				1				1				1				1				1	1	1034	0.0473	0.14	0.14	N
Figure4_1378		GO:0010133 proline catabolic process to glutamate	Night	ZT20	0.506927	0	0	0	0	0	0.853872	0.853872	0	0	0	0	0	1	3	1	6674	0.233	0.320191				1				1				1				1				1	1	1034	0.0473	0.14	0.14	N
Figure4_1379		GO:0007021 tubulin folding	Night	ZT20	0.506927	0	0	0	0	0	0.853872	0.853872	0	0	0	0	0	1	3	1	6674	0.233	0.320191				1				1				1				1				1	1	1034	0.0473	0.14	0.14	N
Figure4_1380		GO:0008683 2-oxoglutarate decarboxylase activity	Night	ZT20	0.506927	0	0	0	0	0	0.853872	0.853872	0	0	0	0	0	1	3	1	6674	0.233	0.320191				1				1				1				1				1	1	1034	0.0473	0.14	0.14	N
Figure4_1381		GO:0030508 thiol-disulfide exchange intermediate activity	Night	ZT20	0.506927	0	0	0	0	0	0.853872	0.853872	0	0	0	0	0	1	3	1	6674	0.233	0.320191				1				1				1				1				1	1	1034	0.0473	0.14	0.14	N
Figure4_1382		GO:0010276 phytol kinase activity	Night	ZT20	0.506927	0	0	0	0	0	0.853872	0.853872	0	0	0	0	0	1	3	1	6674	0.233	0.320191				1				1				1				1				1	1	1034	0.0473	0.14	0.14	N
Figure4_1383		GO:0010189 vitamin E biosynthetic process	Night	ZT20	0.506927	0	0	0	0	0	0.853872	0.853872	0	0	0	0	0	1	3	1	6674	0.233	0.320191				1				1				1				1				1	1	1034	0.0473	0.14	0.14	N
Figure4_1384		GO:0008202 steroid metabolic process	Night	ZT20	0.472623	0	0	0	0	0	0.838632	0.838632	0	0	0	0	0	1	23	2	6674	0.258	0.344728				1				1				1				1				1	2	1034	0.0496	0.145	0.145	N
Figure4_1385		GO:0016572 histone phosphorylation	Night	ZT20	0.47909	0	0	0	0	0	0.801343	0.801343	0	0	0	0	0	1	4	1	6674	0.279	0.337481				1				1				1				1				1	1	1034	0.0621	0.158	0.158	N
Figure4_1386		GO:0050456 cystine reductase activity	Night	ZT20	0.47909	0	0	0	0	0	0.801343	0.801343	0	0	0	0	0	1	4	1	6674	0.279	0.337481				1				1				1				1				1	1	1034	0.0621	0.158	0.158	N
Figure4_1387		GO:0017101 aminoacyl-tRNA synthetase multienzyme complex	Night	ZT20	0.47909	0	0	0	0	0	0.801343	0.801343	0	0	0	0	0	1	4	1	6674	0.279	0.337481				1				1				1				1				1	1	1034	0.0621	0.158	0.158	N
Figure4_1388		GO:0019673 GDP-mannose metabolic process	Night	ZT20	0.47909	0	0	0	0	0	0.801343	0.801343	0	0	0	0	0	1	4	1	6674	0.279	0.337481				1				1				1				1				1	1	1034	0.0621	0.158	0.158	N
Figure4_1389		GO:0016040 glutamate synthase (NADH) activity	Night	ZT20	0.47909	0	0	0	0	0	0.801343	0.801343	0	0	0	0	0	1	4	1	6674	0.279	0.337481				1				1				1				1				1	1	1034	0.0621	0.158	0.158	N
Figure4_1390		GO:0042736 NADH kinase activity	Night	ZT20	0.47909	0	0	0	0	0	0.801343	0.801343	0	0	0	0	0	1	4	1	6674	0.279	0.337481				1				1				1				1				1	1	1034	0.0621	0.158	0.158	N
Figure4_1391		GO:0016639 oxidoreductase activity, acting on the CH-NH2 group of donors, NAD or NADP as acceptor	Night	ZT20	0.47909	0	0	0	0	0	0.801343	0.801343	0	0	0	0	0	1	4	1	6674	0.279	0.337481				1				1				1				1				1	1	1034	0.0621	0.158	0.158	N
Figure4_1392		GO:0008692 3-hydroxybutyryl-CoA epimerase activity	Night	ZT20	0.47909	0	0	0	0	0	0.801343	0.801343	0	0	0	0	0	1	4	1	6674	0.279	0.337481				1				1				1				1				1	1	1034	0.0621	0.158	0.158	N
Figure4_1393		GO:0008446 GDP-mannose 4,6-dehydratase activity	Night	ZT20	0.47909	0	0	0	0	0	0.801343	0.801343	0	0	0	0	0	1	4	1	6674	0.279	0.337481				1				1				1				1				1	1	1034	0.0621	0.158	0.158	N
Figure4_1394		GO:0030132 clathrin coat of coated pit	Night	ZT20	0.47909	0	0	0	0	0	0.801343	0.801343	0	0	0	0	0	1	4	1	6674	0.279	0.337481				1				1				1				1				1	1	1034	0.0621	0.158	0.158	N
Figure4_1395		GO:0045181 glutamate synthase activity, NADH or NADPH as acceptor	Night	ZT20	0.47909	0	0	0	0	0	0.801343	0.801343	0	0	0	0	0	1	4	1	6674	0.279	0.337481				1				1				1				1				1	1	1034	0.0621	0.158	0.158	N
Figure4_1396		GO:0000278 mitotic cell cycle	Night	ZT20	0.47909	0	0	0	0	0	0.801343	0.801343	0	0	0	0	0	1	4	1	6674	0.279	0.337481				1				1				1				1				1	1	1034	0.0621	0.158	0.158	N
Figure4_1397		GO:0018812 3-hydroxyacyl-CoA dehydratase activity	Night	ZT20	0.47909	0	0	0	0	0	0.801343	0.801343	0	0	0	0	0	1	4	1	6674	0.279	0.337481				1				1				1				1				1	1	1034	0.0621	0.158	0.158	N
Figure4_1398		GO:0005801 Golgi cis face	Night	ZT20	0.450182	0	0	0	0	0	0.767004	0.767004	0	0	0	0	0	1	5	1	6674	0.313	0.358629				1				1				1				1				1	1	1034	0.0763	0.171	0.171	N
Figure4_1399		GO:0006772 thiamin metabolic process	Night	ZT20	0.450182	0	0	0	0	0	0.767004	0.767004	0	0	0	0	0	1	5	1	6674	0.313	0.358629				1				1				1				1				1	1	1034	0.0763	0.171	0.171	N
Figure4_1400		GO:0048572 short-day photoperiodism	Night	ZT20	0.450182	0	0	0	0	0	0.767004	0.767004	0	0	0	0	0	1	5	1	6674	0.313	0.358629				1				1				1				1				1	1	1034	0.0763	0.171	0.171	N
Figure4_1401		GO:0030904 retromer complex	Night	ZT20	0.450182	0	0	0	0	0	0.767004	0.767004	0	0	0	0	0	1	5	1	6674	0.313	0.358629				1				1				1				1				1	1	1034	0.0763	0.171	0.171	N
Figure4_1402		GO:0017050 D-erythro-sphingosine kinase activity	Night	ZT20	0.450182	0	0	0	0	0	0.767004	0.767004	0	0	0	0	0	1	5	1	6674	0.313	0.358629				1				1				1				1				1	1	1034	0.0763	0.171	0.171	N
Figure4_1403		GO:0009045 xylose isomerase activity	Night	ZT20	0.450182	0	0	0	0	0	0.767004	0.767004	0	0	0	0	0	1	5	1	6674	0.313	0.358629				1				1				1				1				1	1	1034	0.0763	0.171	0.171	N
Figure4_1404		GO:0008092 cytoskeletal protein binding	Night	ZT20	0.450182	0	0	0	0	0	0.767004	0.767004	0	0	0	0	0	1	5	1	6674	0.313	0.358629				1				1				1				1				1	1	1034	0.0763	0.171	0.171	N
Figure4_1405		GO:0019725 cell homeostasis	Night	ZT20	0.450182	0	0	0	0	0	0.767004	0.767004	0	0	0	0	0	1	5	1	6674	0.313	0.358629				1				1				1				1				1	1	1034	0.0763	0.171	0.171	N
Figure4_1406		GO:0005771 multivesicular body	Night	ZT20	0.450182	0	0	0	0	0	0.767004	0.767004	0	0	0	0	0	1	5	1	6674	0.313	0.358629				1				1				1				1				1	1	1034	0.0763	0.171	0.171	N
Figure4_1407		GO:0009229 thiamin diphosphate biosynthetic process	Night	ZT20	0.450182	0	0	0	0	0	0.767004	0.767004	0	0	0	0	0	1	5	1	6674	0.313	0.358629				1				1				1				1				1	1	1034	0.0763	0.171	0.171	N
Figure4_1408		GO:0008290 F-actin capping protein complex	Night	ZT20	0.434447	0	0	0	0	0	0.739929	0.739929	0	0	0	0	0	1	6	1	6674	0.338	0.372293				1				1				1				1				1	1	1034	0.0901	0.182	0.182	N
Figure4_1409		GO:0047210 alpha-1,4-glucan-protein synthase (UDP-forming) activity	Night	ZT20	0.434447	0	0	0	0	0	0.739929	0.739929	0	0	0	0	0	1	6	1	6674	0.338	0.372293				1				1				1				1				1	1	1034	0.0901	0.182	0.182	N
Figure4_1410		GO:0042719 mitochondrial intermembrane space protein transporter complex	Night	ZT20	0.434447	0	0	0	0	0	0.739929	0.739929	0	0	0	0	0	1	6	1	6674	0.338	0.372293				1				1				1				1				1	1	1034	0.0901	0.182	0.182	N
Figure4_1411		GO:0051092 activation of NF-kappaB transcription factor	Night	ZT20	0.434447	0	0	0	0	0	0.739929	0.739929	0	0	0	0	0	1	6	1	6674	0.338	0.372293				1				1				1				1				1	1	1034	0.0901	0.182	0.182	N
Figure4_1412		GO:0008658 penicillin binding	Night	ZT20	0.434447	0	0	0	0	0	0.739929	0.739929	0	0	0	0	0	1	6	1	6674	0.338	0.372293				1				1				1				1				1	1	1034	0.0901	0.182	0.182	N
Figure4_1413		GO:0007005 mitochondrion organization and biogenesis	Night	ZT20	0.434447	0	0	0	0	0	0.739929	0.739929	0	0	0	0	0	1	6	1	6674	0.338	0.372293				1				1				1				1				1	1	1034	0.0901	0.182	0.182	N
Figure4_1414		GO:0045739 positive regulation of DNA repair	Night	ZT20	0.434447	0	0	0	0	0	0.739929	0.739929	0	0	0	0	0	1	6	1	6674	0.338	0.372293				1				1				1				1				1	1	1034	0.0901	0.182	0.182	N
Figure4_1415		GO:0016620 oxidoreductase activity, acting on the aldehyde or oxo group of donors, NAD or NADP as acceptor	Night	ZT20	0.434447	0	0	0	0	0	0.739929	0.739929	0	0	0	0	0	1	6	1	6674	0.338	0.372293				1				1				1				1				1	1	1034	0.0901	0.182	0.182	N
Figure4_1416		GO:0019866 organelle inner membrane	Night	ZT20	0.434447	0	0	0	0	0	0.739929	0.739929	0	0	0	0	0	1	6	1	6674	0.338	0.372293				1				1				1				1				1	1	1034	0.0901	0.182	0.182	N
Figure4_1417		GO:0031372 UBC13-MMS2 complex	Night	ZT20	0.434447	0	0	0	0	0	0.739929	0.739929	0	0	0	0	0	1	6	1	6674	0.338	0.372293				1				1				1				1				1	1	1034	0.0901	0.182	0.182	N
Figure4_1418		GO:0045039 protein import into mitochondrial inner membrane	Night	ZT20	0.434447	0	0	0	0	0	0.739929	0.739929	0	0	0	0	0	1	6	1	6674	0.338	0.372293				1				1				1				1				1	1	1034	0.0901	0.182	0.182	N
Figure4_1419		GO:0048032 galacturonate binding	Night	ZT20	0.434447	0	0	0	0	0	0.739929	0.739929	0	0	0	0	0	1	6	1	6674	0.338	0.372293				1				1				1				1				1	1	1034	0.0901	0.182	0.182	N
Figure4_1420		GO:0042147 retrograde transport, endosome to Golgi	Night	ZT20	0.434447	0	0	0	0	0	0.739929	0.739929	0	0	0	0	0	1	6	1	6674	0.338	0.372293				1				1				1				1				1	1	1034	0.0901	0.182	0.182	N
Figure4_1421		GO:0051219 phosphoprotein binding	Night	ZT20	0.428165	0	0	0	0	0	0.716699	0.716699	0	0	0	0	0	1	7	1	6674	0.354	0.375855				1				1				1				1				1	1	1034	0.103	0.192	0.192	N
Figure4_1422		GO:0009636 response to toxin	Night	ZT20	0.428165	0	0	0	0	0	0.716699	0.716699	0	0	0	0	0	1	7	1	6674	0.354	0.375855				1				1				1				1				1	1	1034	0.103	0.192	0.192	N
Figure4_1423		GO:0003714 transcription corepressor activity	Night	ZT20	0.428165	0	0	0	0	0	0.716699	0.716699	0	0	0	0	0	1	7	1	6674	0.354	0.375855				1				1				1				1				1	1	1034	0.103	0.192	0.192	N
Figure4_1424		GO:0009867 jasmonic acid mediated signaling pathway	Night	ZT20	0.428165	0	0	0	0	0	0.716699	0.716699	0	0	0	0	0	1	7	1	6674	0.354	0.375855				1				1				1				1				1	1	1034	0.103	0.192	0.192	N
Figure4_1425		GO:0009653 anatomical structure morphogenesis	Night	ZT20	0.428165	0	0	0	0	0	0.716699	0.716699	0	0	0	0	0	1	7	1	6674	0.354	0.375855				1				1				1				1				1	1	1034	0.103	0.192	0.192	N
Figure4_1426		GO:0030307 positive regulation of cell growth	Night	ZT20	0.428165	0	0	0	0	0	0.716699	0.716699	0	0	0	0	0	1	7	1	6674	0.354	0.375855				1				1				1				1				1	1	1034	0.103	0.192	0.192	N
Figure4_1427		GO:0016272 prefoldin complex	Night	ZT20	0.428165	0	0	0	0	0	0.716699	0.716699	0	0	0	0	0	1	7	1	6674	0.354	0.375855				1				1				1				1				1	1	1034	0.103	0.192	0.192	N
Figure4_1428		GO:0003937 IMP cyclohydrolase activity	Night	ZT20	0.431013	0	0	0	0	0	0.692504	0.692504	0	0	0	0	0	1	8	1	6674	0.364	0.372141				1				1				1				1				1	1	1034	0.116	0.203	0.203	N
Figure4_1429		GO:0008686 3,4-dihydroxy-2-butanone-4-phosphate synthase activity	Night	ZT20	0.431013	0	0	0	0	0	0.692504	0.692504	0	0	0	0	0	1	8	1	6674	0.364	0.372141				1				1				1				1				1	1	1034	0.116	0.203	0.203	N
Figure4_1430		GO:0030970 retrograde protein transport, ER to cytosol	Night	ZT20	0.431013	0	0	0	0	0	0.692504	0.692504	0	0	0	0	0	1	8	1	6674	0.364	0.372141				1				1				1				1				1	1	1034	0.116	0.203	0.203	N
Figure4_1431		GO:0010224 response to UV-B	Night	ZT20	0.431013	0	0	0	0	0	0.692504	0.692504	0	0	0	0	0	1	8	1	6674	0.364	0.372141				1				1				1				1				1	1	1034	0.116	0.203	0.203	N
Figure4_1432		GO:0004455 ketol-acid reductoisomerase activity	Night	ZT20	0.431013	0	0	0	0	0	0.692504	0.692504	0	0	0	0	0	1	8	1	6674	0.364	0.372141				1				1				1				1				1	1	1034	0.116	0.203	0.203	N
Figure4_1433		GO:0000122 negative regulation of transcription from RNA polymerase II promoter	Night	ZT20	0.434567	0	0	0	0	0	0.669586	0.669586	0	0	0	0	0	1	9	1	6674	0.368	0.368				1				1				1				1				1	1	1034	0.129	0.214	0.214	N
Figure4_1434		GO:0006790 sulfur metabolic process	Night	ZT20	0.434567	0	0	0	0	0	0.669586	0.669586	0	0	0	0	0	1	9	1	6674	0.368	0.368				1				1				1				1				1	1	1034	0.129	0.214	0.214	N
Figure4_1435		GO:0006626 protein targeting to mitochondrion	Night	ZT20	0.434567	0	0	0	0	0	0.669586	0.669586	0	0	0	0	0	1	9	1	6674	0.368	0.368				1				1				1				1				1	1	1034	0.129	0.214	0.214	N
Figure4_1436		GO:0047334 diphosphate-fructose-6-phosphate 1-phosphotransferase activity	Night	ZT20	0.434567	0	0	0	0	0	0.669586	0.669586	0	0	0	0	0	1	9	1	6674	0.368	0.368				1				1				1				1				1	1	1034	0.129	0.214	0.214	N
Figure4_1437		GO:0043123 positive regulation of I-kappaB kinase/NF-kappaB cascade	Night	ZT20	0.430974	0	0	0	0	0	0.647817	0.647817	0	0	0	0	0	1	10	1	6674	0.367	0.371059				1				1				1				1				1	1	1034	0.14	0.225	0.225	N
Figure4_1438		GO:0030130 clathrin coat of trans-Golgi network vesicle	Night	ZT20	0.430974	0	0	0	0	0	0.647817	0.647817	0	0	0	0	0	1	10	1	6674	0.367	0.371059				1				1				1				1				1	1	1034	0.14	0.225	0.225	N
Figure4_1439		GO:0009234 menaquinone biosynthetic process	Night	ZT20	0.430974	0	0	0	0	0	0.647817	0.647817	0	0	0	0	0	1	10	1	6674	0.367	0.371059				1				1				1				1				1	1	1034	0.14	0.225	0.225	N
Figure4_1440		GO:0006424 glutamyl-tRNA aminoacylation	Night	ZT20	0.424781	0	0	0	0	0	0.632644	0.632644	0	0	0	0	0	1	11	1	6674	0.363	0.37847				1				1				1				1				1	1	1034	0.152	0.233	0.233	N
Figure4_1441		GO:0035267 NuA4 histone acetyltransferase complex	Night	ZT20	0.424781	0	0	0	0	0	0.632644	0.632644	0	0	0	0	0	1	11	1	6674	0.363	0.37847				1				1				1				1				1	1	1034	0.152	0.233	0.233	N
Figure4_1442		GO:0006635 fatty acid beta-oxidation	Night	ZT20	0.429428	0	0	0	0	0	0.619789	0.619789	0	0	0	0	0	1	12	1	6674	0.356	0.375226				1				1				1				1				1	1	1034	0.163	0.24	0.24	N
Figure4_1443		GO:0001558 regulation of cell growth	Night	ZT20	0.429428	0	0	0	0	0	0.619789	0.619789	0	0	0	0	0	1	12	1	6674	0.356	0.375226				1				1				1				1				1	1	1034	0.163	0.24	0.24	N
Figure4_1444		GO:0007267 cell-cell signaling	Night	ZT20	0.429428	0	0	0	0	0	0.619789	0.619789	0	0	0	0	0	1	12	1	6674	0.356	0.375226				1				1				1				1				1	1	1034	0.163	0.24	0.24	N
Figure4_1445		GO:0005815 microtubule organizing center	Night	ZT20	0.426598	0	0	0	0	0	0.607303	0.607303	0	0	0	0	0	1	13	1	6674	0.346	0.378703				1				1				1				1				1	1	1034	0.174	0.247	0.247	N
Figure4_1446		GO:0009678 hydrogen-translocating pyrophosphatase activity	Night	ZT20	0.42447	0	0	0	0	0	0.600326	0.600326	0	0	0	0	0	1	14	1	6674	0.335	0.38157				1				1				1				1				1	1	1034	0.184	0.251	0.251	N
Figure4_1447		GO:0006890 retrograde vesicle-mediated transport, Golgi to ER	Night	ZT20	0.438774	0	0	0	0	0	0.578396	0.578396	0	0	0	0	0	1	16	1	6674	0.309	0.369906				1				1				1				1				1	1	1034	0.203	0.264	0.264	N
Figure4_1448		GO:0035091 phosphoinositide binding	Night	ZT20	0.561593	0	0	0	0	0	0.480172	0.561593	0	0	0	0	0	1	29	1	6674	0.139	0.281402				1				1				1				1				1	1	1034	0.297	0.331	0.274414	N
Figure4_1449		GO:0006542 glutamine biosynthetic process	Night	ZT20	0.477678	0	0	0	0	0	0.554396	0.554396	0	0	0	0	0	1	18	1	6674	0.281	0.338956				1				1				1				1				1	1	1034	0.221	0.279	0.279	N
Figure4_1450		GO:0006568 tryptophan metabolic process	Night	ZT20	0.470364	0	0	0	0	0	0.546682	0.546682	0	0	0	0	0	1	19	1	6674	0.266	0.346358				1				1				1				1				1	1	1034	0.23	0.284	0.284	N
Figure4_1451		GO:0050897 cobalt ion binding	Night	ZT20	0.470364	0	0	0	0	0	0.546682	0.546682	0	0	0	0	0	1	19	1	6674	0.266	0.346358				1				1				1				1				1	1	1034	0.23	0.284	0.284	N
Figure4_1452		GO:0030435 sporulation	Night	ZT20	0.470364	0	0	0	0	0	0.546682	0.546682	0	0	0	0	0	1	19	1	6674	0.266	0.346358				1				1				1				1				1	1	1034	0.23	0.284	0.284	N
Figure4_1453		GO:0004360 glutamine-fructose-6-phosphate transaminase (isomerizing) activity	Night	ZT20	0.470364	0	0	0	0	0	0.546682	0.546682	0	0	0	0	0	1	19	1	6674	0.266	0.346358				1				1				1				1				1	1	1034	0.23	0.284	0.284	N
Figure4_1454		GO:0006461 protein complex assembly	Night	ZT20	0.539493	0	0	0	0	0	0.482804	0.539493	0	0	0	0	0	1	28	1	6674	0.15	0.297771				1				1				1				1				1	1	1034	0.292	0.329	0.28874	N
Figure4_1455		GO:0006801 superoxide metabolic process	Night	ZT20	0.531053	0	0	0	0	0	0.508638	0.531053	0	0	0	0	0	1	24	1	6674	0.197	0.302822				1				1				1				1				1	1	1034	0.267	0.31	0.294406	N
Figure4_1456		GO:0048481 ovule development	Night	ZT20	0.507306	0	0	0	0	0	0.514279	0.514279	0	0	0	0	0	1	23	1	6674	0.21	0.320255				1				1				1				1				1	1	1034	0.26	0.306	0.306	N
Figure4_1457		GO:0051016 barbed-end actin filament capping	Night	ZT20	0.507306	0	0	0	0	0	0.514279	0.514279	0	0	0	0	0	1	23	1	6674	0.21	0.320255				1				1				1				1				1	1	1034	0.26	0.306	0.306	N
Figure4_1458		GO:0005783 endoplasmic reticulum	Night	ZT20	1.0867	0.603623	0.682649	0.701147	0.892112	0.602411	2.96658	2.96658	0.203475	0.230113	0.236349	0.300721	0.203066	1	403	56	6674	0.00912	0.0889969	8	1106	0.133	0.249102	11	1713	0.119738	0.207659	1	573	0.0908	0.199	15	1520	0.0315403	0.1282	6	990	0.159091	0.249798	19	1034	4.54e-05	0.00108	0.00108	Y
Figure4_1459		Nucleotide transport and metabolism (KOGS)	Night	ZT20	0.926129	0.60243	0.685461	0.551294	0.618277	0.588912	2.45223	2.45223	0.245667	0.279526	0.224814	0.252129	0.240154	1	273	38	6674	0.0193	0.123705	6	1106	0.141	0.249787	5	1713	0.109426	0.206319	3	573	0.215	0.281	7	1520	0.148017	0.240837	3	990	0.178105	0.257684	14	1034	0.000181	0.00353	0.00353	Y
Figure4_1460	Figure5_066	GO:0005515 protein binding	Night	ZT20	3.53345	1.24194	2.10333	0.882729	0.699071	1.20818	4.02228	4.02228	0.308764	0.52292	0.21946	0.1738	0.300373	1	739	119	6674	5.36e-06	0.000273833	22	1106	0.00676	0.057288	35	1713	0.000807562	0.00788266	11	573	0.0396	0.131	16	1520	0.0886604	0.199953	20	990	0.00784484	0.0619182	31	1034	2.69e-06	9.5e-05	9.5e-05	Y
Figure4_1461		GO:0005524 ATP binding	Night	ZT20	0.955796	0.536238	1.12083	0	0.622912	0.496334	2.33255	2.33255	0.229894	0.480516	0	0.267052	0.212786	1	127	21	6674	0.0153	0.116053	3	1106	0.2	0.290912	8	1713	0.016543	0.0757134				1	1	1520	0.139981	0.23828	2	990	0.270928	0.318908	9	1034	0.000268	0.00465	0.00465	Y
Figure4_1462		GO:0050662 coenzyme binding	Night	ZT20	0.923855	0.567197	0.853981	0.818156	0.639047	0.517586	1.6925	1.6925	0.335123	0.504567	0.4834	0.377575	0.305811	1	172	26	6674	0.0194	0.123889	4	1106	0.171	0.270897	8	1713	0.0545647	0.139965	4	573	0.0534	0.152	2	1520	0.132728	0.22959	2	990	0.243218	0.303679	9	1034	0.00196	0.0203	0.0203	Y
Figure4_1463		GO:0006486 protein amino acid glycosylation	Night	ZT20	0.581144	0.487757	0	0	0.634464	0.441495	0.8041	0.8041	0.606587	0	0	0.789036	0.549055	1	97	10	6674	0.124	0.267896	2	1106	0.265	0.32527				1				1	4	1520	0.122416	0.232025	1	990	0.330313	0.36183	4	1034	0.0557	0.157	0.157	N
Figure4_1464		GO:0015662 ATPase activity, coupled to transmembrane movement of ions, phosphorylative mechanism	Night	ZT20	0.615205	0.545169	0.684786	0	0	0.481683	0.714443	0.714443	0.763069	0.958489	0	0	0.674209	1	120	13	6674	0.11	0.247821	3	1106	0.191	0.284991	5	1713	0.120087	0.20664				1				1	1	990	0.283582	0.32985	4	1034	0.0893	0.193	0.193	N
Figure4_1465	Figure5_067	GO:0008643 carbohydrate transport	Night	ZT20	2.64767	0.754057	1.17827	0.428291	0.632576	0.626933	1.85387	2.64767	0.406747	0.63557	0.231025	0.341219	0.338175	1	98	25	6674	5.81e-05	0.00214723	4	1106	0.0668	0.176174	7	1713	0.0137118	0.0663338	1	573	0.366	0.373	4	1520	0.124475	0.233036	3	990	0.132463	0.236084	7	1034	0.00116	0.014	0.00225076	Y
Figure4_1466		GO:0016769 transferase activity, transferring nitrogenous groups	Night	ZT20	0.912036	0.521453	0.488848	0.437707	0.504093	0.430433	1.92812	1.92812	0.270447	0.253537	0.227013	0.261443	0.22324	1	68	13	6674	0.0178	0.127763	2	1106	0.218	0.300987	1	1713	0.288566	0.324453	1	573	0.335	0.365	2	1520	0.261979	0.313262	1	990	0.366966	0.371165	6	1034	0.000915	0.0118	0.0118	Y
Figure4_1467		GO:0008378 galactosyltransferase activity	Night	ZT20	0.542795	0.544357	0	0	0	0.431133	0.59176	0.59176	0.919895	0	0	0	0.72856	1	60	5	6674	0.148	0.29515	2	1106	0.195	0.285524				1				1				1	1	990	0.367633	0.370567	2	1034	0.183	0.256	0.256	N
Figure4_1468		GO:0046873 metal ion transporter activity	Night	ZT20	0.612335	0.549522	0.510366	0	0.431858	0.429588	0.798603	0.798603	0.688104	0.639074	0	0.540767	0.537924	1	58	9	6674	0.0759	0.247816	2	1106	0.189	0.282149	2	1713	0.258101	0.308769				1	1	1520	0.343994	0.369949	1	990	0.36684	0.371888	3	1034	0.0566	0.159	0.159	N
Figure4_1469		GO:0048037 cofactor binding	Night	ZT20	0.779367	0.741801	0	0	0.665168	0.498153	1.29671	1.29671	0.572064	0	0	0.512966	0.384168	1	25	6	6674	0.0351	0.168422	2	1106	0.0631	0.181217				1				1	2	1520	0.100915	0.216188	1	990	0.266921	0.317575	3	1034	0.00782	0.0505	0.0505	Y
Figure4_1470		GO:0031177 phosphopantetheine binding	Night	ZT20	0.809261	0.759349	0	0	0.680371	0.504292	1.30892	1.30892	0.580135	0	0	0.519796	0.385274	1	24	6	6674	0.0305	0.157206	2	1106	0.0592	0.174041				1				1	2	1520	0.0952952	0.208751	1	990	0.260341	0.313118	3	1034	0.00704	0.0491	0.0491	Y
Figure4_1471		GO:0000036 acyl carrier activity	Night	ZT20	0.630576	0.759349	0	0	0.447748	0.504292	1.30892	1.30892	0.580135	0	0	0.342075	0.385274	1	24	5	6674	0.0714	0.238046	2	1106	0.0592	0.174041				1				1	1	1520	0.325963	0.356658	1	990	0.260341	0.313118	3	1034	0.00704	0.0491	0.0491	Y
Figure4_1472		GO:0016818 hydrolase activity, acting on acid anhydrides, in phosphorus-containing anhydrides	Night	ZT20	0.630576	0.759349	0	0	0	0.504292	0.821023	0.821023	0.924881	0	0	0	0.614224	1	24	5	6674	0.0714	0.238046	2	1106	0.0592	0.174041				1				1				1	1	990	0.260341	0.313118	2	1034	0.0532	0.151	0.151	N
Figure4_1473	Figure5_068	GO:0016301 kinase activity	Night	ZT20	0	3.81763	5.7061	1.00524	0.794951	2.5014	14.3665	14.3665	0.265731	0.39718	0.0699712	0.0553336	0.174113	1	2538	438	6674	5.01206e-22	2.90079e-19	76	1106	4.4e-06	0.000152185	117	1713	3.21065e-08	1.96741e-06	31	573	0.0221	0.0988	66	1520	0.043498	0.160342	64	990	0.000103405	0.00315208	105	1034	2.25e-17	4.3e-15	4.3e-15	Y
Figure4_1474	Figure5_069	GO:0009736 cytokinin mediated signaling	Night	ZT20	1.07862	1.04891	0.427755	0	0	0.476754	2.56384	2.56384	0.409116	0.166842	0	0	0.185953	1	29	8	6674	0.00956	0.0902485	3	1106	0.0135	0.0893499	1	1713	0.35924	0.373461				1				1	1	990	0.290593	0.333615	5	1034	0.000131	0.00273	0.00273	Y
Figure4_1475	Figure5_070	Signal transduction mechanisms (KOGS)	Night	ZT20	0	9.37442	6.30946	0.946922	1.25308	2.18861	17.6696	17.6696	0.53054	0.35708	0.0535905	0.0709174	0.123863	1	3555	612	6674	3.53164e-30	6.13161e-27	122	1106	2.93e-12	4.22258e-10	155	1713	7.55819e-09	4.90393e-07	40	573	0.0288	0.113	104	1520	0.00710363	0.0558366	81	990	0.000300413	0.0064772	140	1034	4.49e-21	2.14e-18	2.14e-18	Y
Figure4_1476		GO:0050896 response to stimulus	Night	ZT20	2.03275	0.427412	0.863988	0.423659	1.51857	0	2.20901	2.20901	0.193485	0.39112	0.191787	0.687443	0	1	80	20	6674	0.000348	0.00929963	1	1106	0.344	0.373756	5	1713	0.0473696	0.136777	1	573	0.353	0.377	7	1520	0.00300441	0.0302992				1	7	1034	0.000375	0.00618	0.00618	Y
Figure4_1477	Figure5_071	GO:0000156 two-component response regulator activity	Night	ZT20	0.925332	0.495707	0.665395	0.421361	0.570808	0	2.12494	2.12494	0.233281	0.313136	0.198293	0.268623	0	1	84	15	6674	0.0192	0.12352	2	1106	0.25	0.319369	4	1713	0.117539	0.216075	1	573	0.357	0.379	3	1520	0.184715	0.268653				1	7	1034	0.000495	0.0075	0.0075	Y
Figure4_1478		GO:0008601 protein phosphatase type 2A regulator activity	Night	ZT20	0.624854	0.43006	0.43383	0	0.430677	0	1.54212	1.54212	0.278876	0.281321	0	0.279276	0	1	37	6	6674	0.102	0.244041	1	1106	0.341	0.371484	1	1713	0.367939	0.368273				1	1	1520	0.366099	0.370957				1	4	1034	0.00318	0.0287	0.0287	Y
Figure4_1479		GO:0000159 protein phosphatase type 2A complex	Night	ZT20	0.611199	0.42945	0.432991	0	0.431321	0	1.51999	1.51999	0.282534	0.284864	0	0.283765	0	1	38	6	6674	0.108	0.244584	1	1106	0.344	0.372006	1	1713	0.367647	0.368985				1	1	1520	0.366942	0.370407				1	4	1034	0.00348	0.0302	0.0302	Y
Figure4_1480		GO:0000155 two-component sensor activity	Night	ZT20	1.1682	0.424873	0.707378	0	0.726534	0	1.35164	1.35164	0.314339	0.523348	0	0.53752	0	1	45	11	6674	0.00654	0.0742482	1	1106	0.359	0.375947	3	1713	0.0914134	0.196165				1	3	1520	0.0733948	0.187701				1	4	1034	0.0061	0.0445	0.0445	Y
Figure4_1481		GO:0004674 protein serine/threonine kinase activity	Night	ZT20	0.931162	0.426167	0.696531	0	0.552723	0	1.33442	1.33442	0.319365	0.521974	0	0.414205	0	1	46	10	6674	0.0167	0.122396	1	1106	0.361	0.374829	3	1713	0.0950016	0.201126				1	2	1520	0.204883	0.280076				1	4	1034	0.00655	0.0463	0.0463	Y
Figure4_1482		GO:0018106 peptidyl-histidine phosphorylation	Night	ZT20	0.931162	0.426167	0.696531	0	0.552723	0	1.33442	1.33442	0.319365	0.521974	0	0.414205	0	1	46	10	6674	0.0167	0.122396	1	1106	0.361	0.374829	3	1713	0.0950016	0.201126				1	2	1520	0.204883	0.280076				1	4	1034	0.00655	0.0463	0.0463	Y
Figure4_1483	Figure5_072	GO:0000062 acyl-CoA binding	Night	ZT20	0.883494	0.848841	0	0	0	0	2.50446	2.50446	0.338932	0	0	0	0	1	16	5	6674	0.0221	0.135646	2	1106	0.0303	0.141631				1				1				1				1	4	1034	0.000157	0.00313	0.00313	Y
Figure4_1484		GO:0006644 phospholipid metabolic process	Night	ZT20	0.950575	0.497692	1.12806	0	0	0	1.44249	1.44249	0.345022	0.782022	0	0	0	1	20	6	6674	0.0157	0.117547	1	1106	0.249	0.317912	3	1713	0.0159322	0.0744626				1				1				1	3	1034	0.00435	0.0361	0.0361	Y
Figure4_1485		GO:0005618 cell wall	Night	ZT20	0.664558	0.433744	0.5096	0.422508	0.64971	0	1.11182	1.11182	0.390121	0.458347	0.380015	0.584366	0	1	89	13	6674	0.0622	0.219596	1	1106	0.326	0.368346	2	1713	0.259398	0.309314	1	573	0.361	0.378	4	1520	0.10541	0.224022				1	5	1034	0.0133	0.0773	0.0773	Y
Figure4_1486		GO:0006071 glycerol metabolic process	Night	ZT20	0.577696	0.438442	0.429694	0	0	0	1.0804	1.0804	0.405815	0.397718	0	0	0	1	32	5	6674	0.128	0.270811	1	1106	0.322	0.364383	1	1713	0.365055	0.371797				1				1				1	3	1034	0.0146	0.0831	0.0831	Y
Figure4_1487		GO:0043087 regulation of GTPase activity	Night	ZT20	0.76151	0.815606	0.535158	0.493495	0	0	1.8729	1.8729	0.435479	0.285739	0.263493	0	0	1	47	9	6674	0.0371	0.175593	3	1106	0.0419	0.152895	2	1713	0.229237	0.291636	1	573	0.281	0.321				1				1	5	1034	0.00109	0.0134	0.0134	Y
Figure4_1488		GO:0003725 double-stranded RNA binding	Night	ZT20	0.644774	0.426087	0.535158	0	0.550139	0	0.886057	0.886057	0.480881	0.603978	0	0.620885	0	1	47	8	6674	0.0664	0.229298	1	1106	0.362	0.374898	2	1713	0.229237	0.291636				1	2	1520	0.208741	0.281748				1	3	1034	0.0361	0.13	0.13	N
Figure4_1489		GO:0009908 flower development	Night	ZT20	0.624668	0.425476	0.506071	0	0.624947	0	0.74958	0.74958	0.567619	0.675139	0	0.83373	0	1	66	9	6674	0.103	0.242756	1	1106	0.363	0.375426	2	1713	0.2683	0.311838				1	3	1520	0.138883	0.237166				1	3	1034	0.0731	0.178	0.178	N
Figure4_1490		GO:0030552 cAMP binding	Night	ZT20	0.469496	0.497692	0	0	0	0	0.869666	0.869666	0.57228	0	0	0	0	1	20	2	6674	0.269	0.34637	1	1106	0.249	0.317912				1				1				1				1	2	1034	0.0394	0.135	0.135	N
Figure4_1491		GO:0030553 cGMP binding	Night	ZT20	0.469496	0.497692	0	0	0	0	0.869666	0.869666	0.57228	0	0	0	0	1	20	2	6674	0.269	0.34637	1	1106	0.249	0.317912				1				1				1				1	2	1034	0.0394	0.135	0.135	N
Figure4_1492		GO:0009514 glyoxysome	Night	ZT20	0.53511	0.497692	0	0	0	0	0.869666	0.869666	0.57228	0	0	0	0	1	20	3	6674	0.192	0.300454	1	1106	0.249	0.317912				1				1				1				1	2	1034	0.0394	0.135	0.135	N
Figure4_1493		GO:0008889 glycerophosphodiester phosphodiesterase activity	Night	ZT20	0.525839	0.460465	0.428754	0	0	0	0.793174	0.793174	0.580535	0.540555	0	0	0	1	27	4	6674	0.162	0.305863	1	1106	0.297	0.346365	1	1713	0.353347	0.372602				1				1				1	2	1034	0.064	0.161	0.161	N
Figure4_1494		GO:0006825 copper ion transport	Night	ZT20	0.629408	0.454123	0.427782	0	0.43323	0	0.772113	0.772113	0.588156	0.554041	0	0.561097	0	1	28	5	6674	0.101	0.242316	1	1106	0.302	0.351461	1	1713	0.356509	0.373437				1	1	1520	0.344978	0.368782				1	2	1034	0.0677	0.169	0.169	N
Figure4_1495		GO:0006506 GPI anchor biosynthetic process	Night	ZT20	0.493513	0.464444	0	0	0	0	0.779892	0.779892	0.595524	0	0	0	0	1	26	3	6674	0.222	0.330149	1	1106	0.291	0.343207				1				1				1				1	2	1034	0.0603	0.166	0.166	N
Figure4_1496		GO:0005669 transcription factor TFIID complex	Night	ZT20	0.52199	0.432065	0	0	0	0	0.716699	0.716699	0.602854	0	0	0	0	1	36	3	6674	0.202	0.30914	1	1106	0.337	0.369773				1				1				1				1	2	1034	0.098	0.192	0.192	N
Figure4_1497		GO:0016308 1-phosphatidylinositol-4-phosphate 5-kinase activity	Night	ZT20	0.529371	0.42945	0.572652	0	0	0	0.709965	0.709965	0.604889	0.806591	0	0	0	1	38	4	6674	0.195	0.304053	1	1106	0.344	0.372006	2	1713	0.191844	0.267515				1				1				1	2	1034	0.106	0.195	0.195	N
Figure4_1498		GO:0003955 NAD(P)H dehydrogenase (quinone) activity	Night	ZT20	0.624854	0.43006	0.43383	0	0.5948	0	0.701147	0.701147	0.613367	0.618743	0	0.848324	0	1	37	6	6674	0.102	0.244041	1	1106	0.341	0.371484	1	1713	0.367939	0.368273				1	2	1520	0.165037	0.254214				1	2	1034	0.102	0.199	0.199	N
Figure4_1499		GO:0006631 fatty acid metabolic process	Night	ZT20	0.565635	0.605869	0.720497	0	0	0	0.886057	0.886057	0.683781	0.81315	0	0	0	1	44	6	6674	0.137	0.279964	2	1106	0.14	0.247817	3	1713	0.0878304	0.190328				1				1				1	3	1034	0.0312	0.13	0.13	N
Figure4_1500		GO:0016192 vesicle-mediated transport	Night	ZT20	0.569975	0.491309	0.508395	0	0.503552	0	0.696804	0.696804	0.705089	0.72961	0	0.72266	0	1	83	9	6674	0.132	0.275582	2	1106	0.249	0.32262	2	1713	0.266024	0.310174				1	2	1520	0.270814	0.313652				1	3	1034	0.11	0.201	0.201	N
Figure4_1501		GO:0005777 peroxisome	Night	ZT20	0.626169	0.619147	0.563944	0	0.574058	0	0.872895	0.872895	0.709303	0.646062	0	0.657649	0	1	83	12	6674	0.0699	0.239953	3	1106	0.122	0.240355	3	1713	0.202163	0.272933				1	3	1520	0.182589	0.26665				1	4	1034	0.0377	0.134	0.134	N
Figure4_1502		GO:0005905 coated pit	Night	ZT20	0.788524	1.18603	0	0	0.430135	0	1.33442	1.33442	0.888796	0	0	0.322339	0	1	46	9	6674	0.034	0.164966	4	1106	0.00814	0.065159				1				1	1	1520	0.365513	0.37142				1	4	1034	0.00655	0.0463	0.0463	Y
Figure4_1503		GO:0016559 peroxisome fission	Night	ZT20	0.576514	0.652404	0	0	0	0	0.716699	0.716699	0.91029	0	0	0	0	1	7	2	6674	0.133	0.273074	1	1106	0.11	0.222636				1				1				1				1	1	1034	0.103	0.192	0.192	N
Figure4_1504		GO:0004326 tetrahydrofolylpolyglutamate synthase activity	Night	ZT20	0.576514	0.652404	0	0	0	0	0.716699	0.716699	0.91029	0	0	0	0	1	7	2	6674	0.133	0.273074	1	1106	0.11	0.222636				1				1				1				1	1	1034	0.103	0.192	0.192	N
Figure4_1505		GO:0019901 protein kinase binding	Night	ZT20	0.561565	0.536751	0	0	0.515169	0	0.58838	0.58838	0.912252	0	0	0.875572	0	1	15	3	6674	0.138	0.281015	1	1106	0.204	0.290569				1				1	1	1520	0.253668	0.305373				1	1	1034	0.194	0.258	0.258	N
Figure4_1506		GO:0019363 pyridine nucleotide biosynthetic process	Night	ZT20	0.619773	0.678843	0	0	0	0	0.739929	0.739929	0.917445	0	0	0	0	1	6	2	6674	0.108	0.244584	1	1106	0.0957	0.209487				1				1				1				1	1	1034	0.0901	0.182	0.182	N
Figure4_1507		GO:0008551 cadmium-exporting ATPase activity	Night	ZT20	0.619773	0.678843	0	0	0	0	0.739929	0.739929	0.917445	0	0	0	0	1	6	2	6674	0.108	0.244584	1	1106	0.0957	0.209487				1				1				1				1	1	1034	0.0901	0.182	0.182	N
Figure4_1508		GO:0046870 cadmium ion binding	Night	ZT20	0.619773	0.678843	0	0	0	0	0.739929	0.739929	0.917445	0	0	0	0	1	6	2	6674	0.108	0.244584	1	1106	0.0957	0.209487				1				1				1				1	1	1034	0.0901	0.182	0.182	N
Figure4_1509		GO:0008691 3-hydroxybutyryl-CoA dehydrogenase activity	Night	ZT20	0.638295	1.01226	0	0	0	0	1.10237	1.10237	0.918254	0	0	0	0	1	1	1	6674	0.0961	0.238465	1	1106	0.0174	0.097217				1				1				1				1	1	1034	0.0163	0.079	0.079	Y
Figure4_1510		GO:0005802 Golgi trans face	Night	ZT20	0.531951	0.598747	0	0	0	0	0.647817	0.647817	0.924253	0	0	0	0	1	10	2	6674	0.196	0.302355	1	1106	0.149	0.251914				1				1				1				1	1	1034	0.14	0.225	0.225	N
Figure4_1511		GO:0006487 protein amino acid N-linked glycosylation	Night	ZT20	0.638563	0.57402	0	0	0.544152	0	0.619789	0.638563	0.926155	0	0	0.877964	0	1	12	3	6674	0.0977	0.237018	1	1106	0.172	0.266673				1				1	1	1520	0.218319	0.285659				1	1	1034	0.163	0.24	0.229846	N
Figure4_1512		GO:0004325 ferrochelatase activity	Night	ZT20	0.506927	0.791557	0	0	0	0	0.853872	0.853872	0.927021	0	0	0	0	1	3	1	6674	0.233	0.320191	1	1106	0.0504	0.161601				1				1				1				1	1	1034	0.0473	0.14	0.14	N
Figure4_1513		GO:0004518 nuclease activity	Night	ZT20	0.778709	0.791557	0	0	0	0	0.853872	0.853872	0.927021	0	0	0	0	1	3	2	6674	0.0374	0.169618	1	1106	0.0504	0.161601				1				1				1				1	1	1034	0.0473	0.14	0.14	N
Figure4_1514		GO:0004014 adenosylmethionine decarboxylase activity	Night	ZT20	0.469496	0.497692	0	0	0	0	0.536107	0.536107	0.928345	0	0	0	0	1	20	2	6674	0.269	0.34637	1	1106	0.249	0.317912				1				1				1				1	1	1034	0.238	0.291	0.291	N
Figure4_1515		GO:0004470 malic enzyme activity	Night	ZT20	0.610905	0.787037	0.454139	0	0	0	0.847712	0.847712	0.928426	0.535724	0	0	0	1	21	4	6674	0.112	0.249415	2	1106	0.0478	0.163291	1	1713	0.324046	0.351448				1				1				1	2	1034	0.0428	0.142	0.142	N
Figure4_1516		GO:0004557 alpha-galactosidase activity	Night	ZT20	0.587043	0.587454	0.543415	0	0	0	0.632644	0.632644	0.928569	0.858959	0	0	0	1	11	3	6674	0.0838	0.252271	1	1106	0.161	0.258551	1	1713	0.223364	0.286144				1				1				1	1	1034	0.152	0.233	0.233	N
Figure4_1517		GO:0003830 beta-1,4-mannosylglycoprotein 4-beta-N-acetylglucosaminyltransferase activity	Night	ZT20	0.676179	0.757496	0	0	0	0	0.801343	0.801343	0.945284	0	0	0	0	1	4	2	6674	0.0597	0.213812	1	1106	0.0661	0.174785				1				1				1				1	1	1034	0.0621	0.158	0.158	N
Figure4_1518		GO:0008023 transcription elongation factor complex	Night	ZT20	0.47909	0.757496	0	0	0	0	0.801343	0.801343	0.945284	0	0	0	0	1	4	1	6674	0.279	0.337481	1	1106	0.0661	0.174785				1				1				1				1	1	1034	0.0621	0.158	0.158	N
Figure4_1519		GO:0007140 male meiosis	Night	ZT16	0.561119	0	0	0	0	0.954825	0.928118	0.954825	0	0	0	0	1	0.97203	2	1	6674	0.173	0.284027				1				1				1				1	1	990	0.0307531	0.110962	1	1034	0.0321	0.118	0.110962	N
Figure4_1520		GO:0047654 alliin lyase activity	Night	ZT16	0.778709	0	0	0	0	0.863321	0.853872	0.863321	0	0	0	0	1	0.989054	3	2	6674	0.0374	0.169618				1				1				1				1	1	990	0.045404	0.136987	1	1034	0.0473	0.14	0.136987	N
Figure4_1521		GO:0000012 single strand break repair	Night	ZT16	0.778709	0	0	0	0	0.863321	0.853872	0.863321	0	0	0	0	1	0.989054	3	2	6674	0.0374	0.169618				1				1				1				1	1	990	0.045404	0.136987	1	1034	0.0473	0.14	0.136987	N
Figure4_1522		GO:0050832 defense response to fungus	Night	ZT16	0.610346	0	0	0	0	0.465257	0.465974	0.610346	0	0	0	0	0.998461	1	32	1	6674	0.112	0.249415				1				1				1				1	1	990	0.305751	0.342565	1	1034	0.312	0.342	0.245275	N
Figure4_1523		GO:0015085 calcium ion transporter activity	Other	ZT04	0.493583	0	0.647068	0	0	0	0.480172	0.647068	0	1	0	0	0	0.742074	29	3	6674	0.224	0.330015				1	2	1713	0.143039	0.225389				1				1				1	1	1034	0.297	0.331	0.225389	N
Figure4_1524		GO:0010005 cortical microtubule, transverse to long axis	Other	ZT04	0.525614	0	0.777994	0	0	0	0.565431	0.777994	0	1	0	0	0	0.726781	17	3	6674	0.163	0.306088				1	2	1713	0.0683233	0.166727				1				1				1	1	1034	0.213	0.272	0.166727	N
Figure4_1525		GO:0004476 mannose-6-phosphate isomerase activity	Other	ZT04	0.583017	0	0.849035	0	0	0	0.600326	0.849035	0	1	0	0	0	0.707069	14	3	6674	0.125	0.267395				1	2	1713	0.0503125	0.141568				1				1				1	1	1034	0.184	0.251	0.141568	N
Figure4_1526		GO:0006014 D-ribose metabolic process	Other	ZT04	0.561565	0	0.846228	0	0	0	0.58838	0.846228	0	1	0	0	0	0.695298	15	3	6674	0.138	0.281015				1	2	1713	0.0561935	0.142486				1				1				1	1	1034	0.194	0.258	0.142486	N
Figure4_1527		GO:0004748 ribonucleoside-diphosphate reductase activity	Other	ZT04	0.561565	0	0.846228	0	0	0	0.58838	0.846228	0	1	0	0	0	0.695298	15	3	6674	0.138	0.281015				1	2	1713	0.0561935	0.142486				1				1				1	1	1034	0.194	0.258	0.142486	N
Figure4_1528		GO:0051322 anaphase	Other	ZT04	0.638563	0	0.928104	0	0	0	0.619789	0.928104	0	1	0	0	0	0.667801	12	3	6674	0.0977	0.237018				1	2	1713	0.0390493	0.118004				1				1				1	1	1034	0.163	0.24	0.118004	N
Figure4_1529		GO:0001578 microtubule bundle formation	Other	ZT04	0.638563	0	0.928104	0	0	0	0.619789	0.928104	0	1	0	0	0	0.667801	12	3	6674	0.0977	0.237018				1	2	1713	0.0390493	0.118004				1				1				1	1	1034	0.163	0.24	0.118004	N
Figure4_1530		GO:0031116 positive regulation of microtubule polymerization	Other	ZT04	0.638563	0	0.928104	0	0	0	0.619789	0.928104	0	1	0	0	0	0.667801	12	3	6674	0.0977	0.237018				1	2	1713	0.0390493	0.118004				1				1				1	1	1034	0.163	0.24	0.118004	N
Figure4_1531		GO:0007020 microtubule nucleation	Other	ZT04	0.638563	0	0.928104	0	0	0	0.619789	0.928104	0	1	0	0	0	0.667801	12	3	6674	0.0977	0.237018				1	2	1713	0.0390493	0.118004				1				1				1	1	1034	0.163	0.24	0.118004	N
Figure4_1532		GO:0047274 galactinol-sucrose galactosyltransferase activity	Other	ZT04	0.587043	0	0.969802	0	0	0	0.632644	0.969802	0	1	0	0	0	0.652343	11	3	6674	0.0838	0.252271				1	2	1713	0.033725	0.107201				1				1				1	1	1034	0.152	0.233	0.107201	N
Figure4_1533		GO:0006659 phosphatidylserine biosynthetic process	Other	ZT04	0.738695	0	1.07173	0	0	0	0.692504	1.07173	0	1	0	0	0	0.646153	8	3	6674	0.0444	0.185391				1	2	1713	0.0193683	0.0847748				1				1				1	1	1034	0.116	0.203	0.0847748	Y
Figure4_1534		GO:0005452 inorganic anion exchanger activity	Other	ZT04	0.530049	0	0.821393	0	0	0	0.452225	0.821393	0	1	0	0	0	0.550559	36	4	6674	0.195	0.304053				1	3	1713	0.0599109	0.150872				1				1				1	1	1034	0.329	0.353	0.150872	N
Figure4_1535		GO:0008375 acetylglucosaminyltransferase activity	Other	ZT04	0.588833	0	1.05791	0	0	0	0.521434	1.05791	0	1	0	0	0	0.492889	22	4	6674	0.122	0.264562				1	3	1713	0.0200739	0.087516				1				1				1	1	1034	0.253	0.301	0.087516	Y
Figure4_1536		GO:0007010 cytoskeleton organization and biogenesis	Other	ZT04	0.60215	0	0.435059	0	0	0.426103	0.432974	0.60215	0	1	0	0	0.979412	0.995206	51	3	6674	0.116	0.256678				1	1	1713	0.345258	0.367232				1				1	1	990	0.360466	0.374884	1	1034	0.363	0.369	0.249948	N
Figure4_1537		GO:0009073 aromatic amino acid family biosynthetic process	Other	ZT04	0.615281	0	0.702422	0	0.544072	0	0.645892	0.702422	0	1	0	0.774565	0	0.91952	48	7	6674	0.11	0.247821				1	3	1713	0.102176	0.198416				1	2	1520	0.21248	0.285712				1	2	1034	0.143	0.226	0.198416	N
Figure4_1538		GO:0004740 [pyruvate dehydrogenase (lipoamide)] kinase activity	Other	ZT04	1.03668	0	0.884544	0	0.844351	0	0.607303	1.03668	0	1	0	0.954561	0	0.686572	13	5	6674	0.0108	0.100319				1	2	1713	0.0445884	0.130454				1	2	1520	0.0365455	0.143103				1	1	1034	0.174	0.247	0.0919012	Y
Figure4_1539		GO:0000910 cytokinesis	Other	ZT04	0.544613	0	0.664967	0	0	0.498153	0.50307	0.664967	0	1	0	0	0.74914	0.756534	25	4	6674	0.147	0.293831				1	2	1713	0.118635	0.216288				1				1	1	990	0.266921	0.317575	1	1034	0.274	0.314	0.216288	N
Figure4_1540		GO:0006826 iron ion transport	Other	ZT04	0.611409	0	0.930913	0	0.433752	0	0.480172	0.930913	0	1	0	0.465943	0	0.515808	29	5	6674	0.108	0.244584				1	3	1713	0.0379472	0.117243				1	1	1520	0.348699	0.368339				1	1	1034	0.297	0.331	0.117243	N
Figure4_1541		GO:0004565 beta-galactosidase activity	Other	ZT04	0.595362	0	1.00983	0	0	0.494392	0.49485	1.00983	0	1	0	0	0.48958	0.490034	26	5	6674	0.086	0.257112				1	3	1713	0.0296921	0.0977623				1				1	1	990	0.273229	0.320338	1	1034	0.28	0.32	0.0977623	Y
Figure4_1542		GO:0000139 Golgi membrane	Other	ZT04	0.595362	0	1.00983	0	0.43901	0	0.49485	1.00983	0	1	0	0.434737	0	0.490034	26	5	6674	0.086	0.257112				1	3	1713	0.0296921	0.0977623				1	1	1520	0.336333	0.363907				1	1	1034	0.28	0.32	0.0977623	Y
Figure4_1543		GO:0004747 ribokinase activity	Other	ZT04	0.595362	0	1.00983	0	0.43901	0	0.49485	1.00983	0	1	0	0.434737	0	0.490034	26	5	6674	0.086	0.257112				1	3	1713	0.0296921	0.0977623				1	1	1520	0.336333	0.363907				1	1	1034	0.28	0.32	0.0977623	Y
Figure4_1544		GO:0009877 nodulation	Other	ZT04	0.91365	0	1.33993	0	0	0.580847	0.58838	1.33993	0	1	0	0	0.43349	0.439113	15	5	6674	0.0178	0.127763				1	3	1713	0.00770916	0.0457161				1				1	1	990	0.18768	0.262514	1	1034	0.194	0.258	0.0457161	Y
Figure4_1545		GO:0008324 cation transporter activity	Other	ZT12	0.523893	0.427496	0.430067	0	0.574584	0	0.446117	0.574584	0.744008	0.748483	0	1	0	0.776417	39	5	6674	0.163	0.306088	1	1106	0.346	0.373684	1	1713	0.3671	0.371478				1	2	1520	0.174645	0.266327				1	1	1034	0.339	0.358	0.266327	N
Figure4_1546		Nuclear structure (KOGS)	Other	ZT12	0.569975	0	0.563944	0	0.690814	0	0.536107	0.690814	0	0.816347	0	1	0	0.776051	83	9	6674	0.132	0.275582				1	3	1713	0.202163	0.272933				1	4	1520	0.0922685	0.203791				1	2	1034	0.239	0.291	0.203791	N
Figure4_1547		GO:0008137 NADH dehydrogenase (ubiquinone) activity	Other	ZT12	0.539136	0	0.428521	0	0.690472	0	0.645892	0.690472	0	0.620621	0	1	0	0.935435	48	6	6674	0.15	0.297771				1	1	1713	0.352861	0.372803				1	3	1520	0.0828019	0.203952				1	2	1034	0.143	0.226	0.203952	N
Figure4_1548		GO:0006913 nucleocytoplasmic transport	Other	ZT12	0.669963	0.536751	0	0	0.777793	0	0.58838	0.777793	0.690095	0	0	1	0	0.756474	15	4	6674	0.0555	0.217125	1	1106	0.204	0.290569				1				1	2	1520	0.0463432	0.166804				1	1	1034	0.194	0.258	0.166804	N
Figure4_1549		GO:0007205 protein kinase C activation	Other	ZT12	0.556712	0	0.42822	0	0.646193	0	0.474955	0.646193	0	0.662681	0	1	0	0.735005	30	4	6674	0.179	0.287892				1	1	1713	0.361562	0.373061				1	2	1520	0.128661	0.225843				1	1	1034	0.303	0.335	0.225843	N
Figure4_1550		GO:0004144 diacylglycerol O-acyltransferase activity	Other	ZT12	0.556712	0	0.42822	0	0.646193	0	0.474955	0.646193	0	0.662681	0	1	0	0.735005	30	4	6674	0.179	0.287892				1	1	1713	0.361562	0.373061				1	2	1520	0.128661	0.225843				1	1	1034	0.303	0.335	0.225843	N
Figure4_1551		GO:0004367 glycerol-3-phosphate dehydrogenase (NAD+) activity	Other	ZT12	0.526587	0	0.454139	0	0.708673	0	0.530178	0.708673	0	0.640831	0	1	0	0.748128	21	3	6674	0.2	0.30662				1	1	1713	0.324046	0.351448				1	2	1520	0.0784887	0.195581				1	1	1034	0.246	0.295	0.195581	N
Figure4_1552		GO:0005085 guanyl-nucleotide exchange factor activity	Other	ZT12	0.934642	0	0.558528	0	0.924507	0	0.647817	0.934642	0	0.604135	0	1	0	0.700716	10	4	6674	0.0187	0.121201				1	1	1713	0.208709	0.276358				1	2	1520	0.0232628	0.118985				1	1	1034	0.14	0.225	0.116241	N
Figure4_1553		GO:0006098 pentose-phosphate shunt	Other	ZT12	0.558709	0.426167	0	0	0.713632	0	0.432974	0.713632	0.59718	0	0	1	0	0.606718	46	5	6674	0.175	0.285155	1	1106	0.361	0.374829				1				1	3	1520	0.0765122	0.193361				1	1	1034	0.356	0.369	0.193361	N
Figure4_1554		GO:0007017 microtubule-based process	Other	ZT12	0.594313	0	0.52904	0	0.942531	0	0.432974	0.942531	0	0.561298	0	1	0	0.459373	50	7	6674	0.118	0.259779				1	2	1713	0.238925	0.295774				1	4	1520	0.0271222	0.114148				1	1	1034	0.362	0.369	0.114148	N
Figure4_1555		GO:0008553 hydrogen-exporting ATPase activity, phosphorylative mechanism	Other	ZT12	0.625222	0.425462	0	0	0.42905	0	0	0.625222	0.991637	0	0	1	0	0	49	2	6674	0.0726	0.240661	1	1106	0.365	0.375438				1				1	1	1520	0.3619	0.372349				1				1	0.237016	N
Figure4_1556		GO:0048511 rhythmic process	Other	ZT12	0.629408	0	0.427782	0	0.943527	0	0.482804	0.943527	0	0.453386	0	1	0	0.511701	28	5	6674	0.101	0.242316				1	1	1713	0.356509	0.373437				1	3	1520	0.0267405	0.113887				1	1	1034	0.292	0.329	0.113887	N
Figure4_1557		GO:0004176 ATP-dependent peptidase activity	Other	ZT12	0.847872	0.426705	0	0	0.442275	0	0	0.847872	0.964795	0	0	1	0	0	63	2	6674	0.0268	0.145021	1	1106	0.366	0.374365				1				1	1	1520	0.330773	0.361181				1				1	0.141948	N
Figure4_1558		GO:0004572 mannosyl-oligosaccharide 1,3-1,6-alpha-mannosidase activity	Other	ZT12	0.81063	0.431722	0	0	0.567173	0	0	0.81063	0.761183	0	0	1	0	0	86	4	6674	0.0301	0.157481	1	1106	0.332	0.370065				1				1	3	1520	0.188802	0.270911				1				1	0.154657	N
Figure4_1559		GO:0019201 nucleotide kinase activity	Other	ZT12	0.526587	0	0	0	0.708673	0	0.530178	0.708673	0	0	0	1	0	0.748128	21	3	6674	0.2	0.30662				1				1				1	2	1520	0.0784887	0.195581				1	1	1034	0.246	0.295	0.195581	N
Figure4_1560		GO:0006032 chitin catabolic process	Other	ZT12	0.774299	0.429905	0	0	0.578681	0	0	0.774299	0.742904	0	0	1	0	0	82	4	6674	0.0381	0.171007	1	1106	0.34	0.371617				1				1	3	1520	0.180409	0.263827				1				1	0.168152	N
Figure4_1561		GO:0009735 response to cytokinin stimulus	Other	ZT12	0.934642	0.598747	0.558528	0	1.63963	0	0	1.63963	0.365173	0.340643	0	1	0	0	10	4	6674	0.0187	0.121201	1	1106	0.149	0.251914	1	1713	0.208709	0.276358				1	3	1520	0.00188746	0.0229283				1				1	0.0229283	Y
Figure4_1562		GO:0009854 oxidative photosynthetic carbon pathway	Other	ZT12	0.738695	0	0	0	1.03949	0	0.692504	1.03949	0	0	0	1	0	0.666196	8	3	6674	0.0444	0.185391				1				1				1	2	1520	0.0156309	0.0913082				1	1	1034	0.116	0.203	0.0913082	Y
Figure4_1563		GO:0003977 UDP-N-acetylglucosamine diphosphorylase activity	Other	ZT12	0.961258	0	0	0	1.27414	0	0.767004	1.27414	0	0	0	1	0	0.601977	5	3	6674	0.0149	0.114519				1				1				1	2	1520	0.00656833	0.0531935				1	1	1034	0.0763	0.171	0.0531935	Y
Figure4_1564		GO:0008094 DNA-dependent ATPase activity	Other	ZT12	0.512513	0	0	0	0.88977	0	0.432974	0.88977	0	0	0	1	0	0.486613	53	5	6674	0.168	0.314118				1				1				1	4	1520	0.0318314	0.128893				1	1	1034	0.365	0.369	0.128893	N
Figure4_1565		GO:0006605 protein targeting	Other	ZT12	0.569678	0	0	0	1.16323	0	0.434152	1.16323	0	0	0	1	0	0.37323	77	7	6674	0.135	0.276201				1				1				1	6	1520	0.00925031	0.0686707				1	1	1034	0.356	0.368	0.0686707	Y
Figure4_1566		GO:0018392 glycoprotein 3-alpha-L-fucosyltransferase activity	Other	ZT12	0.961258	0	0	0	2.27781	0	0.767004	2.27781	0	0	0	1	0	0.336729	5	3	6674	0.0149	0.114519				1				1				1	3	1520	0.000266444	0.00527461				1	1	1034	0.0763	0.171	0.00527461	Y
Figure4_1567		GO:0008417 fucosyltransferase activity	Other	ZT12	1.18281	0	0	0	3.03057	0	0.716699	3.03057	0	0	0	1	0	0.23649	7	4	6674	0.0062	0.071796				1				1				1	4	1520	2.96437e-05	0.000932033				1	1	1034	0.103	0.192	0.000932033	Y
Figure4_1568		GO:0004045 aminoacyl-tRNA hydrolase activity	Other	ZT12	0.728272	0	0.721595	0	0.727114	0	0.536107	0.728272	0	0.992409	0	1	0	0.737308	20	5	6674	0.044	0.190594				1	2	1713	0.0870924	0.189848				1	2	1520	0.072946	0.18745				1	1	1034	0.238	0.291	0.186951	N
Figure4_1569		GO:0003904 deoxyribodipyrimidine photo-lyase activity	Other	ZT12	0.634758	0.453048	0	0.430626	0.739708	0.444268	0	0.739708	0.612469	0	0.582157	1	0.600599	0	99	8	6674	0.0987	0.23911	1	1106	0.303	0.352332				1	1	573	0.367	0.371	5	1520	0.0609814	0.182092	1	990	0.326584	0.359528				1	0.182092	N
Figure4_1570		GO:0006414 translational elongation	Other	ZT12	0.618605	0	0	0.424812	0.647197	0.644157	0	0.647197	0	0	0.656388	1	0.995303	0	95	8	6674	0.109	0.246527				1				1	1	573	0.365	0.376	4	1520	0.118246	0.225322	3	990	0.126543	0.226904				1	0.225322	N
Figure4_1571		GO:0006364 rRNA processing	Other	ZT12	1.43563	0.457333	0	0.430626	5.36969	1.03906	0.510042	5.36969	0.0851695	0	0.0801958	1	0.193504	0.0949854	102	21	6674	0.00222	0.0385614	1	1106	0.296	0.348872				1	1	573	0.367	0.371	15	1520	5.19135e-08	4.26888e-06	5	990	0.0183006	0.0913994	2	1034	0.264	0.309	4.26888e-06	Y
Figure4_1572		GO:0005740 mitochondrial envelope	Other	ZT12	0	0.749614	1.66797	0.761954	4.5344	1.84663	2.36351	4.5344	0.165317	0.367848	0.168038	1	0.407249	0.52124	18	2	6674	0.270331	0.346543	20	1106	0.0693	0.177986	40	1713	0.00280424	0.0214797	12	573	0.068	0.173	50	1520	4.91915e-07	2.92143e-05	28	990	0.000950101	0.0142354	31	1034	0.000236	0.00433	2.92143e-05	Y
Figure4_1573		Translation, ribosomal structure and biogenesis (KOGS)	Other	ZT12	0.818584	4.02316	3.41816	0.679854	8.60169	1.67743	0.782516	8.60169	0.467717	0.397382	0.0790372	1	0.195011	0.0909723	1348	150	6674	0.0293	0.154693	5	1106	2.3e-06	9.48073e-05	15	1713	1.86923e-05	0.000381807	11	573	0.111	0.209	77	1520	1.1703e-11	2.5021e-09	35	990	0.00166425	0.0210171	18	1034	0.0595	0.165	2.5021e-09	Y
Figure4_1574		GO:0004215 cathepsin H activity	Other	ZT12	0.610478	0.427412	0	0	1.51857	0.427415	0.436519	1.51857	0.281457	0	0	1	0.281459	0.287454	80	10	6674	0.112	0.249415	1	1106	0.344	0.373756				1				1	7	1520	0.00300441	0.0302992	1	990	0.356841	0.373753	1	1034	0.352	0.366	0.0302992	Y
Figure4_1575		GO:0008559 xenobiotic-transporting ATPase activity	Other	ZT12	0.94799	0.756685	0.431972	0	0.928903	0.494392	0.49485	0.94799	0.814601	0.465035	0	1	0.532231	0.532725	26	7	6674	0.0158	0.117788	2	1106	0.067	0.175111	1	1713	0.349733	0.369852				1	3	1520	0.0224776	0.117787	1	990	0.273229	0.320338	1	1034	0.28	0.32	0.112722	N
Figure4_1576		GO:0016071 mRNA metabolic process	Other	ZT12	0.541399	0.426585	0	0	0.570593	0.434733	0	0.570593	0.747616	0	0	1	0.761896	0	43	4	6674	0.188	0.29741	1	1106	0.356	0.374468				1				1	2	1520	0.192601	0.268786	1	990	0.345059	0.367508				1	0.268786	N
Figure4_1577		GO:0005125 cytokine activity	Other	ZT16	0.496107	0.440535	0.429144	0	0	0.467729	0	0.496107	0.941858	0.917504	0	0	1	0	31	3	6674	0.221	0.329226	1	1106	0.317	0.362631	1	1713	0.363493	0.372269				1				1	1	990	0.300933	0.34062				1	0.319075	N
Figure4_1578		GO:0006418 tRNA aminoacylation for protein translation	Other	ZT20	0.58911	0	0.552895	0.424812	0.566835	0	0.669586	0.669586	0	0.825726	0.63444	0.846545	0	1	90	8	6674	0.121	0.26371				1	1	1713	0.208642	0.279966	1	573	0.362	0.376	3	1520	0.196304	0.271122				1	3	1034	0.125	0.214	0.214	N
Figure4_1579		GO:0009853 photorespiration	Other	ZT20	0.875206	0	0.600567	0.533132	0.790991	0	1.06298	1.06298	0	0.564982	0.501543	0.744123	0	1	35	8	6674	0.0227	0.137867				1	2	1713	0.176717	0.250861	1	573	0.233	0.293	3	1520	0.0440478	0.161811				1	3	1034	0.0182	0.0865	0.0865	Y
Figure4_1580		GO:0004788 thiamin diphosphokinase activity	Other	ZT20	0.481797	0	0	0	0.435393	0	0.488117	0.488117	0	0	0	0.891985	0	1	27	2	6674	0.232	0.338927				1				1				1	1	1520	0.340862	0.36695				1	1	1034	0.286	0.325	0.325	N
Figure4_1581		GO:0004834 tryptophan synthase activity	Other	ZT20	0.602807	0	0.682078	0	0	0	0.767004	0.767004	0	0.889276	0	0	0	1	5	2	6674	0.0838	0.252271				1	1	1713	0.119707	0.207932				1				1				1	1	1034	0.0763	0.171	0.171	N
Figure4_1582		GO:0004024 alcohol dehydrogenase activity, zinc-dependent	Other	ZT20	0.469191	0	0	0	0.501105	0	0.565431	0.565431	0	0	0	0.886235	0	1	17	2	6674	0.268	0.346882				1				1				1	1	1520	0.27382	0.315424				1	1	1034	0.213	0.272	0.272	N
Figure4_1583		GO:0046982 protein heterodimerization activity	Other	ZT20	0.469354	0	0	0	0.489194	0	0.554396	0.554396	0	0	0	0.882392	0	1	18	2	6674	0.27	0.346374				1				1				1	1	1520	0.28295	0.324194				1	1	1034	0.221	0.279	0.279	N
Figure4_1584		GO:0005779 integral to peroxisomal membrane	Other	ZT20	0.497347	0	0	0	0.53563	0	0.607303	0.607303	0	0	0	0.881982	0	1	13	2	6674	0.241	0.327556				1				1				1	1	1520	0.230821	0.29132				1	1	1034	0.174	0.247	0.247	N
Figure4_1585		GO:0006829 zinc ion transport	Other	ZT20	0.497347	0	0	0	0.53563	0	0.607303	0.607303	0	0	0	0.881982	0	1	13	2	6674	0.241	0.327556				1				1				1	1	1520	0.230821	0.29132				1	1	1034	0.174	0.247	0.247	N
Figure4_1586		GO:0004069 aspartate transaminase activity	Other	ZT20	0.619773	0	0.651522	0	0	0	0.739929	0.739929	0	0.880521	0	0	0	1	6	2	6674	0.108	0.244584				1	1	1713	0.139759	0.223089				1				1				1	1	1034	0.0901	0.182	0.182	N
Figure4_1587		GO:0006338 chromatin remodeling	Other	ZT20	0.488533	0	0	0	0.544152	0	0.619789	0.619789	0	0	0	0.877964	0	1	12	2	6674	0.228	0.333644				1				1				1	1	1520	0.218319	0.285659				1	1	1034	0.163	0.24	0.24	N
Figure4_1588		GO:0015671 oxygen transport	Other	ZT20	0.559567	0	0	0	0.586071	0	0.669586	0.669586	0	0	0	0.875273	0	1	9	2	6674	0.177	0.285468				1				1				1	1	1520	0.176152	0.259376				1	1	1034	0.129	0.214	0.214	N
Figure4_1589		GO:0032440 2-alkenal reductase activity	Other	ZT20	0.559567	0	0	0	0.586071	0	0.669586	0.669586	0	0	0	0.875273	0	1	9	2	6674	0.177	0.285468				1				1				1	1	1520	0.176152	0.259376				1	1	1034	0.129	0.214	0.214	N
Figure4_1590		GO:0003886 DNA (cytosine-5-)-methyltransferase activity	Other	ZT20	0.559567	0	0	0	0.586071	0	0.669586	0.669586	0	0	0	0.875273	0	1	9	2	6674	0.177	0.285468				1				1				1	1	1520	0.176152	0.259376				1	1	1034	0.129	0.214	0.214	N
Figure4_1591		GO:0045335 phagocytic vesicle	Other	ZT20	0.471493	0	0	0	0.505955	0	0.578396	0.578396	0	0	0	0.874756	0	1	16	2	6674	0.265	0.346615				1				1				1	1	1520	0.264068	0.311921				1	1	1034	0.203	0.264	0.264	N
Figure4_1592		GO:0007031 peroxisome organization and biogenesis	Other	ZT20	0.471493	0	0	0	0.505955	0	0.578396	0.578396	0	0	0	0.874756	0	1	16	2	6674	0.265	0.346615				1				1				1	1	1520	0.264068	0.311921				1	1	1034	0.203	0.264	0.264	N
Figure4_1593		GO:0043090 amino acid import	Other	ZT20	0.576514	0	0	0	0.626037	0	0.716699	0.716699	0	0	0	0.8735	0	1	7	2	6674	0.133	0.273074				1				1				1	1	1520	0.143846	0.236572				1	1	1034	0.103	0.192	0.192	N
Figure4_1594		GO:0006595 polyamine metabolic process	Other	ZT20	0.676179	0	0	0	0.69929	0	0.801343	0.801343	0	0	0	0.872648	0	1	4	2	6674	0.0597	0.213812				1				1				1	1	1520	0.0884286	0.199852				1	1	1034	0.0621	0.158	0.158	N
Figure4_1595		GO:0030968 unfolded protein response	Other	ZT20	0.483468	0	0	0	0.523659	0	0.600326	0.600326	0	0	0	0.87229	0	1	14	2	6674	0.251	0.337451				1				1				1	1	1520	0.242595	0.299462				1	1	1034	0.184	0.251	0.251	N
Figure4_1596		GO:0015171 amino acid transporter activity	Other	ZT20	0.483468	0	0	0	0.523659	0	0.600326	0.600326	0	0	0	0.87229	0	1	14	2	6674	0.251	0.337451				1				1				1	1	1520	0.242595	0.299462				1	1	1034	0.184	0.251	0.251	N
Figure4_1597		GO:0001509 legumain activity	Other	ZT20	0.534255	0	0	0	0.603928	0	0.692504	0.692504	0	0	0	0.872094	0	1	8	2	6674	0.156	0.301415				1				1				1	1	1520	0.16044	0.248927				1	1	1034	0.116	0.203	0.203	N
Figure4_1598		GO:0004471 malate dehydrogenase (decarboxylating) activity	Other	ZT20	0.654667	0	0.810001	0	0	0	0.931814	0.931814	0	0.869273	0	0	0	1	16	4	6674	0.0646	0.22442				1	2	1713	0.0622053	0.154881				1				1				1	2	1034	0.027	0.117	0.117	N
Figure4_1599		GO:0042732 D-xylose metabolic process	Other	ZT20	0.602807	0	0	0	0.66645	0	0.767004	0.767004	0	0	0	0.868901	0	1	5	2	6674	0.0838	0.252271				1				1				1	1	1520	0.107876	0.215551				1	1	1034	0.0763	0.171	0.171	N
Figure4_1600		GO:0003979 UDP-glucose 6-dehydrogenase activity	Other	ZT20	0.497347	0	0.520177	0	0	0	0.607303	0.607303	0	0.856537	0	0	0	1	13	2	6674	0.241	0.327556				1	1	1713	0.249872	0.301872				1				1				1	1	1034	0.174	0.247	0.247	N
Figure4_1601		GO:0030125 clathrin vesicle coat	Other	ZT20	0.625897	0	0	0	0.727114	0	0.869666	0.869666	0	0	0	0.836084	0	1	20	4	6674	0.103	0.242756				1				1				1	2	1520	0.072946	0.18745				1	2	1034	0.0394	0.135	0.135	N
Figure4_1602		GO:0003950 NAD+ ADP-ribosyltransferase activity	Other	ZT20	0.561119	0	0	0	0	0	0.928118	0.928118	0	0	0	0	0	1	2	1	6674	0.173	0.284027				1				1				1				1				1	1	1034	0.0321	0.118	0.118	N
Figure4_1603		GO:0016757 transferase activity, transferring glycosyl groups	Broad	ZT04	1.59884	0.620259	1.80385	0.640165	0.772427	0.747769	1.72584	1.80385	0.343853	1	0.354888	0.42821	0.414541	0.956755	556	81	6674	0.00131	0.025283	10	1106	0.126	0.23974	27	1713	0.00190845	0.0157091	6	573	0.15	0.229	9	1520	0.0551342	0.168878	12	990	0.0685454	0.178744	19	1034	0.00167	0.0188	0.0157091	Y
Figure4_1604		GO:0000184 mRNA catabolic process, nonsense-mediated decay	Broad	ZT08	0.543196	0.438442	0	0.546682	0	0.465257	0.465974	0.546682	0.802006	0	1	0	0.851056	0.852368	32	4	6674	0.187	0.296098	1	1106	0.322	0.364383				1	1	573	0.219	0.284				1	1	990	0.305751	0.342565	1	1034	0.312	0.342	0.284	N
Figure4_1605		GO:0008283 cell proliferation	Broad	ZT12	0.668181	0	0.443507	0.739929	0.872771	0.428547	0.617983	0.872771	0	0.508159	0.847793	1	0.491019	0.70807	54	9	6674	0.0612	0.217391				1	1	1713	0.336648	0.360158	2	573	0.0749	0.182	4	1520	0.0334783	0.134038	1	990	0.363925	0.372781	2	1034	0.164	0.241	0.134038	N
Figure4_1606		GO:0008158 hedgehog receptor activity	Broad	ZT08	0.536115	0	0.429261	0.505845	0	0.432267	0.440093	0.536115	0	0.848601	1	0	0.854543	0.870016	42	4	6674	0.19	0.3003				1	1	1713	0.36407	0.372168	1	573	0.262	0.312				1	1	990	0.342424	0.369601	1	1034	0.347	0.363	0.290995	N
Figure4_1607		GO:0018024 histone-lysine N-methyltransferase activity	Broad	ZT04	0.512513	0	0.516628	0.476254	0.428869	0.426743	0	0.516628	0	1	0.92185	0.830131	0.826015	0	53	5	6674	0.168	0.314118				1	2	1713	0.247232	0.304349	1	573	0.299	0.334	1	1520	0.355081	0.372504	1	990	0.362899	0.374332				1	0.304349	N
Figure4_1608		GO:0006986 response to unfolded protein	Broad	ZT04	0.770899	0.605668	1.26482	0.657577	0.599041	0.590714	0.829738	1.26482	0.478857	1	0.519898	0.473617	0.467033	0.656012	269	35	6674	0.0359	0.171786	6	1106	0.139	0.247932	14	1713	0.0101501	0.0543474	4	573	0.131	0.22	6	1520	0.157075	0.251744	5	990	0.165756	0.256618	1	1034	0.0513	0.148	0.0543474	Y
Figure4_1609	Figure5_073	GO:0007165 signal transduction	Broad	ZT04	2.68519	0.774412	1.81903	0.531653	1.08479	0.617506	1.72816	2.68519	0.425728	1	0.292273	0.596358	0.33947	0.950044	312	57	6674	5.24e-05	0.00197867	9	1106	0.0529	0.168108	18	1713	0.00180163	0.0151695	2	573	0.234	0.294	14	1520	0.0122357	0.0822637	3	990	0.143012	0.241265	13	1034	0.00169	0.0187	0.0020645	Y
Figure4_1610		GO:0048046 apoplast	Broad	ZT04	0.615575	0.423933	0.50495	0	0.461215	0	0.432974	0.615575	0.839554	1	0	0.913387	0	0.857459	70	5	6674	0.11	0.247821	1	1106	0.359	0.376762	2	1713	0.27041	0.312644				1	1	1520	0.309866	0.345768				1	1	1034	0.364	0.369	0.24234	N
Figure4_1611		GO:0005830 cytosolic ribosome (sensu Eukaryota)	Broad	ZT12	0.580108	0.487825	0.5787	0.424812	0.765018	0.506247	0	0.765018	0.637665	0.756453	0.555297	1	0.661745	0	96	10	6674	0.125	0.267395	2	1106	0.264	0.325218	1	1713	0.188713	0.263816	1	573	0.365	0.376	5	1520	0.0562435	0.171784	2	990	0.253178	0.311712				1	0.171784	N
Figure4_1612		GO:0006333 chromatin assembly or disassembly	Broad	ZT04	1.13978	0	0.99164	0.583359	0.731838	0.663303	0.623423	1.13978	0	1	0.588278	0.738008	0.668895	0.628679	286	19	6674	0.00708	0.0788331				1	3	1713	0.0311469	0.101944	1	573	0.19	0.261	10	1520	0.0700754	0.185422	2	990	0.109787	0.217118	3	1034	0.155	0.238	0.0724803	Y
Figure4_1613		GO:0008276 protein methyltransferase activity	Broad	ZT20	0.806966	0.57402	0.53047	0	0.544152	0	0.619789	0.806966	0.926155	0.855888	0	0.877964	0	1	12	4	6674	0.0314	0.158552	1	1106	0.172	0.266673	1	1713	0.237071	0.294802				1	1	1520	0.218319	0.285659				1	1	1034	0.163	0.24	0.155967	N
Figure4_1614		GO:0006479 protein amino acid methylation	Broad	ZT20	0.773121	0.559987	0.520177	0	0.53563	0	0.607303	0.773121	0.922089	0.856537	0	0.881982	0	1	13	4	6674	0.0388	0.171928	1	1106	0.183	0.275431	1	1713	0.249872	0.301872				1	1	1520	0.230821	0.29132				1	1	1034	0.174	0.247	0.168608	N
Figure4_1615		GO:0005839 proteasome core complex (sensu Eukaryota)	Broad	ZT08	0.524605	0.426451	0.433819	0.484126	0.430442	0	0	0.524605	0.880867	0.896086	1	0.889112	0	0	50	4	6674	0.162	0.305863	1	1106	0.365	0.374584	1	1713	0.347915	0.368283	1	573	0.29	0.328	1	1520	0.360394	0.371157				1				1	0.29881	N
Figure4_1616		GO:0019538 protein metabolic process	Broad	ZT00	0.575026	0.770246	0	0.424812	0.520524	0.66312	0.447332	0.770246	1	0	0.551528	0.675789	0.86092	0.580765	90	9	6674	0.129	0.272264	4	1106	0.0547	0.169728				1	1	573	0.362	0.376	1	1520	0.244635	0.301631	3	990	0.116468	0.21721	1	1034	0.336	0.357	0.169728	N
Figure4_1617		GO:0016874 ligase activity	Broad	ZT04	1.51851	0.969746	1.80385	0.600326	0.649433	0.887447	1.72584	1.80385	0.537598	1	0.332803	0.360026	0.491974	0.956755	556	80	6674	0.00179	0.0317268	16	1106	0.0197	0.107215	27	1713	0.00190845	0.0157091	5	573	0.176	0.251	14	1520	0.105687	0.224165	4	990	0.0367938	0.129584	19	1034	0.00167	0.0188	0.0157091	Y
Figure4_1618		GO:0006779 porphyrin biosynthetic process	Broad	ZT08	0.779502	0.427496	0.571782	0.863279	0.431851	0.438444	0.446117	0.863279	0.4952	0.662338	1	0.500245	0.507882	0.51677	39	8	6674	0.0351	0.168422	1	1106	0.346	0.373684	2	1713	0.196603	0.268051	2	573	0.0448	0.137	1	1520	0.367532	0.369955	1	990	0.333466	0.364381	1	1034	0.339	0.358	0.137	N
[truncated: 119 more rows]
