# Supplementary material for: Maize Global Transcriptomics Reveals Pervasive Leaf Diurnal Rhythms but Rhythms in Developing Ears Are Largely Limited to the Core Oscillator
Source: PLoS One. 2010 Sep 23;5(9):e12887. doi: 10.1371/journal.pone.0012887 (PMC2944807; doi:10.1371/journal.pone.0012887)
Supplement: Table S5 — GeneTS algorithm analysis applied to Arabidopsis root and shoot RNA profiling downloaded from the NASC microarray database (Accession NASCARRAYS = 493). (1.43 MB XLSX) [file pone.0012887.s012.xlsx]

## Sheet: Sheet1
SpotID	probename	Shoot Q Value	probename	Root Q Value
A400001	244901_at	0.674352	244901_at	0.994213
A400002	244902_at	0.490541	244902_at	0.910756
A400003	244903_at	0.674884	244903_at	0.799845
A400004	244904_at	0.774206	244904_at	0.966501
A400005	244905_at	0.431799	244905_at	0.726807
A400006	244906_at	0.745316	244906_at	0.993678
A400007	244907_at	0.423986	244907_at	0.856348
A400008	244908_at	0.71392	244908_at	0.97671
A400009		0.732698		0.966756
A400010		0.707541		0.992983
A400011		0.727814		0.992329
A400012		0.78242		0.920361
A400013	244913_at	0.585953	244913_at	0.992226
A400014		0.447289		0.905931
A400015		0.433775		0.980331
A400016		0.454061		0.999994
A400017		0.687431		0.98001
A400018		0.72316		0.828126
A400019		0.771351		0.731217
A400020		0.746503		0.93473
A400021		0.0673621		0.960151
A400022		0.762018		0.908809
A400023		0.696356		0.570164
A400024		0.78785		0.854312
A400025		0.761366		0.833179
A400026		0.688557		0.994224
A400027		0.363039		0.996996
A400028		0.739249		0.949459
A400029		0.718385		0.80657
A400030		0.46937		0.703569
A400031	244931_at	0.785989	244931_at	0.928419
A400032	244932_at	0.43702	244932_at	0.917676
A400033	244933_at	0.583595	244933_at	0.95206
A400034	244934_at	0.486727	244934_at	0.911165
A400035	244935_at	0.794165	244935_at	0.875137
A400036	244936_at	0.577249	244936_at	0.976803
A400037	244937_at	0.8022	244937_at	0.975673
A400038	244938_at	0.675961	244938_at	0.950961
A400039	244939_at	0.79256	244939_at	0.908873
A400040		0.593709		0.876864
A400041	244941_at	0.622933	244941_at	0.966216
A400042	244942_at	0.61884	244942_at	0.778856
A400043	244943_at	0.789889	244943_at	0.993406
A400044		0.783607		0.933755
A400045	244945_at	0.0960857	244945_at	0.896473
A400046	244946_at	0.718491	244946_at	0.877852
A400047	244947_at	0.556694	244947_at	0.670079
A400048	244948_at	0.469265	244948_at	0.956914
A400049	244949_at	0.776387	244949_at	0.949009
A400050	244950_at	0.316228	244950_at	0.736512
A400051		0.456758		0.780731
A400052		0.542422		0.933939
A400053		0.547275		0.922314
A400054		0.742904		0.955536
A400055		0.683563		0.925681
A400056		0.694805		0.902709
A400057		0.625784		0.921003
A400058		0.793619		0.952015
A400059		0.741483		0.955355
A400060	244960_at	0.129839	244960_at	0.702575
A400061	244961_at	0.476307	244961_at	0.750689
A400062	244962_at	0.684471	244962_at	0.926141
A400063	244963_at	0.778889	244963_at	0.993574
A400064	244964_at	0.690844	244964_at	0.985166
A400065	244965_at	0.428787	244965_at	0.994302
A400066	244966_at	0.735201	244966_at	0.790598
A400067	244967_at	0.801518	244967_at	0.976127
A400068	244968_at	0.733323	244968_at	0.779101
A400069	244969_at	0.499031	244969_at	0.971872
A400070	244970_at	0.797105	244970_at	0.839851
A400071	244971_at	0.744411	244971_at	0.928332
A400072	244972_at	0.298916	244972_at	0.640142
A400073	244973_at	0.733199	244973_at	0.988053
A400074	244974_at	0.289361	244974_at	0.99465
A400075	244975_at	0.659353	244975_at	0.971573
A400076	244976_at	0.647683	244976_at	0.998784
A400077	244977_at	0.430761	244977_at	0.989545
A400078	244978_at	0.547322	244978_at	0.839456
A400079	244979_at	0.672744	244979_at	0.892606
A400080	244980_at	0.620791	244980_at	0.958204
A400081	244981_at	0.674368	244981_at	0.545694
A400082	244982_at	0.779609	244982_at	0.750801
A400083	244983_at	0.621259	244983_at	0.865587
A400084	244984_at	0.318956	244984_at	0.715127
A400085	244985_at	0.477063	244985_at	0.915698
A400086	244986_at	0.698863	244986_at	0.969608
A400087		0.716625		0.726079
A400088		0.711273		0.839347
A400089		0.547505		0.815692
A400090		0.57214		0.954861
A400091		0.695723		0.953619
A400092		0.75875		0.927194
A400093		0.560108		0.974996
A400094	244994_at	0.300937	244994_at	0.915741
A400095	244995_at	0.305663	244995_at	0.827794
A400096	244996_at	0.471996	244996_at	0.92906
A400097	244997_at	0.585271	244997_at	0.903922
A400098	244998_at	0.617879	244998_at	0.994752
A400099	244999_at	0.337581	244999_at	0.701597
A400100	245000_at	0.487413	245000_at	0.926902
A400101	245001_at	0.191791	245001_at	0.939264
A400102	245002_at	0.596248	245002_at	0.908696
A400103	245003_at	0.760767	245003_at	0.955125
A400104	245004_at	0.718499	245004_at	0.98816
A400105	245005_at	0.776609	245005_at	0.854614
A400106	245006_at	0.785016	245006_at	0.917918
A400107	245007_at	0.761504	245007_at	0.992739
A400108	245008_at	0.139787	245008_at	0.889502
A400109	245009_at	0.221958	245009_at	0.860217
A400110	245010_at	0.571302	245010_at	0.961206
A400111	245011_at	0.300229	245011_at	0.907725
A400112	245012_at	0.679243	245012_at	0.986628
A400113	245013_at	0.475832	245013_at	0.856157
A400114	245014_at	0.723654	245014_at	0.962385
A400115	245015_at	0.672655	245015_at	0.980843
A400116	245016_at	0.556707	245016_at	0.912209
A400117	245017_at	0.68509	245017_at	0.937048
A400118	245018_at	0.722343	245018_at	0.877601
A400119	245019_at	0.757545	245019_at	0.974561
A400120	245020_at	0.711831	245020_at	0.813857
A400121	245021_at	0.678273	245021_at	0.998514
A400122	245022_at	0.12265	245022_at	0.984668
A400123	245023_at	0.772131	245023_at	0.900114
A400124	245024_at	0.796245	245024_at	0.966436
A400125	245025_at	0.656281	245025_at	0.980182
A400126	245026_at	0.677488	245026_at	0.723889
A400127	245027_at	0.733265	245027_at	0.902712
A400128	245028_at	0.704729	245028_at	0.767442
A400129	245029_at	0.615674	245029_at	0.994501
A400130	245030_at	0.497178	245030_at	0.958646
A400131	245031_at	0.767346	245031_at	0.931382
A400132	245032_at	0.767964	245032_at	0.988032
A400133	245033_at	0.445773	245033_at	0.8401
A400134	245034_at	0.512012	245034_at	0.908389
A400135	245035_at	0.765583	245035_at	0.909413
A400136	245036_at	0.602533	245036_at	0.975014
A400137	245037_at	0.781534	245037_at	0.971502
A400138	245038_at	0.331721	245038_at	0.914755
A400139	245039_at	0.498251	245039_at	0.928544
A400140	245040_at	0.606867	245040_at	0.931546
A400141	245041_at	0.270361	245041_at	0.97017
A400142	245042_at	0.53045	245042_at	0.751725
A400143	245043_at	0.526278	245043_at	0.950874
A400144	245044_at	0.388809	245044_at	0.824756
A400145	245045_at	0.7126	245045_at	0.938994
A400146	245046_at	0.740271	245046_at	0.740116
A400147	245047_at	0.63076	245047_at	0.795214
A400148	245048_at	0.665116	245048_at	0.538152
A400149	245049_at	0.318478	245049_at	0.952087
A400150	245050_at	0.687271	245050_at	0.946633
A400151	245051_at	0.783744	245051_at	0.972218
A400152	245052_at	0.676942	245052_at	0.840413
A400153	245053_at	0.466561	245053_at	0.971676
A400154	245054_at	0.600923	245054_at	0.987441
A400155	245055_at	0.652978	245055_at	0.761031
A400156	245056_at	0.793103	245056_at	0.624208
A400157	245057_at	0.646497	245057_at	0.969474
A400158	245058_at	0.780769	245058_at	0.944657
A400159	245059_at	0.697649	245059_at	0.911165
A400160	245060_at	0.611771	245060_at	0.994465
A400161	245061_at	0.335138	245061_at	0.799111
A400162	245062_at	0.563318	245062_at	0.894314
A400163	245063_at	0.786088	245063_at	0.835007
A400164	245064_at	0.287776	245064_at	0.91061
A400165	245065_at	0.668363	245065_at	0.944157
A400166	245066_at	0.780289	245066_at	0.995071
A400167	245067_at	0.46788	245067_at	0.993754
A400168	245068_at	0.738856	245068_at	0.919874
A400169	245069_at	0.582214	245069_at	0.998727
A400170	245070_at	0.709394	245070_at	0.995368
A400171	245071_at	0.782933	245071_at	0.988009
A400172		0.58596		0.999623
A400173	245073_at	0.751832	245073_at	0.998546
A400174	245074_at	0.670233	245074_at	0.997532
A400175	245075_at	0.411173	245075_at	0.920258
A400176	245076_at	0.529738	245076_at	0.936986
A400177	245077_at	0.683274	245077_at	0.966988
A400178	245078_at	0.718261	245078_at	0.749971
A400179	245079_at	0.775738	245079_at	0.739201
A400180	245080_at	0.701393	245080_at	0.696993
A400181	245081_at	0.548242	245081_at	0.884421
A400182	245082_at	0.797192	245082_at	0.863909
A400183	245083_at	0.682347	245083_at	0.470657
A400184	245084_at	0.785425	245084_at	0.994969
A400185	245085_at	0.324226	245085_at	0.706244
A400186	245086_at	0.79538	245086_at	0.838756
A400187	245087_at	0.71808	245087_at	0.945316
A400188	245088_at	0.144837	245088_at	0.870551
A400189	245089_at	0.447196	245089_at	0.938921
A400190	245090_at	0.645272	245090_at	0.817004
A400191	245091_at	0.778964	245091_at	0.937141
A400192	245092_at	0.525895	245092_at	0.99459
A400193	245093_at	0.653747	245093_at	0.945918
A400194	245094_at	0.22855	245094_at	0.869041
A400195	245095_at	0.699807	245095_at	0.994299
A400196	245096_at	0.50033	245096_at	0.967604
A400197	245097_at	0.783974	245097_at	0.683465
A400198	245098_at	0.669266	245098_at	0.922483
A400199	245099_at	0.522195	245099_at	0.938834
A400200	245100_at	0.237633	245100_at	0.927102
A400201	245101_at	0.586315	245101_at	0.95013
A400202	245102_at	0.6037	245102_at	0.860261
A400203	245103_at	0.244352	245103_at	0.698195
A400204	245104_at	0.745803	245104_at	0.897024
A400205	245105_at	0.793545	245105_at	0.934629
A400206	245106_at	0.624725	245106_at	0.874503
A400207	245107_at	0.678359	245107_at	0.886853
A400208	245108_at	0.0417021	245108_at	0.834957
A400209	245109_at	0.243827	245109_at	0.953525
A400210	245110_at	0.800929	245110_at	0.998763
A400211	245111_at	0.447002	245111_at	0.944681
A400212	245112_at	0.350884	245112_at	0.829944
A400213	245113_at	0.175919	245113_at	0.896075
A400214	245114_at	0.744283	245114_at	0.917345
A400215	245115_at	0.313503	245115_at	0.993627
A400216	245116_at	0.738011	245116_at	0.980248
A400217	245117_at	0.725265	245117_at	0.921335
A400218	245118_at	0.566878	245118_at	0.975177
A400219	245119_at	0.478193	245119_at	0.852877
A400220	245120_at	0.69614	245120_at	0.716349
A400221	245121_at	0.319257	245121_at	0.944137
A400222	245122_at	0.759067	245122_at	0.944235
A400223	245123_at	0.0819835	245123_at	0.845025
A400224	245124_at	0.111217	245124_at	0.791097
A400225	245125_at	0.800227	245125_at	0.573897
A400226	245126_at	0.51981	245126_at	0.920129
A400227	245127_at	0.794891	245127_at	0.950638
A400228	245128_at	0.54313	245128_at	0.986585
A400229	245129_at	0.311309	245129_at	0.933838
A400230	245130_at	0.76694	245130_at	0.825311
A400231	245131_s_at	0.695109	245131_s_at	0.938284
A400232	245132_at	0.692216	245132_at	0.954942
A400233	245133_at	0.671955	245133_at	0.891105
A400234		0.410719		0.950729
A400235	245135_at	0.56454	245135_at	0.991459
A400236	245136_at	0.174996	245136_at	0.969475
A400237	245137_at	0.292522	245137_at	0.975183
A400238	245138_at	0.730557	245138_at	0.981859
A400239	245139_at	0.608428	245139_at	0.857439
A400240	245140_at	0.645243	245140_at	0.808416
A400241	245141_at	0.742939	245141_at	0.93492
A400242	245142_at	0.766733	245142_at	0.777421
A400243	245143_at	0.532461	245143_at	0.923798
A400244	245144_at	0.781772	245144_at	0.983332
A400245	245145_at	0.0997769	245145_at	0.696206
A400246	245146_at	0.581386	245146_at	0.852431
A400247	245147_at	0.440152	245147_at	0.698929
A400248	245148_at	0.612778	245148_at	0.549762
A400249	245149_at	0.787093	245149_at	0.535863
A400250	245150_at	0.442377	245150_at	0.698152
A400251	245151_at	0.74269	245151_at	0.770921
A400252	245152_at	0.0169352	245152_at	0.993786
A400253	245153_at	0.768641	245153_at	0.966305
A400254	245154_at	0.181431	245154_at	0.83973
A400255	245155_at	0.0178118	245155_at	0.962155
A400256	245156_at	0.784789	245156_at	0.750841
A400257	245157_at	0.692637	245157_at	0.999408
A400258	245158_at	0.761434	245158_at	0.902635
A400259	245159_at	0.560108	245159_at	0.975058
A400260	245160_at	0.533172	245160_at	0.986519
A400261	245161_at	0.339056	245161_at	0.884026
A400262	245162_at	0.484345	245162_at	0.890331
A400263	245163_at	0.235103	245163_at	0.726413
A400264	245164_at	0.77235	245164_at	0.859136
A400265	245165_at	0.560798	245165_at	0.841783
A400266	245166_at	0.405782	245166_at	0.966384
A400267		0.442732		0.926692
A400268	245168_at	0.642057	245168_at	0.976409
A400269	245169_at	0.57729	245169_at	0.788162
A400270	245170_at	0.777726	245170_at	0.843148
A400271	245171_at	0.537205	245171_at	0.91062
A400272	245172_at	0.700822	245172_at	0.789543
A400273	245173_at	0.704049	245173_at	0.934106
A400274	245174_at	0.617069	245174_at	0.706818
A400275	245175_at	0.212475	245175_at	0.984172
A400276	245176_at	0.485774	245176_at	0.998081
A400277	245177_at	0.629456	245177_at	0.932968
A400278	245178_at	0.543256	245178_at	0.944467
A400279	245179_at	0.726304	245179_at	0.994268
A400280	245180_at	0.379676	245180_at	0.874566
A400281	245181_at	0.346815	245181_at	0.896446
A400282	245182_at	0.798009	245182_at	0.975187
A400283	245183_at	0.645875	245183_at	0.950647
A400284	245184_at	0.722009	245184_at	0.873739
A400285	245185_at	0.61665	245185_at	0.877303
A400286	245186_at	0.774927	245186_at	0.95092
A400287		0.641878		0.968358
A400288	245188_at	0.247679	245188_at	0.910869
A400289	245189_at	0.783709	245189_at	0.976594
A400290	245190_at	0.653142	245190_at	0.770507
A400291	245191_at	0.760703	245191_at	0.974634
A400292	245192_at	0.66339	245192_at	0.854718
A400293	245193_at	0.677678	245193_at	0.77707
A400294	245194_at	0.619491	245194_at	0.700778
A400295	245195_at	0.206843	245195_at	0.886366
A400296	245196_at	0.700991	245196_at	0.994334
A400297	245197_at	0.635367	245197_at	0.904771
A400298	245198_at	0.515232	245198_at	0.966462
A400299	245199_at	0.786834	245199_at	0.937853
A400300	245200_at	0.456577	245200_at	0.972523
A400301	245201_at	0.660224	245201_at	0.974551
A400302	245202_at	0.583983	245202_at	0.922732
A400303	245203_at	0.716634	245203_at	0.725298
A400304	245204_at	0.745001	245204_at	0.909425
A400305	245205_at	0.210384	245205_at	0.890187
A400306	245206_at	0.654843	245206_at	0.70004
A400307	245207_at	0.78119	245207_at	0.988222
A400308	245208_at	0.605648	245208_at	0.982711
A400309	245209_at	0.776439	245209_at	0.939122
A400310	245210_at	0.757039	245210_at	0.980063
A400311	245211_at	0.750668	245211_at	0.991048
A400312	245212_at	0.610923	245212_at	0.827622
A400313	245213_at	0.478868	245213_at	0.785301
A400314	245214_at	0.800394	245214_at	0.944209
A400315	245215_at	0.207173	245215_at	0.89396
A400316	245216_at	0.754982	245216_at	0.957262
A400317	245217_at	0.798306	245217_at	0.891966
A400318		0.053953		0.96118
A400319		0.23686		0.989941
A400320		0.320593		0.874402
A400321		0.750867		0.857439
A400322	245222_at	0.767376	245222_at	0.999523
A400323	245223_at	0.740213	245223_at	0.951074
A400324	245224_at	0.752512	245224_at	0.994564
A400325	245225_at	0.575304	245225_at	0.971772
A400326	245226_at	0.791726	245226_at	0.900164
A400327	245227_s_at	0.785049	245227_s_at	0.874408
A400328	245228_at	0.760018	245228_at	0.969811
A400329	245229_at	0.602382	245229_at	0.998938
A400330	245230_at	0.766175	245230_at	0.976511
A400331	245231_at	0.787314	245231_at	0.978942
A400332	245232_at	0.616218	245232_at	0.994931
A400333	245233_at	0.679755	245233_at	0.921419
A400334	245234_at	0.675647	245234_at	0.798937
A400335	245235_at	0.718064	245235_at	0.95653
A400336	245236_at	0.685585	245236_at	0.833914
A400337	245237_at	0.516336	245237_at	0.975623
A400338	245238_at	0.0899277	245238_at	0.816708
A400339	245239_at	0.378488	245239_at	0.891011
A400340	245240_at	0.714086	245240_at	0.958464
A400341	245241_at	0.76803	245241_at	0.984099
A400342	245242_at	0.037553	245242_at	0.706995
A400343	245243_at	0.78099	245243_at	0.991156
A400344	245244_at	0.553094	245244_at	0.947873
A400345	245245_at	0.787508	245245_at	0.998613
A400346	245246_at	0.615534	245246_at	0.960752
A400347	245247_at	0.75808	245247_at	0.967439
A400348	245248_at	0.780431	245248_at	0.698429
A400349	245249_at	0.476419	245249_at	0.933868
A400350	245250_at	0.587516	245250_at	0.994478
A400351	245251_at	0.756812	245251_at	0.594571
A400352	245252_at	0.757112	245252_at	0.984161
A400353	245253_at	0.575146	245253_at	0.975206
A400354	245254_at	0.485041	245254_at	0.917157
A400355	245255_at	0.641687	245255_at	0.877641
A400356	245256_at	0.59404	245256_at	0.984665
A400357	245257_at	0.784051	245257_at	0.8019
A400358	245258_at	0.764186	245258_at	0.843291
A400359	245259_at	0.795775	245259_at	0.999384
A400360	245260_at	0.771327	245260_at	0.971691
A400361	245261_at	0.737461	245261_at	0.738454
A400362	245262_at	0.668669	245262_at	0.988491
A400363	245263_at	0.202955	245263_at	0.619639
A400364	245264_at	0.132803	245264_at	0.973775
A400365	245265_at	0.541055	245265_at	0.92515
A400366	245266_at	0.306146	245266_at	0.934028
A400367	245267_at	0.487671	245267_at	0.877803
A400368	245268_at	0.798817	245268_at	0.778682
A400369	245269_at	0.675536	245269_at	0.922788
A400370	245270_at	0.670609	245270_at	0.978896
A400371	245271_at	0.346174	245271_at	0.988103
A400372	245272_at	0.58962	245272_at	0.95039
A400373	245273_at	0.377388	245273_at	0.994464
A400374	245274_at	0.451177	245274_at	0.951312
A400375	245275_at	0.72468	245275_at	0.889348
A400376	245276_at	0.106962	245276_at	0.994255
A400377	245277_at	0.536918	245277_at	0.801917
A400378	245278_at	0.4366	245278_at	0.931986
A400379	245279_at	0.196723	245279_at	0.899767
A400380	245280_at	0.768106	245280_at	0.998752
A400381	245281_at	0.0639436	245281_at	0.877978
A400382	245282_at	0.66273	245282_at	0.996169
A400383	245283_at	0.660184	245283_at	0.959904
A400384	245284_at	0.332925	245284_at	0.922834
A400385		0.705919		0.78781
A400386	245286_at	0.793128	245286_at	0.66628
A400387	245287_at	0.780963	245287_at	0.988038
A400388	245288_at	0.654902	245288_at	0.903545
A400389	245289_at	0.517341	245289_at	0.751448
A400390	245290_at	0.446445	245290_at	0.978663
A400391	245291_at	0.365983	245291_at	0.976435
A400392	245292_at	0.598873	245292_at	0.891084
A400393	245293_at	0.17465	245293_at	0.91117
A400394	245294_at	0.78227	245294_at	0.911145
A400395	245295_at	0.268609	245295_at	0.966745
A400396	245296_at	0.316895	245296_at	0.785054
A400397	245297_at	0.457022	245297_at	0.857978
A400398	245298_at	0.523416	245298_at	0.916392
A400399	245299_at	0.674938	245299_at	0.955059
A400400	245300_at	0.661513	245300_at	0.797058
A400401	245301_at	0.730115	245301_at	0.920323
A400402	245302_at	0.425204	245302_at	0.884672
A400403	245303_at	0.363443	245303_at	0.77586
A400404	245304_at	0.624905	245304_at	0.976312
A400405	245305_at	0.801737	245305_at	0.825803
A400406	245306_at	0.0517837	245306_at	0.948786
A400407	245307_at	0.548588	245307_at	0.969286
A400408	245308_at	0.796307	245308_at	0.855533
A400409	245309_at	0.0448844	245309_at	0.946776
A400410	245310_at	0.573256	245310_at	0.88761
A400411	245311_at	0.60747	245311_at	0.998827
A400412	245312_at	0.689977	245312_at	0.924096
A400413	245313_at	0.657357	245313_at	0.843938
A400414	245314_at	0.534139	245314_at	0.744778
A400415	245315_at	0.802199	245315_at	0.998633
A400416	245316_at	0.341297	245316_at	0.912282
A400417	245317_at	0.54528	245317_at	0.723673
A400418	245318_at	0.527774	245318_at	0.936924
A400419	245319_at	0.20289	245319_at	0.882786
A400420	245320_at	0.502695	245320_at	0.851454
A400421	245321_at	0.0348927	245321_at	0.99854
A400422	245322_at	0.372555	245322_at	0.881329
A400423	245323_at	0.690025	245323_at	0.882916
A400424	245324_at	0.794991	245324_at	0.920743
A400425	245325_at	0.513507	245325_at	0.91154
A400426	245326_at	0.146195	245326_at	0.824919
A400427	245327_at	0.734746	245327_at	0.874411
A400428	245328_at	0.555289	245328_at	0.920454
A400429	245329_at	0.417096	245329_at	0.92862
A400430	245330_at	0.680747	245330_at	0.778528
A400431	245331_at	0.671501	245331_at	0.988233
A400432	245332_at	0.75694	245332_at	0.706705
A400433	245333_at	0.754457	245333_at	0.975391
A400434	245334_at	0.373957	245334_at	0.913525
A400435	245335_at	0.678759	245335_at	0.995358
A400436	245336_at	0.749158	245336_at	0.886857
A400437	245337_at	0.466951	245337_at	0.915691
A400438	245338_at	0.533309	245338_at	0.866897
A400439	245339_at	0.346825	245339_at	0.971343
A400440	245340_at	0.75582	245340_at	0.896846
A400441	245341_at	0.764447	245341_at	0.945953
A400442	245342_at	0.383774	245342_at	0.722819
A400443	245343_at	0.0980085	245343_at	0.785606
A400444	245344_at	0.755258	245344_at	0.9719
A400445	245345_at	0.781385	245345_at	0.747081
A400446	245346_at	0.60182	245346_at	0.992248
A400447	245347_at	0.706696	245347_at	0.925702
A400448	245348_at	0.465179	245348_at	0.998807
A400449	245349_at	0.591709	245349_at	0.780499
A400450	245350_at	0.478643	245350_at	0.928663
A400451	245351_at	0.603383	245351_at	0.931957
A400452	245352_at	0.701582	245352_at	0.815581
A400453	245353_at	0.0428161	245353_at	0.954811
A400454	245354_at	0.695147	245354_at	0.983578
A400455	245355_at	0.415533	245355_at	0.994334
A400456	245356_at	0.659155	245356_at	0.971906
A400457	245357_at	0.294781	245357_at	0.877653
A400458	245358_at	0.462222	245358_at	0.739958
A400459	245359_at	0.787472	245359_at	0.993568
A400460	245360_at	0.20709	245360_at	0.877488
A400461	245361_at	0.514227	245361_at	0.568322
A400462	245362_at	0.212191	245362_at	0.998918
A400463	245363_at	0.601589	245363_at	0.977388
A400464	245364_at	0.160331	245364_at	0.839319
A400465	245365_at	0.795325	245365_at	0.939466
A400466	245366_at	0.728426	245366_at	0.938642
A400467	245367_at	0.489254	245367_at	0.953008
A400468	245368_at	0.733527	245368_at	0.968081
A400469	245369_at	0.768164	245369_at	0.990716
A400470	245370_at	0.765017	245370_at	0.855643
A400471	245371_at	0.780732	245371_at	0.962182
A400472	245372_at	0.113313	245372_at	0.916351
A400473		0.717365		0.804403
A400474	245374_at	0.776354	245374_at	0.984807
A400475	245375_at	0.608333	245375_at	0.957559
A400476	245376_at	0.781506	245376_at	0.981692
A400477	245377_at	0.460831	245377_at	0.928549
A400478	245378_at	0.75007	245378_at	0.998707
A400479	245379_at	0.612761	245379_at	0.978983
A400480	245380_at	0.676565	245380_at	0.849187
A400481	245381_at	0.743088	245381_at	0.881617
A400482	245382_at	0.304551	245382_at	0.986198
A400483	245383_at	0.542346	245383_at	0.953665
A400484	245384_at	0.79522	245384_at	0.913989
A400485	245385_at	0.326653	245385_at	0.888247
A400486	245386_at	0.717419	245386_at	0.968944
A400487	245387_at	0.552506	245387_at	0.971719
A400488	245388_at	0.675073	245388_at	0.928589
A400489	245389_at	0.690998	245389_at	0.912579
A400490	245390_at	0.43452	245390_at	0.890223
A400491	245391_at	0.399818	245391_at	0.634894
A400492	245392_at	0.792054	245392_at	0.843387
A400493	245393_at	0.510703	245393_at	0.621816
A400494	245394_at	0.480571	245394_at	0.86639
A400495	245395_at	0.411275	245395_at	0.978823
A400496	245396_at	0.538226	245396_at	0.971853
A400497	245397_at	0.562059	245397_at	0.971861
A400498	245398_at	0.430383	245398_at	0.974406
A400499	245399_at	0.671448	245399_at	0.623457
A400500	245400_at	0.791538	245400_at	0.962552
A400501	245401_at	0.565216	245401_at	0.72352
A400502	245402_at	0.699429	245402_at	0.987949
A400503	245403_at	0.597825	245403_at	0.877145
A400504	245404_at	0.39786	245404_at	0.987823
A400505	245405_at	0.511349	245405_at	0.998825
A400506	245406_at	0.540719	245406_at	0.994223
A400507	245407_at	0.529249	245407_at	0.877736
A400508	245408_at	0.619345	245408_at	0.541115
A400509	245409_at	0.762999	245409_at	0.856223
A400510	245410_at	0.527787	245410_at	0.961793
A400511	245411_at	0.795115	245411_at	0.873774
A400512	245412_at	0.749454	245412_at	0.839398
A400513	245413_at	0.476681	245413_at	0.975752
A400514	245414_at	0.155736	245414_at	0.988817
A400515	245415_at	0.725777	245415_at	0.924502
A400516	245416_at	0.492689	245416_at	0.917735
A400517	245417_at	0.491612	245417_at	0.751178
A400518	245418_at	0.271966	245418_at	0.87431
A400519	245419_at	0.491482	245419_at	0.958238
A400520	245420_at	0.786002	245420_at	0.987107
A400521	245421_at	0.318991	245421_at	0.995436
A400522	245422_at	0.783424	245422_at	0.663653
A400523	245423_at	0.627441	245423_at	0.997767
A400524	245424_at	0.677638	245424_at	0.948098
A400525	245425_at	0.301547	245425_at	0.992343
A400526	245426_at	0.338222	245426_at	0.763037
A400527	245427_at	0.736463	245427_at	0.971855
A400528	245428_at	0.648631	245428_at	0.682139
A400529	245429_at	0.652889	245429_at	0.993429
A400530	245430_at	0.653852	245430_at	0.834975
A400531	245431_at	0.631026	245431_at	0.65849
A400532	245432_at	0.0938843	245432_at	0.988245
A400533	245433_at	0.11068	245433_at	0.926353
A400534	245434_at	0.0573567	245434_at	0.979014
A400535	245435_at	0.798339	245435_at	0.949707
A400536	245436_at	0.50852	245436_at	0.748383
A400537	245437_at	0.589905	245437_at	0.814924
A400538	245438_at	0.765751	245438_at	0.725086
A400539	245439_at	0.722907	245439_at	0.975538
A400540	245440_at	0.719177	245440_at	0.865906
A400541	245441_at	0.778279	245441_at	0.974486
A400542	245442_at	0.462827	245442_at	0.912892
A400543	245443_at	0.627654	245443_at	0.787961
A400544	245444_at	0.703348	245444_at	0.931554
A400545	245445_at	0.448989	245445_at	0.994569
A400546	245446_at	0.783965	245446_at	0.739788
A400547	245447_at	0.509796	245447_at	0.827837
A400548	245448_at	0.702168	245448_at	0.776282
A400549	245449_at	0.637681	245449_at	0.749127
A400550	245450_at	0.351038	245450_at	0.913271
A400551	245451_at	0.788993	245451_at	0.921375
A400552	245452_at	0.791596	245452_at	0.984027
A400553	245453_at	0.798443	245453_at	0.883837
A400554	245454_at	0.527022	245454_at	0.829664
A400555	245455_at	0.545776	245455_at	0.944639
A400556	245456_at	0.779245	245456_at	0.993561
A400557		0.796932		0.976865
A400558	245458_at	0.783045	245458_at	0.959975
A400559	245459_at	0.651132	245459_at	0.927413
A400560	245460_at	0.106918	245460_at	0.903405
A400561	245461_at	0.585203	245461_at	0.998874
A400562	245462_at	0.292125	245462_at	0.880148
A400563	245463_at	0.270407	245463_at	0.957121
A400564	245464_at	0.608707	245464_at	0.84028
A400565	245465_at	0.757963	245465_at	0.983569
A400566	245466_at	0.797044	245466_at	0.50751
A400567	245467_at	0.219835	245467_at	0.86719
A400568	245468_at	0.591163	245468_at	0.978795
A400569		0.459447		0.986395
A400570	245470_at	0.680385	245470_at	0.891383
A400571	245471_at	0.572331	245471_at	0.982886
A400572	245472_at	0.735879	245472_at	0.988679
A400573	245473_at	0.647341	245473_at	0.994516
A400574	245474_at	0.297386	245474_at	0.874364
A400575	245475_at	0.781525	245475_at	0.896556
A400576	245476_at	0.65692	245476_at	0.84371
A400577	245477_at	0.743362	245477_at	0.971757
A400578	245478_at	0.801287	245478_at	0.954968
A400579	245479_at	0.117524	245479_at	0.826433
A400580	245480_at	0.653371	245480_at	0.950944
A400581	245481_at	0.698943	245481_at	0.890721
A400582	245482_at	0.609923	245482_at	0.916978
A400583	245483_at	0.48893	245483_at	0.739779
A400584	245484_at	0.502932	245484_at	0.993485
A400585	245485_at	0.451504	245485_at	0.891957
A400586	245486_x_at	0.605441	245486_x_at	0.866169
A400587	245487_at	0.693006	245487_at	0.913262
A400588	245488_at	0.784906	245488_at	0.863116
A400589	245489_at	0.16675	245489_at	0.971719
A400590	245490_at	0.31816	245490_at	0.993599
A400591	245491_at	0.444532	245491_at	0.870504
A400592	245492_at	0.762076	245492_at	0.931694
A400593	245493_at	0.483549	245493_at	0.95338
A400594	245494_at	0.765447	245494_at	0.994409
A400595	245495_at	0.797231	245495_at	0.741895
A400596	245496_at	0.729509	245496_at	0.959803
A400597	245497_at	0.717509	245497_at	0.777432
A400598	245498_at	0.50932	245498_at	0.98782
A400599	245499_at	0.306006	245499_at	1.00017
A400600	245500_at	0.717221	245500_at	0.999525
A400601	245501_at	0.767474	245501_at	0.99858
A400602	245502_at	0.792083	245502_at	0.824926
A400603	245503_at	0.67039	245503_at	0.54737
A400604	245504_at	0.653851	245504_at	0.897167
A400605	245505_at	0.684496	245505_at	0.966489
A400606	245506_at	0.701924	245506_at	0.92869
A400607	245507_at	0.766132	245507_at	0.946993
A400608	245508_at	0.563745	245508_at	0.920604
A400609	245509_at	0.691776	245509_at	0.992942
A400610	245510_at	0.593693	245510_at	0.988177
A400611	245511_at	0.702904	245511_at	0.845255
A400612	245512_at	0.784752	245512_at	0.867689
A400613	245513_at	0.658569	245513_at	0.994828
A400614	245514_at	0.798195	245514_at	0.961299
A400615	245515_at	0.795161	245515_at	0.974468
A400616	245516_at	0.480894	245516_at	0.959166
A400617	245517_at	0.614962	245517_at	0.781778
A400618	245518_at	0.737266	245518_at	0.751308
A400619	245519_at	0.769545	245519_at	0.951292
A400620	245520_at	0.720137	245520_at	0.994938
A400621	245521_at	0.42176	245521_at	0.99955
A400622	245522_at	0.556748	245522_at	0.843252
A400623	245523_at	0.768104	245523_at	0.95458
A400624	245524_at	0.175724	245524_at	0.874709
A400625	245525_at	0.765075	245525_at	0.911414
A400626	245526_at	0.640907	245526_at	0.813422
A400627	245527_at	0.788486	245527_at	0.978499
A400628	245528_at	0.524634	245528_at	0.95485
A400629	245529_at	0.787755	245529_at	0.980317
A400630	245530_at	0.79482	245530_at	0.994281
A400631	245531_at	0.759543	245531_at	0.97161
A400632	245532_at	0.56427	245532_at	0.96762
A400633	245533_at	0.340447	245533_at	0.513954
A400634	245534_at	0.465074	245534_at	0.843658
A400635	245535_at	0.78633	245535_at	0.9773
A400636	245536_at	0.513408	245536_at	0.839785
A400637	245537_at	0.779006	245537_at	0.971827
A400638	245538_at	0.793083	245538_at	0.99434
A400639	245539_at	0.719472	245539_at	0.888428
A400640	245540_at	0.773686	245540_at	0.881835
A400641	245541_at	0.743536	245541_at	0.939193
A400642	245542_at	0.426613	245542_at	0.994851
A400643	245543_at	0.705437	245543_at	0.988046
A400644	245544_at	0.609701	245544_at	0.923891
A400645	245545_at	0.453666	245545_at	0.933539
A400646	245546_at	0.65898	245546_at	0.758657
A400647	245547_at	0.786615	245547_at	0.967104
A400648	245548_at	0.726191	245548_at	0.962186
A400649	245549_at	0.775494	245549_at	0.901433
A400650	245550_at	0.155691	245550_at	0.934844
A400651	245551_at	0.612946	245551_at	0.913183
A400652	245552_at	0.797345	245552_at	0.923788
A400653	245553_at	0.757685	245553_at	0.886456
A400654	245554_at	0.758976	245554_at	0.840556
A400655	245555_at	0.639391	245555_at	0.696808
A400656	245556_at	0.767577	245556_at	0.760788
A400657	245557_at	0.571204	245557_at	0.746469
A400658	245558_at	0.114867	245558_at	0.53128
A400659	245559_at	0.223538	245559_at	0.949162
A400660	245560_at	0.641699	245560_at	0.971376
A400661	245561_at	0.531452	245561_at	0.837522
A400662	245562_at	0.430825	245562_at	0.933331
A400663	245563_at	0.798525	245563_at	0.922007
A400664	245564_at	0.56397	245564_at	0.896455
A400665	245565_at	0.562618	245565_at	0.966678
A400666	245566_at	0.792816	245566_at	0.923868
A400667	245567_at	0.650401	245567_at	0.909384
A400668	245568_at	0.722654	245568_at	0.995969
A400669	245569_at	0.800351	245569_at	0.920627
A400670	245570_at	0.795281	245570_at	0.98843
A400671	245571_at	0.272432	245571_at	0.972307
A400672	245572_at	0.718965	245572_at	0.718996
A400673	245573_at	0.513194	245573_at	0.998731
A400674	245574_at	0.78041	245574_at	0.76064
A400675	245575_at	0.786418	245575_at	0.997528
A400676	245576_at	0.635881	245576_at	0.895977
A400677	245577_at	0.701164	245577_at	0.581878
A400678	245578_at	0.694339	245578_at	0.98108
A400679	245579_at	0.753182	245579_at	0.83831
A400680	245580_at	0.49482	245580_at	1.00034
A400681	245581_at	0.763991	245581_at	0.927151
A400682	245582_at	0.628791	245582_at	0.913977
A400683	245583_at	0.593694	245583_at	0.931513
A400684	245584_at	0.777447	245584_at	0.976893
A400685	245585_at	0.781517	245585_at	0.999623
A400686	245586_at	0.772775	245586_at	0.98579
A400687	245587_at	0.744048	245587_at	0.958225
A400688	245588_at	0.789496	245588_at	0.863874
A400689	245589_at	0.50329	245589_at	0.942443
A400690	245590_at	0.70461	245590_at	0.96674
A400691	245591_at	0.732894	245591_at	0.979073
A400692	245592_at	0.524476	245592_at	0.764225
A400693	245593_at	0.655036	245593_at	0.91308
A400694	245594_at	0.548447	245594_at	0.85385
A400695	245595_at	0.577958	245595_at	0.964406
A400696	245596_at	0.763129	245596_at	0.871077
A400697	245597_at	0.302275	245597_at	0.906865
A400698	245598_at	0.700237	245598_at	0.840107
A400699	245599_at	0.774797	245599_at	0.706962
A400700	245600_at	0.192203	245600_at	0.938773
A400701	245601_at	0.420394	245601_at	0.843519
A400702	245602_at	0.0799887	245602_at	0.917056
A400703	245603_at	0.642522	245603_at	0.976448
A400704	245604_at	0.78994	245604_at	0.973521
A400705	245605_at	0.756571	245605_at	0.873774
A400706	245606_at	0.685623	245606_at	0.922065
A400707	245607_at	0.773893	245607_at	0.999385
A400708	245608_at	0.689981	245608_at	0.993494
A400709	245609_at	0.629217	245609_at	0.974407
A400710	245610_at	0.535512	245610_at	0.698578
A400711	245611_at	0.782942	245611_at	0.8938
A400712	245612_at	0.0748742	245612_at	0.882371
A400713	245613_at	0.733451	245613_at	0.839976
A400714	245614_at	0.749595	245614_at	0.97149
A400715	245615_at	0.277947	245615_at	0.919182
A400716	245616_at	0.718717	245616_at	0.825982
A400717	245617_at	0.752062	245617_at	0.570756
A400718	245618_at	0.700529	245618_at	0.999981
A400719	245619_at	0.618617	245619_at	0.785368
A400720	245620_at	0.587286	245620_at	0.911188
A400721	245621_at	0.602071	245621_at	0.910741
A400722	245622_at	0.36351	245622_at	0.993641
A400723		0.281557		0.993768
A400724	245624_at	0.647863	245624_at	0.947702
A400725	245625_at	0.622595	245625_at	0.976668
A400726	245626_at	0.742658	245626_at	0.82869
A400727	245627_at	0.710958	245627_at	0.975323
A400728	245628_at	0.657056	245628_at	0.9937
A400729	245629_at	0.68933	245629_at	0.817573
A400730	245630_at	0.403145	245630_at	0.966715
A400731	245631_at	0.607014	245631_at	0.988058
A400732	245632_at	0.582039	245632_at	0.993918
A400733	245633_at	0.752317	245633_at	0.936653
A400734	245634_at	0.566756	245634_at	0.917379
A400735	245635_at	0.659226	245635_at	0.95759
A400736	245636_at	0.784237	245636_at	0.877933
A400737	245637_at	0.208247	245637_at	0.685336
A400738		0.587431		0.991792
A400739	245639_at	0.681043	245639_at	0.89624
A400740	245640_at	0.552744	245640_at	0.913708
A400741	245641_at	0.735628	245641_at	0.910797
A400742	245642_at	0.41587	245642_at	0.933535
A400743	245643_at	0.64865	245643_at	0.969003
A400744	245644_at	0.711893	245644_at	0.725574
A400745	245645_at	0.729879	245645_at	0.949113
A400746		0.63286		0.788378
A400747	245647_at	0.668657	245647_at	0.877339
A400748	245648_at	0.731282	245648_at	0.945633
A400749	245649_at	0.784177	245649_at	0.971818
A400750	245650_at	0.193394	245650_at	0.465548
A400751		0.673532		0.841951
A400752	245652_at	0.776758	245652_at	0.973672
A400753	245653_at	0.606315	245653_at	0.817101
A400754	245654_at	0.798624	245654_at	0.860243
A400755	245655_at	0.60371	245655_at	0.910905
A400756	245656_at	0.7578	245656_at	0.859848
A400757	245657_at	0.715833	245657_at	0.975616
A400758	245658_at	0.687299	245658_at	0.925425
A400759	245659_at	0.542555	245659_at	0.955101
A400760	245660_at	0.7984	245660_at	0.491639
A400761	245661_at	0.767094	245661_at	0.967416
A400762	245662_at	0.312089	245662_at	0.994268
A400763	245663_at	0.602974	245663_at	0.91748
A400764	245664_at	0.520883	245664_at	0.866119
A400765	245665_at	0.756793	245665_at	0.900183
A400766	245666_at	0.571993	245666_at	0.951844
A400767	245667_at	0.462073	245667_at	0.975738
A400768	245668_at	0.192099	245668_at	0.905723
A400769	245669_at	0.685434	245669_at	0.980022
A400770	245670_at	0.647944	245670_at	0.988303
A400771	245671_at	0.169579	245671_at	0.994632
A400772	245672_at	0.767385	245672_at	0.92891
A400773	245673_at	0.361607	245673_at	0.828724
A400774	245674_at	0.781237	245674_at	0.88275
A400775		0.773827		0.960098
A400776	245676_at	0.0211197	245676_at	0.999859
A400777	245677_at	0.77781	245677_at	0.980824
A400778	245678_at	0.213174	245678_at	0.951729
A400779	245679_at	0.483377	245679_at	0.905998
A400780	245680_at	0.791097	245680_at	0.994794
A400781	245681_at	0.785611	245681_at	0.926415
A400782	245682_at	0.735078	245682_at	0.904426
A400783	245683_at	0.779951	245683_at	0.933605
A400784	245684_at	0.407494	245684_at	0.993736
A400785	245685_at	0.513466	245685_at	0.9224
A400786	245686_at	0.123701	245686_at	0.933798
A400787	245687_at	0.506691	245687_at	0.921303
A400788	245688_at	0.605276	245688_at	0.948202
A400789	245689_at	0.453681	245689_at	0.701018
A400790	245690_at	0.585084	245690_at	0.82981
A400791	245691_at	0.721121	245691_at	0.825711
A400792	245692_at	0.679706	245692_at	0.88234
A400793	245693_at	0.798849	245693_at	1.0002
A400794	245694_at	0.674632	245694_at	0.899838
A400795	245695_at	0.64859	245695_at	0.937041
A400796	245696_at	0.195544	245696_at	0.911983
A400797	245697_at	0.403059	245697_at	0.975515
A400798	245698_at	0.792503	245698_at	0.954801
A400799	245699_at	0.263944	245699_at	0.89993
A400800	245700_at	0.714086	245700_at	0.781729
A400801	245701_at	0.257439	245701_at	0.738472
A400802	245702_at	0.233908	245702_at	0.903879
A400803	245703_at	0.284578	245703_at	0.877471
A400804	245704_at	0.795209	245704_at	0.929568
A400805	245705_at	0.485026	245705_at	0.993881
A400806	245706_at	0.633289	245706_at	0.931066
A400807	245707_at	0.724198	245707_at	0.904869
A400808	245708_at	0.798202	245708_at	0.866115
A400809	245709_at	0.782258	245709_at	0.954921
A400810	245710_at	0.753048	245710_at	0.746928
A400811	245711_at	0.560166	245711_at	0.882746
A400812	245712_at	0.576671	245712_at	0.954675
A400813	245713_at	0.777683	245713_at	0.973744
A400814	245714_at	0.640538	245714_at	0.826133
A400815		0.634416		0.844633
A400816	245716_at	0.712421	245716_at	0.758351
A400817	245717_at	0.562181	245717_at	0.998451
A400818	245718_at	0.777838	245718_at	0.873885
A400819	245719_at	0.53856	245719_at	0.926442
A400820	245720_at	0.741201	245720_at	0.806905
A400821		0.681328		0.917078
A400822	245722_at	0.445821	245722_at	0.947051
A400823	245723_at	0.751814	245723_at	0.869543
A400824	245724_at	0.403116	245724_at	0.949592
A400825	245725_at	0.60344	245725_at	0.971537
A400826	245726_at	0.758232	245726_at	0.943789
A400827	245727_at	0.493527	245727_at	0.884069
A400828	245728_at	0.548154	245728_at	0.871107
A400829	245729_at	0.516315	245729_at	0.890868
A400830	245730_at	0.0318589	245730_at	0.739459
A400831	245731_at	0.391438	245731_at	0.577803
A400832	245732_at	0.656508	245732_at	0.998949
A400833	245733_at	0.693892	245733_at	0.877931
A400834	245734_at	0.00300438	245734_at	0.876878
A400835	245735_at	0.648129	245735_at	0.918737
A400836	245736_at	0.653397	245736_at	0.926071
A400837	245737_at	0.547871	245737_at	0.723644
A400838	245738_at	0.682956	245738_at	0.998645
A400839	245739_at	0.0773555	245739_at	0.72153
A400840	245740_at	0.35187	245740_at	0.931589
A400841	245741_at	0.796578	245741_at	0.984146
A400842	245742_at	0.474406	245742_at	0.717918
A400843	245743_at	0.659769	245743_at	0.993396
A400844	245744_at	0.563101	245744_at	0.903465
A400845	245745_at	0.770997	245745_at	0.988216
A400846	245746_at	0.47447	245746_at	0.707943
A400847	245747_at	0.789508	245747_at	0.890527
A400848	245748_at	0.608437	245748_at	0.816403
A400849	245749_at	0.167787	245749_at	0.971938
A400850	245750_at	0.111702	245750_at	0.934091
A400851		0.632516		0.781927
A400852	245752_at	0.745058	245752_at	0.999586
A400853		0.768249		0.934299
A400854	245754_at	0.564077	245754_at	0.975488
A400855	245755_at	0.631631	245755_at	0.911072
A400856	245756_at	0.662302	245756_at	0.969473
A400857	245757_at	0.576807	245757_at	0.903723
A400858	245758_at	0.598523	245758_at	0.988592
A400859	245759_at	0.432049	245759_at	0.890355
A400860		0.534332		0.944173
A400861	245761_at	0.426997	245761_at	0.891568
A400862	245762_at	0.386649	245762_at	0.971419
A400863	245763_at	0.76997	245763_at	0.828725
A400864		0.767167		0.841453
A400865	245765_at	0.127664	245765_at	0.911259
A400866	245766_at	0.662979	245766_at	0.95508
A400867	245767_at	0.501737	245767_at	0.834081
A400868	245768_at	0.0399489	245768_at	0.777428
A400869	245769_at	0.734464	245769_at	0.945279
A400870	245770_at	0.76369	245770_at	0.928591
A400871	245771_at	0.65106	245771_at	0.902918
A400872	245772_at	0.304463	245772_at	0.752536
A400873	245773_at	0.669857	245773_at	0.746567
A400874	245774_at	0.610634	245774_at	0.975184
A400875	245775_at	0.658837	245775_at	0.884094
A400876	245776_at	0.385078	245776_at	0.910814
A400877	245777_at	0.124485	245777_at	0.950838
A400878	245778_at	0.555952	245778_at	0.993994
A400879	245779_at	0.799439	245779_at	0.856071
A400880	245780_at	0.268254	245780_at	0.638468
A400881	245781_at	0.191503	245781_at	0.994471
A400882	245782_at	0.747853	245782_at	0.985667
A400883		0.470625		0.616602
A400884	245784_at	0.694433	245784_at	0.970047
A400885	245785_at	0.752506	245785_at	0.97918
A400886	245786_at	0.535106	245786_at	0.879605
A400887	245787_at	0.503581	245787_at	0.95725
A400888	245788_at	0.671122	245788_at	0.909859
A400889	245789_at	0.175164	245789_at	0.97589
A400890	245790_at	0.362337	245790_at	0.961776
A400891	245791_at	0.656126	245791_at	0.993917
A400892	245792_at	0.671392	245792_at	0.883936
A400893	245793_at	0.341285	245793_at	0.973526
A400894	245794_at	0.621148	245794_at	0.697641
A400895	245795_at	0.695998	245795_at	0.953771
A400896	245796_at	0.313151	245796_at	0.922159
A400897	245797_at	0.590248	245797_at	0.905087
A400898	245798_at	0.613926	245798_at	0.882327
A400899	245799_at	0.48044	245799_at	0.7027
A400900	245800_at	0.635608	245800_at	0.966314
A400901	245801_at	0.661812	245801_at	0.934567
A400902	245802_at	0.654619	245802_at	0.877607
A400903	245803_at	0.691364	245803_at	0.706895
A400904	245804_at	0.762572	245804_at	0.88878
A400905	245805_at	0.779571	245805_at	0.964784
A400906	245806_at	0.0728103	245806_at	0.992328
A400907	245807_at	0.460623	245807_at	0.979995
A400908	245808_at	0.775298	245808_at	0.99081
A400909	245809_at	0.578893	245809_at	0.928977
A400910		0.269921		0.988161
A400911	245811_at	0.570078	245811_at	0.971731
A400912	245812_at	0.752096	245812_at	0.958849
A400913	245813_at	0.729834	245813_at	0.805799
A400914	245814_at	0.792587	245814_at	0.750009
A400915	245815_at	0.760087	245815_at	0.997228
A400916	245816_at	0.651296	245816_at	0.98072
A400917	245817_at	0.765082	245817_at	0.989338
A400918	245818_at	0.735906	245818_at	0.955368
A400919	245819_at	0.734317	245819_at	0.994853
A400920	245820_at	0.79903	245820_at	0.992738
A400921	245821_at	0.335689	245821_at	0.994724
A400922	245822_at	0.65977	245822_at	0.9895
A400923	245823_at	0.521072	245823_at	0.847237
A400924	245824_at	0.644847	245824_at	0.922657
A400925	245825_at	0.285067	245825_at	0.998786
A400926	245826_at	0.196602	245826_at	0.934723
A400927	245827_at	0.726366	245827_at	0.960091
A400928	245828_at	0.411606	245828_at	0.920096
A400929	245829_at	0.27412	245829_at	0.788563
A400930	245830_at	0.729095	245830_at	0.912247
A400931	245831_at	0.165613	245831_at	0.884396
A400932	245832_at	0.486687	245832_at	0.883889
A400933	245833_at	0.58829	245833_at	0.953431
A400934	245834_at	0.583834	245834_at	0.975357
A400935	245835_at	0.648047	245835_at	0.965558
A400936	245836_at	0.788595	245836_at	0.998657
A400937	245837_at	0.699647	245837_at	0.968395
A400938	245838_at	0.369635	245838_at	0.684914
A400939	245839_at	0.779642	245839_at	0.996722
A400940	245840_at	0.567011	245840_at	0.951026
A400941		0.238767		0.904316
A400942	245842_at	0.783789	245842_at	0.857196
A400943	245843_at	0.648024	245843_at	0.885964
A400944	245844_at	0.478176	245844_at	0.997784
A400945	245845_at	0.73364	245845_at	0.961126
A400946	245846_at	0.665469	245846_at	0.828875
A400947	245847_at	0.740795	245847_at	0.919856
A400948	245848_at	0.788346	245848_at	0.994668
A400949	245849_at	0.617865	245849_at	0.954864
A400950	245850_at	0.800848	245850_at	0.910748
A400951	245851_at	0.588889	245851_at	0.843508
A400952	245852_at	0.382372	245852_at	0.872293
A400953	245853_at	0.705757	245853_at	0.508072
A400954	245854_at	0.745149	245854_at	0.693544
A400955	245855_at	0.588406	245855_at	0.83534
A400956	245856_at	0.534355	245856_at	0.856626
A400957	245857_at	0.51544	245857_at	0.844007
A400958	245858_at	0.575995	245858_at	0.855949
A400959	245859_at	0.627792	245859_at	0.928496
A400960	245860_at	0.74651	245860_at	0.987271
A400961	245861_at	0.800255	245861_at	0.926292
A400962	245862_at	0.551282	245862_at	0.859898
A400963		0.320925		0.867111
A400964	245864_at	0.723495	245864_at	0.806787
A400965	245865_at	0.412563	245865_at	0.823048
A400966		0.210753		0.970571
A400967	245867_at	0.117322	245867_at	0.471451
A400968	245868_at	0.68981	245868_at	0.76562
A400969	245869_at	0.640948	245869_at	0.975003
A400970	245870_at	0.573211	245870_at	0.921941
A400971	245871_at	0.693271	245871_at	1.00015
A400972	245872_at	0.753749	245872_at	0.582983
A400973	245873_at	0.261557	245873_at	0.922583
A400974	245874_at	0.699931	245874_at	0.897247
A400975	245875_at	0.76588	245875_at	0.908876
A400976	245876_at	0.0126627	245876_at	0.976238
A400977	245877_at	0.416774	245877_at	1.00012
A400978	245878_at	0.455283	245878_at	0.876709
A400979	245879_at	0.600968	245879_at	0.970071
A400980	245880_at	0.754506	245880_at	0.927102
A400981	245881_at	0.606594	245881_at	0.922661
A400982	245882_at	0.477079	245882_at	0.955553
A400983	245883_at	0.645039	245883_at	0.922813
A400984	245884_at	0.746001	245884_at	0.958544
A400985	245885_at	0.551633	245885_at	0.842128
A400986	245886_at	0.75041	245886_at	0.896262
A400987	245887_at	0.753427	245887_at	0.902704
A400988	245888_at	0.710036	245888_at	0.953901
A400989	245889_at	0.617665	245889_at	0.928429
A400990	245890_at	0.697591	245890_at	0.86306
A400991	245891_at	0.619738	245891_at	0.510378
A400992	245892_at	0.79382	245892_at	0.54984
A400993	245893_at	0.656057	245893_at	0.820782
A400994	245894_at	0.770143	245894_at	0.919816
A400995	245895_at	0.318642	245895_at	0.955018
A400996	245896_at	0.157061	245896_at	0.924434
A400997	245897_at	0.730845	245897_at	0.857681
A400998	245898_at	0.785018	245898_at	0.842559
A400999	245899_at	0.738528	245899_at	0.998979
A401000	245900_at	0.662225	245900_at	0.99433
A401001	245901_at	0.550156	245901_at	0.975365
A401002	245902_at	0.691904	245902_at	0.928434
A401003	245903_at	0.608862	245903_at	0.709418
A401004	245904_at	0.621467	245904_at	0.79228
A401005	245905_at	0.751904	245905_at	0.968017
A401006	245906_at	0.42706	245906_at	0.764327
A401007	245907_at	0.590399	245907_at	0.776575
A401008	245908_at	0.702072	245908_at	0.994824
A401009	245909_at	0.655193	245909_at	0.896531
A401010	245910_at	0.263058	245910_at	0.971588
A401011	245911_at	0.580649	245911_at	0.780887
A401012	245912_at	0.44677	245912_at	0.770546
A401013	245913_at	0.557074	245913_at	0.465031
A401014	245914_at	0.767109	245914_at	0.45285
A401015		0.517198		0.87066
A401016	245916_at	0.597635	245916_at	0.904502
A401017	245917_at	0.426288	245917_at	0.834521
A401018	245918_at	0.522654	245918_at	0.898159
A401019	245919_at	0.651275	245919_at	0.959878
A401020	245920_at	0.789349	245920_at	0.995351
A401021	245921_at	0.743493	245921_at	0.988715
A401022	245922_at	0.791962	245922_at	0.988055
A401023	245923_at	0.707895	245923_at	0.816772
A401024	245924_at	0.734213	245924_at	0.993724
A401025	245925_at	0.0279959	245925_at	0.420576
A401026	245926_at	0.518873	245926_at	0.95037
A401027	245927_at	0.667759	245927_at	0.905204
A401028		0.712991		0.89966
A401029	245929_at	0.106938	245929_at	0.593199
A401030	245930_at	0.718736	245930_at	0.988154
A401031	245931_at	0.616624	245931_at	0.723108
A401032	245932_at	0.663212	245932_at	0.740801
A401033	245933_at	0.479554	245933_at	0.994563
A401034	245934_at	0.781671	245934_at	0.891107
A401035	245935_at	0.637074	245935_at	0.820351
A401036	245936_at	0.0317726	245936_at	0.75197
A401037	245937_at	0.700055	245937_at	0.929745
A401038	245938_at	0.492723	245938_at	0.698072
A401039	245939_at	0.172287	245939_at	0.993199
A401040	245940_at	0.626997	245940_at	0.983975
A401041	245941_at	0.775196	245941_at	0.994541
A401042	245942_at	0.751617	245942_at	0.994765
A401043	245943_at	0.499892	245943_at	0.845063
A401044	245944_at	0.0437137	245944_at	0.980058
A401045	245945_at	0.78978	245945_at	0.960303
A401046	245946_at	0.469987	245946_at	0.994475
A401047	245947_at	0.368438	245947_at	0.890771
A401048	245948_at	0.232304	245948_at	0.64494
A401049	245949_at	0.510659	245949_at	0.788078
A401050	245950_at	0.783704	245950_at	0.924641
A401051	245951_at	0.383063	245951_at	0.946296
A401052	245952_at	0.738174	245952_at	0.983592
A401053	245953_at	0.754192	245953_at	0.870611
A401054	245954_at	0.735448	245954_at	0.642546
A401055	245955_at	0.535327	245955_at	0.966388
A401056		0.360245		0.950304
A401057	245957_at	0.669556	245957_at	0.721209
A401058	245958_at	0.519006	245958_at	0.919929
A401059	245959_at	0.737572	245959_at	0.976474
A401060	245960_at	0.291313	245960_at	0.976024
A401061	245961_at	0.802088	245961_at	0.993571
A401062	245962_at	0.786428	245962_at	0.90513
A401063	245963_at	0.636981	245963_at	0.933643
A401064	245964_at	0.756185	245964_at	0.999998
A401065	245965_at	0.15207	245965_at	0.478823
A401066	245966_at	0.77496	245966_at	0.787748
A401067	245967_at	0.740563	245967_at	0.912792
A401068	245968_at	0.402522	245968_at	0.969827
A401069	245969_at	0.527444	245969_at	0.931432
A401070	245970_at	0.801796	245970_at	0.920213
A401071	245971_at	0.551248	245971_at	0.805863
A401072	245972_at	0.786083	245972_at	0.928657
A401073	245973_at	0.461001	245973_at	0.913383
A401074	245974_at	0.581452	245974_at	0.788797
A401075	245975_at	0.728971	245975_at	0.919518
A401076	245976_at	0.548185	245976_at	0.987247
A401077	245977_at	0.571211	245977_at	0.911256
A401078	245978_at	0.770147	245978_at	0.877873
A401079	245979_at	0.736322	245979_at	0.994445
A401080	245980_at	0.314499	245980_at	0.988554
A401081	245981_at	0.547915	245981_at	0.723089
A401082	245982_at	0.228962	245982_at	0.992252
A401083	245983_at	0.560587	245983_at	0.911358
A401084	245984_at	0.154652	245984_at	0.971919
A401085	245985_at	0.734614	245985_at	0.956886
A401086	245986_at	0.586185	245986_at	0.896552
A401087	245987_at	0.560926	245987_at	0.971493
A401088	245988_at	0.427304	245988_at	1.00028
A401089	245989_s_at	0.688889	245989_s_at	0.639784
A401090	245990_at	0.770257	245990_at	0.899387
A401091	245991_at	0.357529	245991_at	0.994304
A401092	245992_at	0.514434	245992_at	0.971737
A401093	245993_at	0.741235	245993_at	0.971908
A401094	245994_at	0.795836	245994_at	0.969627
A401095	245995_at	0.743268	245995_at	0.999543
A401096	245996_at	0.54631	245996_at	0.99471
A401097	245997_at	0.75075	245997_at	0.950877
A401098	245998_at	0.382256	245998_at	0.958489
A401099	245999_at	0.382547	245999_at	0.934136
A401100	246000_at	0.700504	246000_at	0.959666
A401101	246001_at	0.554258	246001_at	0.924124
A401102	246002_at	0.767509	246002_at	0.919096
A401103	246003_at	0.421499	246003_at	0.994447
A401104	246004_at	0.101472	246004_at	0.998186
A401105	246005_at	0.719398	246005_at	0.702962
A401106	246006_at	0.571397	246006_at	0.976533
A401107	246007_at	0.0431053	246007_at	0.750966
A401108	246008_at	0.665745	246008_at	0.969557
A401109	246009_at	0.159919	246009_at	0.974545
A401110	246010_at	0.682609	246010_at	0.785492
A401111	246011_at	0.362015	246011_at	0.948719
A401112	246012_at	0.690849	246012_at	0.9347
A401113	246013_at	0.76946	246013_at	0.970011
A401114	246014_at	0.783305	246014_at	0.976385
A401115	246015_at	0.687946	246015_at	0.953674
A401116	246016_at	0.399006	246016_at	0.979985
A401117	246017_at	0.716907	246017_at	0.97175
A401118	246018_at	0.496952	246018_at	0.6991
A401119	246019_at	0.678447	246019_at	0.944553
A401120	246020_at	0.436063	246020_at	0.993526
A401121	246021_at	0.339438	246021_at	0.827793
A401122	246022_at	0.530904	246022_at	0.896278
A401123	246023_at	0.766896	246023_at	0.85678
A401124	246024_at	0.800678	246024_at	0.938989
A401125	246025_at	0.633563	246025_at	0.98413
A401126	246026_at	0.740674	246026_at	0.902555
A401127	246027_at	0.683997	246027_at	0.993646
A401128	246028_at	0.111603	246028_at	0.571903
A401129	246029_at	0.745066	246029_at	1.00002
A401130	246030_at	0.644015	246030_at	0.698163
A401131	246031_at	0.730043	246031_at	0.996214
A401132		0.587933		0.769258
A401133	246033_at	0.274487	246033_at	0.99748
A401134	246034_at	0.763574	246034_at	0.988696
A401135	246035_at	0.775732	246035_at	0.83435
A401136	246036_at	0.72579	246036_at	0.975678
A401137	246037_at	0.729264	246037_at	0.884349
A401138		0.64273		0.697577
A401139	246039_at	0.576612	246039_at	0.898292
A401140	246040_at	0.291172	246040_at	0.993512
A401141	246041_at	0.581097	246041_at	0.798229
A401142	246042_at	0.499323	246042_at	0.990602
A401143	246043_at	0.662269	246043_at	1.00003
A401144	246044_at	0.499757	246044_at	0.99361
A401145	246045_at	0.714608	246045_at	0.788044
A401146	246046_at	0.801122	246046_at	0.997604
A401147	246047_at	0.782972	246047_at	0.883434
A401148	246048_at	0.618808	246048_at	0.976863
A401149	246049_at	0.770117	246049_at	0.952705
A401150		0.754615		0.759301
A401151	246051_at	0.0143796	246051_at	0.980234
A401152	246052_at	0.732393	246052_at	0.817969
A401153	246053_at	0.473107	246053_at	0.899837
A401154	246054_at	0.768791	246054_at	0.891172
A401155	246055_at	0.24867	246055_at	0.977196
A401156	246056_at	0.636025	246056_at	0.860916
A401157	246057_at	0.184019	246057_at	0.8249
A401158	246058_at	0.472114	246058_at	0.988037
A401159	246059_at	0.779817	246059_at	0.990701
A401160	246060_at	0.314749	246060_at	0.815603
A401161	246061_at	0.745342	246061_at	0.960586
A401162	246062_at	0.186707	246062_at	0.975663
A401163	246063_at	0.494195	246063_at	0.922789
A401164	246064_at	0.723811	246064_at	0.991852
A401165	246065_at	0.577296	246065_at	0.99466
A401166	246066_at	0.345183	246066_at	0.986613
A401167	246067_at	0.761217	246067_at	0.874151
A401168	246068_at	0.359245	246068_at	0.960902
A401169	246069_at	0.0927042	246069_at	0.939464
A401170	246070_at	0.746537	246070_at	0.933851
A401171	246071_at	0.559947	246071_at	0.993895
A401172	246072_at	0.644982	246072_at	0.971749
A401173	246073_at	0.139414	246073_at	0.931795
A401174	246074_at	0.410552	246074_at	0.9599
A401175	246075_at	0.617435	246075_at	0.785542
A401176	246076_at	0.792199	246076_at	0.873197
A401177	246077_at	0.221444	246077_at	0.988099
A401178		0.554513		0.9204
A401179	246079_at	0.68994	246079_at	0.999191
A401180		0.464262		0.866946
A401181		0.744486		0.956991
A401182	246082_at	0.716889	246082_at	0.957672
A401183	246083_at	0.786265	246083_at	0.912694
A401184	246084_at	0.756571	246084_at	0.980043
A401185	246085_at	0.405479	246085_at	0.899549
A401186	246086_at	0.701603	246086_at	0.975396
A401187	246087_at	0.759216	246087_at	0.99704
A401188	246088_at	0.696675	246088_at	0.808603
A401189	246089_at	0.42378	246089_at	0.680818
A401190	246090_at	0.770062	246090_at	0.971953
A401191	246091_at	0.674029	246091_at	0.971647
A401192	246092_at	0.418753	246092_at	0.939237
A401193	246093_at	0.68309	246093_at	0.99591
A401194	246094_at	0.761466	246094_at	0.929142
A401195	246095_at	0.663239	246095_at	0.993583
A401196	246096_at	0.368369	246096_at	0.737929
A401197	246097_at	0.689281	246097_at	0.857285
A401198	246098_at	0.632067	246098_at	0.9753
A401199	246099_at	0.654226	246099_at	0.975364
A401200	246100_at	0.674465	246100_at	0.994292
A401201	246101_at	0.671988	246101_at	0.833876
A401202	246102_at	0.635021	246102_at	0.966344
A401203	246103_at	0.290682	246103_at	0.884511
A401204	246104_at	0.398072	246104_at	0.941937
A401205	246105_at	0.687522	246105_at	0.953408
A401206	246106_at	0.750768	246106_at	0.751579
A401207	246107_at	0.759868	246107_at	0.97985
A401208	246108_at	0.649821	246108_at	0.971474
A401209	246109_at	0.764559	246109_at	0.82839
A401210	246110_at	0.647434	246110_at	0.937932
A401211	246111_at	0.45295	246111_at	0.984126
A401212	246112_at	0.281532	246112_at	0.971952
A401213	246113_at	0.793046	246113_at	0.824748
A401214	246114_at	0.318257	246114_at	0.551767
A401215	246115_at	0.798464	246115_at	0.994356
A401216	246116_at	0.630373	246116_at	0.939221
A401217	246117_at	0.79774	246117_at	0.863667
A401218	246118_at	0.665954	246118_at	0.960798
A401219	246119_at	0.787386	246119_at	0.822435
A401220	246120_at	0.309837	246120_at	0.928043
A401221	246121_at	0.497062	246121_at	0.844166
A401222	246122_at	0.669679	246122_at	0.840175
A401223	246123_at	0.232627	246123_at	0.867232
A401224	246124_at	0.721557	246124_at	0.957078
A401225	246125_at	0.0751623	246125_at	0.863896
A401226	246126_at	0.0307161	246126_at	0.623378
A401227		0.36174		0.787421
A401228	246128_at	0.698122	246128_at	0.922695
A401229	246129_at	0.792175	246129_at	0.953287
A401230	246130_at	0.543977	246130_at	0.806558
A401231	246131_at	0.771716	246131_at	0.781972
A401232	246132_at	0.791862	246132_at	0.976407
A401233	246133_at	0.347928	246133_at	0.78765
A401234	246134_at	0.686677	246134_at	0.866096
A401235	246135_at	0.577386	246135_at	0.699217
A401236	246136_at	0.701224	246136_at	0.96841
A401237	246137_at	0.678123	246137_at	0.994164
A401238	246138_at	0.678138	246138_at	0.929677
A401239	246139_at	0.595093	246139_at	0.974406
A401240	246140_at	0.625622	246140_at	0.759188
A401241	246141_at	0.788776	246141_at	0.994054
A401242	246142_at	0.744013	246142_at	0.843365
A401243	246143_at	0.726437	246143_at	0.877714
A401244	246144_at	0.388195	246144_at	0.976643
A401245	246145_at	0.708083	246145_at	0.868191
A401246	246146_at	0.500756	246146_at	0.955163
A401247		0.416505		0.851863
A401248	246148_at	0.774268	246148_at	0.874779
A401249	246149_at	0.706484	246149_at	0.966413
A401250	246150_at	0.542141	246150_at	0.704931
A401251	246151_at	0.556037	246151_at	0.9945
A401252	246152_at	0.567554	246152_at	0.998866
A401253		0.796196		0.849455
A401254	246154_at	0.227765	246154_at	0.881912
A401255	246155_at	0.570451	246155_at	0.966805
A401256	246156_at	0.696473	246156_at	0.967122
A401257	246157_at	0.746537	246157_at	0.917518
A401258	246158_at	0.0531293	246158_at	0.979968
A401259	246159_at	0.0434313	246159_at	0.968974
A401260	246160_at	0.635057	246160_at	0.796594
A401261	246161_at	0.778969	246161_at	0.601035
A401262	246162_at	0.699033	246162_at	0.966312
A401263	246163_at	0.785764	246163_at	0.878459
A401264	246164_at	0.674556	246164_at	0.956528
A401265	246165_at	0.801518	246165_at	0.94443
A401266	246166_at	0.685138	246166_at	0.971969
A401267	246167_at	0.801777	246167_at	0.976664
A401268	246168_at	0.767056	246168_at	0.797153
A401269	246169_at	0.367885	246169_at	0.998091
A401270	246170_at	0.314589	246170_at	0.959675
A401271	246171_at	0.589371	246171_at	0.968499
A401272		0.475732		0.868885
A401273		0.775686		0.924413
A401274		0.65123		0.900825
A401275		0.612698		0.994487
A401276	246176_at	0.647437	246176_at	0.981985
A401277	246177_at	0.738349	246177_at	0.934906
A401278		0.776885		0.902831
A401279	246179_at	0.731058	246179_at	0.954768
A401280	246180_at	0.764532	246180_at	0.956557
A401281	246181_at	0.737572	246181_at	0.975136
A401282	246182_at	0.584586	246182_at	0.458168
A401283	246183_at	0.766797	246183_at	0.984643
A401284	246184_at	0.545906	246184_at	0.839033
A401285	246185_at	0.641461	246185_at	0.994256
A401286	246186_at	0.644333	246186_at	0.840128
A401287	246187_at	0.41155	246187_at	0.922853
A401288	246188_at	0.774311	246188_at	0.923651
A401289	246189_at	0.355683	246189_at	0.966367
A401290	246190_at	0.572322	246190_at	0.978378
A401291	246191_at	0.789798	246191_at	0.948137
A401292	246192_at	0.789399	246192_at	0.927201
A401293	246193_at	0.471779	246193_at	0.888627
A401294	246194_at	0.709436	246194_at	0.883722
A401295	246195_at	0.421383	246195_at	0.994464
A401296	246196_at	0.696292	246196_at	0.966187
A401297	246197_at	0.669748	246197_at	0.92189
A401298	246198_at	0.477291	246198_at	0.91114
A401299	246199_at	0.471786	246199_at	0.931501
A401300	246200_at	0.750331	246200_at	0.777127
A401301	246201_at	0.557089	246201_at	0.623669
A401302	246202_at	0.625934	246202_at	0.916634
A401303	246203_at	0.576959	246203_at	0.826117
A401304	246204_at	0.653402	246204_at	0.926494
A401305	246205_at	0.333005	246205_at	0.998769
A401306	246206_at	0.402003	246206_at	0.994285
A401307	246207_at	0.752849	246207_at	0.953898
A401308	246208_at	0.414093	246208_at	0.89093
A401309	246209_at	0.425134	246209_at	0.960089
A401310	246210_at	0.799748	246210_at	0.757003
A401311	246211_at	0.368168	246211_at	0.987024
A401312	246212_at	0.246589	246212_at	0.901033
A401313	246213_at	0.708696	246213_at	0.975752
A401314	246214_at	0.496865	246214_at	0.759189
A401315	246215_at	0.287806	246215_at	0.875545
A401316	246216_at	0.20077	246216_at	0.971296
A401317	246217_at	0.714111	246217_at	0.890832
A401318	246218_at	0.718969	246218_at	0.847056
A401319	246219_at	0.574707	246219_at	0.8742
A401320	246220_at	0.798549	246220_at	0.86378
A401321	246221_at	0.749784	246221_at	0.655815
A401322	246222_at	0.757156	246222_at	0.994644
A401323	246223_at	0.453272	246223_at	0.928976
A401324	246224_at	0.796063	246224_at	0.994896
A401325	246225_at	0.246556	246225_at	0.894472
A401326	246226_at	0.559238	246226_at	0.931809
A401327	246227_at	0.474983	246227_at	0.817946
A401328	246228_at	0.770251	246228_at	0.954675
A401329	246229_at	0.348885	246229_at	0.966881
A401330	246230_at	0.0898234	246230_at	0.788591
A401331	246231_at	0.569381	246231_at	0.951111
A401332	246232_at	0.670847	246232_at	0.94515
A401333	246233_at	0.710539	246233_at	0.993822
A401334	246234_at	0.781448	246234_at	0.862788
A401335	246235_at	0.405843	246235_at	0.907193
A401336	246236_at	0.502787	246236_at	0.985026
A401337	246237_at	0.582565	246237_at	0.961184
A401338	246238_at	0.0767479	246238_at	0.723778
A401339	246239_at	0.470425	246239_at	0.781735
A401340	246240_at	0.740745	246240_at	0.826231
A401341	246241_at	0.721291	246241_at	0.994413
A401342	246242_at	0.58417	246242_at	0.751791
A401343	246243_at	0.724357	246243_at	0.903234
A401344	246244_at	0.779867	246244_at	0.877802
A401345	246245_at	0.280754	246245_at	0.97552
A401346	246246_at	0.656086	246246_at	0.979867
A401347	246247_at	0.0692951	246247_at	0.828175
A401348	246248_at	0.693906	246248_at	0.903913
A401349	246249_at	0.763057	246249_at	0.827011
A401350	246250_at	0.568104	246250_at	0.96443
A401351	246251_at	0.780206	246251_at	0.994541
A401352		0.586491		0.856355
A401353	246253_at	0.274597	246253_at	0.979963
A401354	246254_at	0.682166	246254_at	0.933157
A401355	246255_at	0.764544	246255_at	0.931509
A401356	246256_at	0.727776	246256_at	0.623716
A401357	246257_at	0.339626	246257_at	0.982655
A401358	246258_at	0.657478	246258_at	0.994415
A401359	246259_at	0.637434	246259_at	0.973688
A401360	246260_at	0.714773	246260_at	0.971397
A401361	246261_at	0.393369	246261_at	0.865538
A401362	246262_at	0.416964	246262_at	0.953757
A401363	246263_at	0.341705	246263_at	0.826319
A401364	246264_at	0.569439	246264_at	0.935012
A401365	246265_at	0.663181	246265_at	0.999156
A401366	246266_at	0.339142	246266_at	0.824679
A401367	246267_at	0.495805	246267_at	0.978631
A401368	246268_at	0.0860159	246268_at	0.683631
A401369	246269_at	0.314549	246269_at	0.945399
A401370	246270_at	0.405483	246270_at	0.922645
A401371	246271_at	0.742871	246271_at	0.91306
A401372	246272_at	0.551746	246272_at	0.973796
A401373	246273_at	0.783514	246273_at	0.995938
A401374	246274_at	0.632435	246274_at	0.940789
A401375	246275_at	0.392685	246275_at	0.883864
A401376	246276_at	0.782535	246276_at	0.911353
A401377	246277_at	0.41917	246277_at	0.778603
A401378	246278_at	0.366122	246278_at	0.957367
A401379	246279_at	0.772376	246279_at	0.898253
A401380	246280_at	0.338336	246280_at	0.997415
A401381	246281_at	0.584695	246281_at	0.993518
A401382	246282_at	0.689906	246282_at	0.903916
A401383	246283_at	0.49056	246283_at	0.971672
A401384	246284_at	0.709398	246284_at	0.999567
A401385	246285_at	0.772021	246285_at	0.92455
A401386	246286_at	0.743428	246286_at	0.542317
A401387	246287_at	0.522878	246287_at	0.959578
A401388	246288_at	0.758533	246288_at	0.935192
A401389	246289_at	0.387439	246289_at	0.971958
A401390	246290_at	0.719643	246290_at	0.839647
A401391	246291_at	0.316832	246291_at	0.868903
A401392	246292_at	0.291743	246292_at	0.945157
A401393	246293_at	0.455865	246293_at	0.922037
A401394	246294_at	0.382625	246294_at	0.979976
A401395	246295_at	0.801444	246295_at	0.892598
A401396	246296_at	0.723757	246296_at	0.694882
A401397	246297_at	0.643333	246297_at	0.750744
A401398	246298_at	0.657576	246298_at	0.994675
A401399	246299_at	0.681107	246299_at	0.897371
A401400	246300_at	0.492612	246300_at	0.97738
A401401	246301_at	0.654854	246301_at	0.994652
A401402	246302_at	0.688356	246302_at	0.840265
A401403	246303_at	0.458558	246303_at	0.97014
A401404	246304_at	0.199789	246304_at	0.533782
A401405	246305_at	0.55297	246305_at	0.918776
A401406	246306_at	0.704171	246306_at	0.974557
A401407	246307_at	0.325985	246307_at	0.988107
A401408	246308_at	0.225665	246308_at	0.859367
A401409	246309_at	0.466621	246309_at	0.811758
A401410	246310_at	0.155958	246310_at	0.994643
A401411	246311_at	0.318749	246311_at	0.742305
A401412	246312_at	0.194725	246312_at	0.984959
A401413	246313_at	0.773828	246313_at	0.953793
A401414	246314_at	0.783066	246314_at	0.904538
A401415	246315_at	0.635248	246315_at	0.716195
A401416	246316_at	0.747901	246316_at	0.884126
A401417	246317_at	0.4392	246317_at	0.873897
A401418	246318_at	0.784196	246318_at	0.998972
A401419	246319_at	0.337918	246319_at	0.99429
A401420	246320_at	0.75552	246320_at	0.971708
A401421	246321_at	0.608453	246321_at	0.843965
A401422	246322_at	0.638414	246322_at	0.84648
A401423	246323_at	0.722143	246323_at	0.987879
A401424	246324_at	0.763426	246324_at	0.980153
A401425	246325_at	0.570803	246325_at	0.998733
A401426	246326_at	0.703192	246326_at	0.826393
A401427	246327_at	0.585617	246327_at	0.968847
A401428	246328_at	0.224498	246328_at	0.887872
A401429	246329_at	0.651824	246329_at	0.994413
A401430	246330_at	0.216322	246330_at	0.998906
A401431	246331_at	0.741063	246331_at	0.706699
A401432	246332_at	0.58665	246332_at	0.941105
A401433	246333_at	0.762732	246333_at	0.826943
A401434	246334_at	0.642771	246334_at	0.696833
A401435	246335_at	0.476081	246335_at	0.923905
A401436	246336_at	0.54757	246336_at	0.882825
A401437	246337_at	0.781886	246337_at	0.931304
A401438		0.352648		0.869088
A401439	246339_at	0.341504	246339_at	0.839577
A401440		0.801647		0.896397
A401441	246341_x_at	0.644808	246341_x_at	0.922833
A401442	246342_at	0.604356	246342_at	0.980077
A401443	246343_at	0.200577	246343_at	0.962667
A401444	246344_at	0.702487	246344_at	0.752118
A401445	246345_at	0.795919	246345_at	0.926342
A401446	246346_at	0.663259	246346_at	0.878181
A401447	246347_at	0.646535	246347_at	0.875735
A401448	246348_at	0.778268	246348_at	0.925636
A401449	246349_at	0.609677	246349_at	0.64002
A401450	246350_at	0.707265	246350_at	0.970069
A401451	246351_at	0.732962	246351_at	0.814604
A401452	246352_at	0.767741	246352_at	0.93854
A401453		0.779336		0.747137
A401454	246354_at	0.569359	246354_at	0.984177
A401455	246355_at	0.640551	246355_at	0.897141
A401456	246356_x_at	0.418604	246356_x_at	0.843983
A401457		0.689966		0.98483
A401458	246358_x_at	0.36958	246358_x_at	0.998539
A401459		0.748873		0.943777
A401460		0.369305		0.573281
A401461		0.423687		0.982727
A401462		0.775869		0.940816
A401463	246363_at	0.776226	246363_at	0.934694
A401464	246364_at	0.797484	246364_at	0.982708
A401465	246365_at	0.403634	246365_at	0.915094
A401466	246366_at	0.0985821	246366_at	0.971953
A401467	246367_at	0.772597	246367_at	0.959928
A401468	246368_at	0.775253	246368_at	0.673547
A401469	246369_at	0.601397	246369_at	0.908366
A401470	246370_at	0.629494	246370_at	0.995079
A401471	246371_at	0.100099	246371_at	0.958362
A401472	246372_at	0.716749	246372_at	0.867083
A401473	246373_at	0.775374	246373_at	0.78667
A401474	246374_at	0.617573	246374_at	0.813981
A401475	246375_at	0.755219	246375_at	0.991887
A401476	246376_at	0.749409	246376_at	0.936582
A401477	246377_at	0.754264	246377_at	0.582303
A401478	246378_at	0.780049	246378_at	0.939615
A401479		0.780956		0.89101
A401480	246380_at	0.722337	246380_at	0.697288
A401481	246381_at	0.566193	246381_at	0.982896
A401482	246382_at	0.790687	246382_at	0.975493
A401483	246383_at	0.333721	246383_at	0.579301
A401484	246384_at	0.354676	246384_at	0.683794
A401485	246385_at	0.768258	246385_at	0.994259
A401486	246386_at	0.706233	246386_at	0.866092
A401487	246387_at	0.723157	246387_at	0.902993
A401488	246388_at	0.641467	246388_at	0.950907
A401489	246389_at	0.767577	246389_at	0.949124
A401490	246390_at	0.770059	246390_at	0.958184
A401491	246391_at	0.66321	246391_at	0.917284
A401492	246392_at	0.735602	246392_at	0.740128
A401493	246393_at	0.782903	246393_at	0.922047
A401494	246394_at	0.781712	246394_at	0.976072
A401495	246395_at	0.760361	246395_at	0.998724
A401496	246396_at	0.718834	246396_at	0.998959
A401497	246397_at	0.665018	246397_at	0.993922
A401498	246398_at	0.193131	246398_at	0.817259
A401499	246399_at	0.0569033	246399_at	0.739631
A401500	246400_at	0.403013	246400_at	0.91118
A401501	246401_at	0.796936	246401_at	0.668798
A401502	246402_at	0.747355	246402_at	0.844099
A401503	246403_at	0.279324	246403_at	0.938591
A401504	246404_at	0.681296	246404_at	0.867033
A401505	246405_at	0.695254	246405_at	0.751737
A401506	246406_at	0.75474	246406_at	0.828604
A401507	246407_at	0.795518	246407_at	0.99448
A401508	246408_at	0.648692	246408_at	0.903968
A401509	246409_at	0.787058	246409_at	0.827052
A401510	246410_at	0.761772	246410_at	0.726242
A401511	246411_at	0.429024	246411_at	0.958716
A401512	246412_at	0.727422	246412_at	0.916445
A401513	246413_at	0.764701	246413_at	0.951129
A401514	246414_at	0.658552	246414_at	0.873176
A401515	246415_at	0.464885	246415_at	0.917129
A401516	246416_at	0.653633	246416_at	0.748042
A401517	246417_at	0.331024	246417_at	1.00004
A401518	246418_at	0.584834	246418_at	0.964576
A401519	246419_at	0.651857	246419_at	0.723532
A401520	246420_at	0.76053	246420_at	0.975274
A401521	246421_at	0.676079	246421_at	0.874856
A401522	246422_at	0.384371	246422_at	0.819871
A401523	246423_at	0.393996	246423_at	0.774699
A401524	246424_at	0.798585	246424_at	0.900203
A401525	246425_at	0.77944	246425_at	0.988462
A401526	246426_at	0.722942	246426_at	0.923668
A401527	246427_at	0.660904	246427_at	0.865852
A401528	246428_at	0.60911	246428_at	0.894561
A401529	246429_at	0.69617	246429_at	0.682433
A401530	246430_at	0.762886	246430_at	0.83446
A401531	246431_at	0.741287	246431_at	0.971531
A401532	246432_at	0.781257	246432_at	0.953729
A401533	246433_at	0.757772	246433_at	0.922107
A401534	246434_at	0.719294	246434_at	0.788949
A401535	246435_at	0.520504	246435_at	0.701186
A401536	246436_at	0.798859	246436_at	0.925356
A401537	246437_at	0.683575	246437_at	0.784873
A401538	246438_at	0.783623	246438_at	0.925287
A401539	246439_at	0.370637	246439_at	0.83334
A401540	246440_at	0.276037	246440_at	0.738939
A401541	246441_at	0.789684	246441_at	0.966738
A401542	246442_at	0.325006	246442_at	0.780207
A401543	246443_at	0.585811	246443_at	0.960591
A401544	246444_at	0.742175	246444_at	0.939162
A401545	246445_at	0.276002	246445_at	0.969926
A401546	246446_at	0.606504	246446_at	0.778578
A401547	246447_at	0.470409	246447_at	0.848989
A401548	246448_at	0.240904	246448_at	0.931719
A401549	246449_at	0.725078	246449_at	0.930797
A401550	246450_at	0.412649	246450_at	0.873607
A401551	246451_at	0.536598	246451_at	0.994261
A401552	246452_at	0.453722	246452_at	0.931534
A401553	246453_at	0.748331	246453_at	0.957473
A401554	246454_at	0.707176	246454_at	0.881444
A401555	246455_at	0.784328	246455_at	0.971602
A401556	246456_at	0.689806	246456_at	0.870646
A401557	246457_at	0.762619	246457_at	0.923454
A401558	246458_at	0.514815	246458_at	0.540609
A401559	246459_at	0.368224	246459_at	0.994453
A401560	246460_at	0.352206	246460_at	0.869371
A401561	246461_at	0.750261	246461_at	0.976329
A401562	246462_at	0.608968	246462_at	0.855984
A401563	246463_at	0.108395	246463_at	0.788263
A401564	246464_at	0.719881	246464_at	0.914513
A401565	246465_at	0.110153	246465_at	0.867814
A401566	246466_at	0.182643	246466_at	0.65126
A401567	246467_at	0.796936	246467_at	0.924377
A401568	246468_at	0.305676	246468_at	0.994325
A401569	246469_at	0.617375	246469_at	0.899953
A401570	246470_at	0.796263	246470_at	0.932044
A401571		0.719646		0.956725
A401572	246472_at	0.607752	246472_at	0.899462
A401573	246473_at	0.771187	246473_at	0.825245
A401574	246474_at	0.769662	246474_at	0.959699
A401575	246475_at	0.606697	246475_at	0.894038
A401576	246476_at	0.723161	246476_at	0.97187
A401577	246477_at	0.723515	246477_at	0.700808
A401578	246478_at	0.650485	246478_at	0.888858
A401579	246479_at	0.786217	246479_at	0.961329
A401580	246480_at	0.655938	246480_at	0.781446
A401581		0.0618072		0.875845
A401582	246482_at	0.636065	246482_at	0.976496
A401583	246483_at	0.620475	246483_at	0.792628
A401584	246484_at	0.757779	246484_at	0.950874
A401585	246485_at	0.57232	246485_at	0.974876
A401586	246486_at	0.114476	246486_at	0.97981
A401587	246487_at	0.247751	246487_at	0.998983
A401588	246488_at	0.667315	246488_at	0.826017
A401589	246489_at	0.644053	246489_at	0.917049
A401590	246490_at	0.0240142	246490_at	0.883381
A401591	246491_at	0.705659	246491_at	0.545222
A401592	246492_at	0.584062	246492_at	0.993388
A401593	246493_at	0.674348	246493_at	0.958675
A401594	246494_at	0.477942	246494_at	0.825058
A401595	246495_at	0.658656	246495_at	0.997505
A401596	246496_at	0.228761	246496_at	0.934149
A401597	246497_at	0.657603	246497_at	0.547957
A401598	246498_at	0.667024	246498_at	0.749956
A401599	246499_at	0.287434	246499_at	0.994124
A401600	246500_at	0.715449	246500_at	0.959997
A401601	246501_at	0.441132	246501_at	0.883892
A401602	246502_at	0.0420015	246502_at	0.934689
A401603	246503_at	0.585211	246503_at	0.956943
A401604	246504_at	0.79401	246504_at	0.951281
A401605	246505_at	0.165282	246505_at	0.813632
A401606	246506_at	0.745479	246506_at	0.966897
A401607	246507_at	0.434216	246507_at	0.97999
A401608	246508_at	0.14941	246508_at	0.911165
A401609	246509_at	0.589065	246509_at	0.866203
A401610	246510_at	0.732696	246510_at	0.921411
A401611	246511_at	0.800304	246511_at	0.896013
A401612	246512_at	0.768196	246512_at	0.904726
A401613	246513_at	0.784735	246513_at	0.770684
A401614	246514_at	0.366968	246514_at	0.926937
A401615	246515_at	0.799334	246515_at	0.957484
A401616	246516_at	0.0455464	246516_at	0.972378
A401617	246517_at	0.527935	246517_at	0.870521
A401618	246518_at	0.243131	246518_at	0.881404
A401619	246519_at	0.777433	246519_at	0.88364
A401620	246520_at	0.675878	246520_at	0.957004
A401621	246521_at	0.798471	246521_at	0.994383
A401622	246522_at	0.330253	246522_at	0.904954
A401623	246523_at	0.0169237	246523_at	0.971946
A401624	246524_at	0.371835	246524_at	0.770146
A401625	246525_at	0.43363	246525_at	0.99612
A401626	246526_at	0.288776	246526_at	0.982395
A401627	246527_at	0.764334	246527_at	0.981047
A401628	246528_at	0.357901	246528_at	0.943632
A401629	246529_at	0.381507	246529_at	0.919176
A401630	246530_at	0.719383	246530_at	0.928865
A401631	246531_at	0.374398	246531_at	0.709112
A401632	246532_at	0.66802	246532_at	0.702082
A401633	246533_at	0.503851	246533_at	0.865349
A401634	246534_at	0.587259	246534_at	0.865758
A401635	246535_at	0.703431	246535_at	0.814781
A401636	246536_at	0.766382	246536_at	0.994602
A401637	246537_at	0.485779	246537_at	0.89659
A401638	246538_at	0.679336	246538_at	0.896989
A401639	246539_at	0.732771	246539_at	0.980607
A401640	246540_at	0.113334	246540_at	0.988178
A401641	246541_at	0.7909	246541_at	0.980714
A401642	246542_at	0.787115	246542_at	0.746998
A401643	246543_at	0.665416	246543_at	0.97495
A401644	246544_at	0.602904	246544_at	0.987835
A401645	246545_at	0.313565	246545_at	0.945947
A401646	246546_at	0.253154	246546_at	0.966784
A401647	246547_at	0.495786	246547_at	0.954293
A401648	246548_at	0.39058	246548_at	0.998736
A401649	246549_at	0.632447	246549_at	0.999533
A401650	246550_at	0.114991	246550_at	0.996072
A401651	246551_at	0.729872	246551_at	0.998703
A401652	246552_at	0.53158	246552_at	0.9577
A401653	246553_at	0.649936	246553_at	0.988257
A401654	246554_at	0.156609	246554_at	0.788004
A401655	246555_at	0.540777	246555_at	0.989588
A401656	246556_at	0.739399	246556_at	0.911156
A401657	246557_at	0.710578	246557_at	0.88399
A401658	246558_at	0.36367	246558_at	0.900839
A401659	246559_at	0.723145	246559_at	0.905027
A401660	246560_at	0.634608	246560_at	0.922133
A401661	246561_at	0.715632	246561_at	0.994731
A401662	246562_at	0.284769	246562_at	0.896397
A401663	246563_at	0.650258	246563_at	0.758831
A401664	246564_at	0.78392	246564_at	0.864026
A401665	246565_at	0.556033	246565_at	0.952193
A401666	246566_at	0.545399	246566_at	0.998449
A401667	246567_at	0.640221	246567_at	0.844073
A401668	246568_at	0.606605	246568_at	0.762978
A401669	246569_at	0.775426	246569_at	0.922278
A401670	246570_at	0.800001	246570_at	0.706989
A401671	246571_at	0.577679	246571_at	0.903519
A401672	246572_at	0.528346	246572_at	0.833144
A401673	246573_at	0.0681458	246573_at	0.985079
A401674	246574_at	0.697374	246574_at	0.950996
A401675	246575_at	0.772545	246575_at	0.751581
A401676	246576_at	0.289142	246576_at	0.760575
A401677	246577_at	0.787796	246577_at	0.998611
A401678	246578_at	0.766214	246578_at	0.90734
A401679	246579_at	0.672046	246579_at	0.724781
A401680	246580_at	0.698574	246580_at	0.554853
A401681	246581_at	0.758861	246581_at	0.995036
A401682	246582_at	0.639542	246582_at	0.939435
A401683	246583_at	0.744708	246583_at	0.946892
A401684	246584_at	0.361632	246584_at	0.82872
A401685	246585_at	0.707663	246585_at	0.930434
A401686	246586_at	0.731431	246586_at	0.900324
A401687	246587_at	0.757319	246587_at	0.890082
A401688	246588_at	0.513567	246588_at	0.976934
A401689	246589_at	0.595466	246589_at	0.843884
A401690	246590_at	0.755745	246590_at	0.922245
A401691	246591_at	0.31177	246591_at	0.971718
A401692	246592_at	0.494789	246592_at	0.842588
A401693	246593_at	0.798098	246593_at	0.897405
A401694	246594_at	0.671039	246594_at	0.772329
A401695	246595_at	0.638066	246595_at	0.979983
A401696	246596_at	0.516564	246596_at	0.926229
A401697	246597_at	0.0520202	246597_at	0.904419
A401698	246598_at	0.69346	246598_at	0.96593
A401699	246599_at	0.56018	246599_at	0.994631
A401700	246600_at	0.392658	246600_at	0.971778
A401701	246601_at	0.565089	246601_at	0.798782
A401702	246602_at	0.699686	246602_at	0.896523
A401703	246603_at	0.104529	246603_at	0.866327
A401704	246604_at	0.615209	246604_at	0.997251
A401705	246605_at	0.523627	246605_at	0.934618
A401706	246606_at	0.655172	246606_at	0.955209
A401707	246607_at	0.717218	246607_at	0.961264
A401708	246608_at	0.745698	246608_at	0.977347
A401709	246609_at	0.630567	246609_at	0.855831
A401710	246610_at	0.70529	246610_at	0.953675
A401711	246611_at	0.739253	246611_at	0.849741
A401712	246612_at	0.682983	246612_at	0.787651
A401713	246613_at	0.474835	246613_at	0.931651
A401714	246614_at	0.546007	246614_at	0.78501
A401715	246615_at	0.524475	246615_at	0.938937
A401716	246616_at	0.716513	246616_at	0.957255
A401717	246617_at	0.642659	246617_at	0.819735
A401718	246618_at	0.707605	246618_at	0.992126
A401719	246619_at	0.708063	246619_at	0.855304
A401720	246620_at	0.693135	246620_at	0.976592
A401721	246621_at	0.504462	246621_at	0.785429
A401722	246622_at	0.501262	246622_at	0.750944
A401723	246623_at	0.693274	246623_at	0.952975
A401724	246624_at	0.791741	246624_at	0.884045
A401725	246625_at	0.620966	246625_at	0.839759
A401726	246626_at	0.665065	246626_at	0.827315
A401727		0.63394		0.926502
A401728	246628_at	0.715813	246628_at	0.995461
A401729	246629_at	0.501736	246629_at	0.839371
A401730	246630_at	0.62552	246630_at	0.930686
A401731	246631_at	0.691963	246631_at	0.747472
A401732	246632_at	0.788666	246632_at	0.84399
A401733	246633_at	0.198414	246633_at	0.859072
A401734	246634_at	0.58638	246634_at	0.994426
A401735	246635_at	0.750032	246635_at	0.979092
A401736	246636_at	0.626516	246636_at	0.872969
A401737	246637_at	0.586995	246637_at	0.602777
A401738	246638_at	0.778064	246638_at	0.97711
A401739	246639_x_at	0.689579	246639_x_at	0.993854
A401740	246640_x_at	0.513544	246640_x_at	0.98007
A401741		0.626687		0.999144
A401742		0.0751654		0.984246
A401743		0.723739		0.966152
A401744	246644_at	0.20889	246644_at	0.902728
A401745	246645_at	0.676104	246645_at	0.95327
A401746	246646_at	0.743365	246646_at	0.904483
A401747	246647_at	0.720321	246647_at	0.538565
A401748	246648_at	0.718052	246648_at	0.926634
A401749	246649_at	0.777739	246649_at	0.907009
A401750	246650_at	0.757665	246650_at	0.976647
A401751	246651_at	0.720667	246651_at	0.9537
A401752	246652_at	0.610893	246652_at	0.86869
A401753	246653_at	0.106364	246653_at	0.576621
A401754		0.497315		0.844743
A401755	246655_at	0.383352	246655_at	0.998087
A401756	246656_at	0.345837	246656_at	0.913128
A401757	246657_at	0.428484	246657_at	0.899723
A401758	246658_at	0.722622	246658_at	0.998734
A401759	246659_at	0.746405	246659_at	0.882868
A401760	246660_at	0.636096	246660_at	0.891194
A401761	246661_at	0.346689	246661_at	0.998458
A401762	246662_at	0.764116	246662_at	0.917349
A401763	246663_at	0.800282	246663_at	0.931139
A401764	246664_at	0.68718	246664_at	0.922281
A401765		0.786711		0.961007
A401766	246666_at	0.778651	246666_at	0.980943
A401767	246667_at	0.781812	246667_at	0.745981
A401768	246668_at	0.538684	246668_at	0.884189
A401769	246669_at	0.6537	246669_at	0.954316
A401770	246670_at	0.623811	246670_at	0.971827
A401771	246671_at	0.499999	246671_at	0.834765
A401772	246672_at	0.48463	246672_at	0.999471
A401773	246673_at	0.707276	246673_at	0.987798
A401774	246674_at	0.596516	246674_at	0.882383
A401775	246675_at	0.691588	246675_at	0.931601
A401776	246676_at	0.685842	246676_at	0.729216
A401777	246677_at	0.762771	246677_at	0.700865
A401778	246678_at	0.768337	246678_at	0.788178
A401779	246679_at	0.789392	246679_at	0.723337
A401780	246680_at	0.722769	246680_at	0.945591
A401781	246681_at	0.540366	246681_at	0.938526
A401782	246682_at	0.658232	246682_at	0.69279
A401783	246683_at	0.798879	246683_at	0.881457
A401784	246684_at	0.734795	246684_at	0.943902
A401785	246685_at	0.795932	246685_at	0.852761
A401786	246686_at	0.793913	246686_at	0.997326
A401787	246687_at	0.5932	246687_at	0.878503
A401788	246688_at	0.697229	246688_at	0.911053
A401789	246689_at	0.532569	246689_at	0.704515
A401790	246690_at	0.778709	246690_at	0.943822
A401791	246691_at	0.731716	246691_at	0.994646
A401792	246692_at	0.373354	246692_at	0.936735
A401793	246693_at	0.794209	246693_at	0.957485
A401794	246694_at	0.683523	246694_at	0.971572
A401795	246695_at	0.668813	246695_at	0.692853
A401796	246696_at	0.785816	246696_at	0.993567
A401797	246697_at	0.491837	246697_at	0.875144
A401798	246698_at	0.756038	246698_at	0.874518
A401799	246699_at	0.690852	246699_at	0.864055
A401800	246700_at	0.015583	246700_at	0.871136
A401801	246701_at	0.0921328	246701_at	0.994582
A401802	246702_at	0.772587	246702_at	0.784448
A401803	246703_at	0.645799	246703_at	0.891278
A401804	246704_at	0.667677	246704_at	0.979787
A401805		0.794397		0.658108
A401806	246706_at	0.614804	246706_at	0.824599
A401807	246707_at	0.589603	246707_at	0.870472
A401808	246708_at	0.717891	246708_at	0.787625
A401809		0.749986		0.986658
A401810	246710_at	0.751195	246710_at	0.983471
A401811	246711_at	0.69987	246711_at	0.997856
A401812	246712_at	0.683527	246712_at	0.957285
A401813	246713_at	0.562973	246713_at	0.911503
A401814	246714_at	0.673001	246714_at	0.943076
A401815	246715_at	0.738543	246715_at	0.971897
A401816		0.756042		0.847191
A401817	246717_at	0.735995	246717_at	0.976257
A401818	246718_at	0.766975	246718_at	0.993328
A401819	246719_at	0.723206	246719_at	0.988842
A401820	246720_at	0.800367	246720_at	0.938343
A401821	246721_at	0.496972	246721_at	1.00021
A401822	246722_at	0.749083	246722_at	0.936718
A401823	246723_at	0.521546	246723_at	0.876961
A401824	246724_at	0.78976	246724_at	0.698678
A401825	246725_at	0.646922	246725_at	0.851112
A401826	246726_at	0.629085	246726_at	0.874028
A401827	246727_at	0.638844	246727_at	0.957024
A401828	246728_at	0.552208	246728_at	0.970074
A401829	246729_at	0.587298	246729_at	0.994423
A401830	246730_at	0.706122	246730_at	0.997141
A401831	246731_at	0.165387	246731_at	0.798069
A401832	246732_at	0.452473	246732_at	0.945635
A401833	246733_at	0.526686	246733_at	0.883838
A401834	246734_at	0.20261	246734_at	0.994639
A401835	246735_at	0.171331	246735_at	0.993669
A401836	246736_at	0.731469	246736_at	0.878489
A401837	246737_at	0.783966	246737_at	0.961391
A401838	246738_at	0.574965	246738_at	0.975626
A401839	246739_at	0.596942	246739_at	0.738574
A401840	246740_at	0.638355	246740_at	0.879079
A401841	246741_at	0.784173	246741_at	0.764051
A401842	246742_at	0.798668	246742_at	0.982162
A401843	246743_at	0.766687	246743_at	0.91391
A401844	246744_at	0.396683	246744_at	0.994923
A401845	246745_at	0.514699	246745_at	0.865442
A401846	246746_at	0.316378	246746_at	0.936907
A401847	246747_at	0.276094	246747_at	0.988234
A401848	246748_at	0.769335	246748_at	0.958521
A401849	246749_at	0.748052	246749_at	0.971826
A401850	246750_at	0.736273	246750_at	0.988253
A401851	246751_at	0.64101	246751_at	0.870948
A401852	246752_at	0.694516	246752_at	0.934054
A401853	246753_at	0.737909	246753_at	0.967259
A401854	246754_at	0.766196	246754_at	0.826703
A401855	246755_at	0.651531	246755_at	0.703444
A401856	246756_at	0.372118	246756_at	0.9599
A401857	246757_at	0.414793	246757_at	0.901519
A401858	246758_at	0.430266	246758_at	0.948358
A401859	246759_at	0.704154	246759_at	0.928433
A401860	246760_at	0.593319	246760_at	0.938051
A401861	246761_at	0.511436	246761_at	0.874555
A401862	246762_at	0.768677	246762_at	0.976808
A401863	246763_at	0.0714494	246763_at	0.696169
A401864		0.793735		0.958405
A401865	246765_at	0.709488	246765_at	0.882769
A401866	246766_at	0.544008	246766_at	0.87496
A401867	246767_at	0.46772	246767_at	0.924561
A401868	246768_at	0.616793	246768_at	0.93871
A401869	246769_at	0.734213	246769_at	0.994777
A401870	246770_at	0.297084	246770_at	0.739966
A401871	246771_at	0.271754	246771_at	0.993817
A401872	246772_at	0.641797	246772_at	0.95994
A401873	246773_at	0.210857	246773_at	0.959634
A401874	246774_at	0.770098	246774_at	0.961268
A401875	246775_at	0.52195	246775_at	0.896726
A401876	246776_at	0.685191	246776_at	0.87957
A401877	246777_at	0.788084	246777_at	0.933045
A401878	246778_at	0.222468	246778_at	0.818167
A401879	246779_at	0.4181	246779_at	0.994666
A401880	246780_at	0.678657	246780_at	0.873014
A401881	246781_at	0.764904	246781_at	0.880849
A401882	246782_at	0.60382	246782_at	0.994377
A401883	246783_at	0.564254	246783_at	0.928072
A401884	246784_at	0.706236	246784_at	0.939133
A401885	246785_at	0.624388	246785_at	0.913117
A401886	246786_at	0.709291	246786_at	0.976977
A401887		0.353685		0.928486
A401888	246788_at	0.799258	246788_at	0.928265
A401889	246789_at	0.379247	246789_at	0.998518
A401890	246790_at	0.672217	246790_at	0.998569
A401891	246791_at	0.166023	246791_at	0.976809
A401892	246792_at	0.288836	246792_at	0.998711
A401893	246793_at	0.444922	246793_at	0.968939
A401894	246794_s_at	0.706649	246794_s_at	0.977722
A401895	246795_at	0.713614	246795_at	0.980988
A401896	246796_at	0.544762	246796_at	0.972021
A401897	246797_at	0.514379	246797_at	0.832224
A401898	246798_at	0.471543	246798_at	0.998623
A401899	246799_at	0.694478	246799_at	0.998573
A401900	246800_at	0.14952	246800_at	0.979909
A401901	246801_at	0.748775	246801_at	0.540402
A401902	246802_at	0.65346	246802_at	0.668635
A401903	246803_at	0.629411	246803_at	0.934054
A401904	246804_at	0.770636	246804_at	0.944782
A401905	246805_at	0.618172	246805_at	0.980954
A401906	246806_at	0.469905	246806_at	1.00033
A401907	246807_at	0.537115	246807_at	0.816324
A401908	246808_at	0.761852	246808_at	0.826548
A401909		0.651209		0.968283
A401910	246810_at	0.751847	246810_at	0.958119
A401911	246811_at	0.776764	246811_at	0.916703
A401912		0.575024		0.834731
A401913	246813_at	0.758571	246813_at	0.874848
A401914	246814_at	0.775065	246814_at	0.99068
A401915	246815_at	0.768458	246815_at	0.910427
A401916	246816_at	0.539157	246816_at	0.99451
A401917	246817_at	0.748613	246817_at	0.856227
A401918	246818_at	0.759908	246818_at	0.97531
A401919	246819_at	0.630694	246819_at	0.992681
A401920	246820_at	0.691287	246820_at	0.975372
A401921	246821_at	0.792018	246821_at	0.953822
A401922	246822_at	0.593759	246822_at	0.861979
A401923	246823_at	0.424256	246823_at	0.971837
A401924	246824_at	0.799628	246824_at	0.984165
A401925	246825_at	0.183201	246825_at	0.994287
A401926	246826_at	0.646162	246826_at	0.601093
A401927	246827_at	0.68409	246827_at	0.668193
A401928	246828_at	0.455692	246828_at	0.683573
A401929	246829_at	0.0645165	246829_at	0.877034
A401930	246830_at	0.760689	246830_at	0.651282
A401931	246831_at	0.32961	246831_at	0.699245
A401932	246832_at	0.406059	246832_at	0.870688
A401933	246833_at	0.604544	246833_at	0.622909
A401934	246834_at	0.612547	246834_at	0.945118
A401935	246835_at	0.613782	246835_at	0.994621
A401936		0.747057		0.976513
A401937	246837_at	0.759059	246837_at	0.81463
A401938	246838_at	0.771266	246838_at	0.904694
A401939	246839_at	0.750737	246839_at	0.93054
A401940	246840_at	0.665419	246840_at	0.894351
A401941	246841_at	0.783195	246841_at	0.853887
A401942	246842_at	0.555666	246842_at	0.704992
A401943	246843_at	0.687684	246843_at	0.912024
A401944	246844_at	0.764798	246844_at	0.78494
A401945	246845_at	0.753907	246845_at	0.950946
A401946	246846_at	0.770333	246846_at	0.994504
A401947	246847_at	0.533124	246847_at	0.92796
A401948	246848_at	0.479657	246848_at	0.988012
A401949	246849_at	0.540192	246849_at	0.975068
A401950	246850_at	0.796715	246850_at	0.92834
A401951	246851_at	0.662531	246851_at	0.838394
A401952	246852_at	0.626414	246852_at	0.962586
A401953	246853_at	0.791641	246853_at	0.931355
A401954	246854_at	0.591336	246854_at	0.944151
A401955	246855_at	0.782913	246855_at	0.826054
A401956	246856_at	0.447994	246856_at	0.878042
A401957	246857_at	0.471896	246857_at	0.567478
A401958	246858_at	0.768958	246858_at	0.998521
A401959	246859_at	0.621702	246859_at	0.95464
A401960	246860_at	0.539723	246860_at	0.931708
A401961	246861_at	0.663454	246861_at	0.65222
A401962	246862_at	0.342522	246862_at	0.980072
A401963	246863_at	0.725323	246863_at	0.959708
A401964	246864_at	0.0394607	246864_at	0.833828
A401965		0.597377		0.839876
A401966	246866_at	0.664092	246866_at	0.722241
A401967	246867_at	0.800074	246867_at	0.764359
A401968	246868_at	0.740672	246868_at	0.877121
A401969	246869_at	0.759217	246869_at	0.975465
A401970	246870_at	0.51147	246870_at	0.99774
A401971	246871_at	0.735387	246871_at	0.979946
A401972	246872_at	0.667752	246872_at	0.920863
A401973	246873_at	0.780294	246873_at	0.839881
A401974	246874_at	0.706368	246874_at	0.92514
A401975	246875_at	0.710109	246875_at	0.92656
A401976	246876_at	0.266933	246876_at	0.780409
A401977	246877_at	0.642469	246877_at	0.828902
A401978	246878_at	0.566852	246878_at	0.957194
A401979	246879_at	0.675918	246879_at	0.979192
A401980		0.680212		0.933444
A401981	246881_at	0.465579	246881_at	0.961822
A401982	246882_at	0.697095	246882_at	0.951172
A401983	246883_at	0.767185	246883_at	0.997152
A401984	246884_at	0.740782	246884_at	0.839481
A401985	246885_at	0.175849	246885_at	0.975878
A401986	246886_at	0.726145	246886_at	0.994631
A401987	246887_at	0.513202	246887_at	0.855615
A401988	246888_at	0.796099	246888_at	0.951095
A401989	246889_at	0.0412493	246889_at	0.607905
A401990	246890_at	0.717435	246890_at	1.00004
A401991	246891_at	0.628687	246891_at	0.99487
A401992	246892_at	0.671442	246892_at	0.843796
A401993	246893_at	0.662519	246893_at	0.78326
A401994	246894_at	0.79776	246894_at	0.995297
A401995	246895_at	0.561478	246895_at	0.949264
A401996	246896_at	0.781187	246896_at	0.988409
A401997	246897_at	0.794707	246897_at	0.890493
A401998	246898_at	0.757483	246898_at	0.993796
A401999	246899_at	0.532905	246899_at	0.72183
[truncated: 20,815 more rows]
